# Supplementary material for: The response of cecal microbiota to inflammatory state induced by Salmonella enterica serovar Enteritidis
Source: Front Microbiol. 2022 Aug 25;13:963678. doi: 10.3389/fmicb.2022.963678 (PMC9453680; doi:10.3389/fmicb.2022.963678)
Supplement: SUPPLEMENTARY TABLE S1 — The 943 OTUs in 16S rRNA gene sequencing. [file Table_1.XLSX]

## Sheet: OTU表_OTU943_40S
Domain	Kingdom	Phylum	Class	Order	Family	Genus	Species	OTU	CC1	CC2	CC4	CC5	CC6	CC8	CC9	CC10	CC11	CC12	CC13	CT1	CT3	CT4	CT5	CT6	CT7	CT8	CT10	CT11	CT12	CT13	RC1	RC2	RC3	RC4	RC5	RC6	RC7	RC8	RC9	RT1	RT2	RT3	RT4	RT5	RT6	RT7	RT8	RT11	SUM
d__Bacteria	k__norank_d__Bacteria	p__Actinobacteriota	c__Actinobacteria	o__Micrococcales	f__Microbacteriaceae	g__Microbacterium	s__unclassified_g__Microbacterium	OTU854	0	0	0	0	0	0	0	0	0	0	0	0	0	0	0	0	0	0	0	0	0	0	0	0	0	1	0	0	0	0	0	0	0	1	0	0	0	0	0	0	2
d__Bacteria	k__norank_d__Bacteria	p__Firmicutes	c__Bacilli	o__Erysipelotrichales	f__Erysipelatoclostridiaceae	g__Erysipelatoclostridium	s__Massiliomicrobiota_timonensis	OTU123	7	0	0	0	1	1	0	0	0	1	0	0	0	0	0	0	0	0	0	1	0	0	0	0	0	0	0	0	0	0	0	0	0	0	0	0	0	0	0	0	11
d__Bacteria	k__norank_d__Bacteria	p__Firmicutes	c__Clostridia	o__Lachnospirales	f__Lachnospiraceae	g__Eisenbergiella	s__uncultured_bacterium_g__Eisenbergiella	OTU545	0	0	0	1	0	0	0	0	0	1	0	6	0	0	5	28	0	0	0	0	0	0	0	0	0	0	0	0	0	0	0	0	0	0	0	0	0	0	0	0	41
d__Bacteria	k__norank_d__Bacteria	p__Firmicutes	c__Bacilli	o__Lactobacillales	f__Streptococcaceae	g__Streptococcus	s__unclassified_g__Streptococcus	OTU766	0	0	0	0	0	0	0	0	0	0	0	0	0	0	0	0	0	0	0	0	0	0	0	0	0	0	1	1	1	0	0	0	0	0	0	0	0	0	0	0	3
d__Bacteria	k__norank_d__Bacteria	p__Firmicutes	c__Bacilli	o__Bacillales	f__Bacillaceae	g__Bacillus	s__Bacillus_megaterium_NBRC_15308__ATCC_14581	OTU91	0	2	0	0	0	2	2	0	3	7	4	0	0	0	0	0	0	0	0	0	0	0	0	0	0	0	0	0	0	0	0	0	0	0	0	0	0	0	0	0	20
d__Bacteria	k__norank_d__Bacteria	p__Firmicutes	c__Bacilli	o__Lactobacillales	f__Streptococcaceae	g__Streptococcus	s__unclassified_g__Streptococcus	OTU760	0	0	0	0	0	0	0	0	0	0	0	0	0	0	0	0	0	0	0	0	0	0	0	0	0	0	1	2	0	0	0	0	0	0	0	0	0	0	0	0	3
d__Bacteria	k__norank_d__Bacteria	p__Firmicutes	c__Clostridia	o__Lachnospirales	f__Lachnospiraceae	g__Lachnospiraceae_NC2004_group	s__uncultured_bacterium_g__Lachnospiraceae_NC2004_group	OTU483	0	0	0	0	0	0	0	0	0	0	0	0	0	5	0	0	0	0	0	0	0	0	0	0	0	0	0	0	0	0	0	0	0	0	0	0	0	0	0	0	5
d__Bacteria	k__norank_d__Bacteria	p__Firmicutes	c__Clostridia	o__Lachnospirales	f__Lachnospiraceae	g__Lachnoclostridium	s__unclassified_g__Lachnoclostridium	OTU63	2	17	1	0	0	0	1	5	54	1	0	7	0	1	0	0	0	0	47	0	0	12	0	0	0	0	0	0	0	0	0	0	0	0	0	0	0	0	0	0	148
d__Bacteria	k__norank_d__Bacteria	p__Firmicutes	c__Clostridia	o__Oscillospirales	f__Oscillospiraceae	g__Colidextribacter	s__uncultured_bacterium_g__Colidextribacter	OTU449	83	54	1	119	89	271	295	697	239	200	22	292	966	251	402	690	323	533	196	453	697	193	0	8	6	15	120	4	898	18	804	0	0	3	0	55	0	22	1621	0	10640
d__Bacteria	k__norank_d__Bacteria	p__Firmicutes	c__Clostridia	o__Lachnospirales	f__Lachnospiraceae	g__Eisenbergiella	s__unclassified_g__Eisenbergiella	OTU571	0	0	0	65	0	8	0	1	0	1	0	16	0	0	7	147	0	0	87	0	1	3	0	0	0	0	0	0	0	0	0	0	0	0	0	0	0	0	0	0	336
d__Bacteria	k__norank_d__Bacteria	p__Firmicutes	c__Bacilli	o__Erysipelotrichales	f__Erysipelatoclostridiaceae	g__Erysipelatoclostridium	s__bacterium_ic1391	OTU193	0	0	0	28	0	0	0	0	0	0	0	0	0	0	0	0	0	1	0	0	0	0	0	0	0	0	0	0	0	0	0	0	0	0	0	0	0	0	0	0	29
d__Bacteria	k__norank_d__Bacteria	p__Firmicutes	c__Bacilli	o__Erysipelotrichales	f__Erysipelatoclostridiaceae	g__Erysipelatoclostridium	s__Massiliomicrobiota_timonensis	OTU121	2	0	0	0	0	0	0	0	0	0	0	0	0	0	0	0	0	0	0	0	0	0	0	0	0	0	0	0	0	0	0	0	0	0	0	0	0	0	0	0	2
d__Bacteria	k__norank_d__Bacteria	p__Firmicutes	c__Clostridia	o__Oscillospirales	f__Ruminococcaceae	g__unclassified_f__Ruminococcaceae	s__unclassified_f__Ruminococcaceae	OTU294	116	9	5	61	14	10	20	16	78	50	15	94	7	3	14	2	96	52	258	19	23	0	0	0	6	0	0	0	0	0	0	0	0	0	0	10	8	0	0	4	990
d__Bacteria	k__norank_d__Bacteria	p__Bacteroidota	c__Bacteroidia	o__Bacteroidales	f__Bacteroidaceae	g__Bacteroides	s__Bacteroides_sp._Marseille-P3166	OTU850	0	0	0	0	0	0	0	0	0	0	0	0	0	0	0	0	0	0	0	0	0	0	0	0	1	2	0	0	0	0	0	0	0	1	0	0	0	0	0	0	4
d__Bacteria	k__norank_d__Bacteria	p__Firmicutes	c__Clostridia	o__Lachnospirales	f__Lachnospiraceae	g__unclassified_f__Lachnospiraceae	s__unclassified_f__Lachnospiraceae	OTU185	0	0	0	14	0	0	0	0	0	0	0	0	0	0	0	0	0	0	0	0	0	0	0	0	0	0	0	0	0	0	0	0	0	0	0	0	0	0	0	0	14
d__Bacteria	k__norank_d__Bacteria	p__Firmicutes	c__Clostridia	o__Oscillospirales	f__Ruminococcaceae	g__norank_f__Ruminococcaceae	s__unclassified_g__norank_f__Ruminococcaceae	OTU591	0	0	0	0	0	0	0	0	0	0	0	0	0	0	0	0	16	0	0	0	0	0	0	0	0	0	0	0	0	0	0	0	0	0	0	0	0	0	0	0	16
d__Bacteria	k__norank_d__Bacteria	p__Proteobacteria	c__Gammaproteobacteria	o__Burkholderiales	f__Comamonadaceae	g__Comamonas	s__Comamonas_testosteroni_g__Comamonas	OTU732	0	0	0	0	0	0	0	0	0	0	0	0	0	0	0	0	0	0	0	0	0	0	0	0	0	1	0	0	0	0	0	0	0	0	0	0	0	0	0	0	1
d__Bacteria	k__norank_d__Bacteria	p__Firmicutes	c__Clostridia	o__Lachnospirales	f__Lachnospiraceae	g__unclassified_f__Lachnospiraceae	s__unclassified_f__Lachnospiraceae	OTU32	0	0	0	0	0	0	0	0	1	0	0	0	2	3	0	2	0	0	0	0	0	0	0	0	0	0	0	0	0	0	0	0	0	0	0	0	0	0	0	0	8
d__Bacteria	k__norank_d__Bacteria	p__Firmicutes	c__Clostridia	o__Lachnospirales	f__Lachnospiraceae	g__Lachnoclostridium	s__unclassified_g__Lachnoclostridium	OTU419	0	0	0	0	0	0	0	0	0	0	0	4	0	0	0	0	0	0	0	0	0	0	0	0	0	0	0	0	0	0	0	0	0	0	0	0	0	0	0	0	4
d__Bacteria	k__norank_d__Bacteria	p__Firmicutes	c__Clostridia	o__Oscillospirales	f__Ruminococcaceae	g__Negativibacillus	s__uncultured_bacterium_g__Negativibacillus	OTU318	2	23	0	1	0	2	11	0	0	11	0	13	25	2	1	7	56	11	89	3	1	5	0	0	0	0	0	1	4	7	1	0	0	0	0	0	0	0	0	0	276
d__Bacteria	k__norank_d__Bacteria	p__Firmicutes	c__Clostridia	o__Oscillospirales	f__Oscillospiraceae	g__Colidextribacter	s__unclassified_g__Colidextribacter	OTU323	3	1	0	1	1	0	0	0	1	1	0	0	0	0	2	2	0	1	1	4	1	1	0	0	0	0	0	0	1	0	1	0	0	0	0	0	0	0	11	0	33
d__Bacteria	k__norank_d__Bacteria	p__Firmicutes	c__Clostridia	o__Lachnospirales	f__Lachnospiraceae	g__unclassified_f__Lachnospiraceae	s__unclassified_f__Lachnospiraceae	OTU180	0	0	0	33	131	0	0	0	0	0	0	0	0	0	0	0	0	0	0	0	0	0	0	0	0	0	0	0	0	0	0	0	0	0	0	0	0	0	0	0	164
d__Bacteria	k__norank_d__Bacteria	p__Firmicutes	c__Bacilli	o__Lactobacillales	f__Streptococcaceae	g__Streptococcus	s__unclassified_g__Streptococcus	OTU882	0	0	0	0	0	0	0	0	0	0	0	0	0	0	0	0	0	0	0	0	0	0	0	0	0	0	0	1	0	0	0	0	0	0	0	2	0	0	0	0	3
d__Bacteria	k__norank_d__Bacteria	p__Firmicutes	c__Bacilli	o__Lactobacillales	f__Enterococcaceae	g__Enterococcus	s__unclassified_g__Enterococcus	OTU898	0	0	0	0	0	0	0	0	0	0	0	0	0	0	0	0	0	0	0	0	0	0	0	0	0	0	0	0	0	0	0	0	0	0	0	2	0	0	0	0	2
d__Bacteria	k__norank_d__Bacteria	p__Firmicutes	c__Clostridia	o__Oscillospirales	f__Oscillospiraceae	g__Flavonifractor	s__unclassified_g__Flavonifractor	OTU411	8	0	0	0	10	11	20	0	0	76	0	57	17	13	22	6	6	20	0	30	11	8	0	0	0	0	0	0	0	0	0	0	0	0	0	0	0	0	0	0	315
d__Bacteria	k__norank_d__Bacteria	p__Proteobacteria	c__Gammaproteobacteria	o__Enterobacterales	f__Enterobacteriaceae	g__Escherichia-Shigella	s__unclassified_g__Escherichia-Shigella	OTU848	0	1	3	0	0	0	0	0	0	1	0	0	0	0	0	0	0	0	0	0	0	0	3	0	0	2	1	0	3	3	2	2	3	7	0	3	1	1	1	0	37
d__Bacteria	k__norank_d__Bacteria	p__Proteobacteria	c__Gammaproteobacteria	o__Enterobacterales	f__Enterobacteriaceae	g__unclassified_f__Enterobacteriaceae	s__unclassified_f__Enterobacteriaceae	OTU878	0	0	0	0	0	0	0	0	0	0	0	0	0	0	0	0	0	0	0	0	0	0	14	6	0	76	118	93	26	36	228	22	348	17	80	1	76	50	24	3	1218
d__Bacteria	k__norank_d__Bacteria	p__Firmicutes	c__Clostridia	o__Lachnospirales	f__Lachnospiraceae	g__unclassified_f__Lachnospiraceae	s__unclassified_f__Lachnospiraceae	OTU712	0	0	0	0	0	0	0	0	0	0	0	0	0	0	0	0	0	0	0	0	0	0	0	0	2	0	0	0	0	0	0	0	0	0	0	0	0	0	0	0	2
d__Bacteria	k__norank_d__Bacteria	p__Proteobacteria	c__Gammaproteobacteria	o__Enterobacterales	f__Enterobacteriaceae	g__Escherichia-Shigella	s__unclassified_g__Escherichia-Shigella	OTU847	1	4	1	0	8	1	1	1	1	0	0	0	0	0	3	0	0	1	0	3	0	0	3	1	0	0	0	1	1	0	3	2	1	1	0	0	0	0	2	0	40
d__Bacteria	k__norank_d__Bacteria	p__Firmicutes	c__Clostridia	o__Clostridia_vadinBB60_group	f__norank_o__Clostridia_vadinBB60_group	g__norank_f__norank_o__Clostridia_vadinBB60_group	s__uncultured_bacterium_g__norank_f__norank_o__Clostridia_vadinBB60_group	OTU435	0	0	0	0	0	0	0	0	0	0	0	0	6	0	0	0	0	0	0	0	0	0	0	0	0	0	0	0	0	0	0	0	0	0	0	0	0	0	0	0	6
d__Bacteria	k__norank_d__Bacteria	p__Firmicutes	c__Clostridia	o__Lachnospirales	f__Lachnospiraceae	g__unclassified_f__Lachnospiraceae	s__unclassified_f__Lachnospiraceae	OTU661	0	2	0	0	0	0	0	0	1	0	0	0	0	0	0	0	0	0	0	0	0	1	0	1	0	0	0	0	0	0	0	0	0	0	0	0	0	0	0	0	5
d__Bacteria	k__norank_d__Bacteria	p__Firmicutes	c__Clostridia	o__Lachnospirales	f__Lachnospiraceae	g__unclassified_f__Lachnospiraceae	s__unclassified_f__Lachnospiraceae	OTU663	0	0	0	0	0	0	0	1	0	0	0	0	0	0	0	0	1	0	0	0	0	1	5	5	0	0	0	0	0	0	0	0	0	0	0	0	0	0	0	0	13
d__Bacteria	k__norank_d__Bacteria	p__Firmicutes	c__Clostridia	o__Oscillospirales	f__Ruminococcaceae	g__norank_f__Ruminococcaceae	s__unclassified_g__norank_f__Ruminococcaceae	OTU354	0	0	0	0	0	0	0	0	0	0	0	0	0	0	0	0	0	1	0	0	1	0	0	0	0	0	0	0	0	0	0	0	0	0	0	0	0	0	0	0	2
d__Bacteria	k__norank_d__Bacteria	p__Firmicutes	c__Clostridia	o__Oscillospirales	f__Eubacterium_coprostanoligenes_group	g__norank_f__Eubacterium_coprostanoligenes_group	s__uncultured_bacterium_g__norank_f__Eubacterium_coprostanoligenes_group	OTU521	0	0	0	1	0	0	0	5	0	0	0	0	0	0	3	0	0	0	0	0	0	0	0	0	0	0	0	0	0	0	0	0	0	0	0	0	0	0	0	0	9
d__Bacteria	k__norank_d__Bacteria	p__Firmicutes	c__Clostridia	o__Lachnospirales	f__Lachnospiraceae	g__unclassified_f__Lachnospiraceae	s__unclassified_f__Lachnospiraceae	OTU664	0	1	0	0	0	1	2	0	0	0	0	3	0	1	0	0	0	1	0	0	0	1	18	18	16	0	2	0	0	0	0	0	0	0	0	0	0	0	0	0	64
d__Bacteria	k__norank_d__Bacteria	p__Firmicutes	c__Clostridia	o__Lachnospirales	f__Lachnospiraceae	g__unclassified_f__Lachnospiraceae	s__unclassified_f__Lachnospiraceae	OTU669	6	261	61	187	47	357	1186	5	493	548	22	143	160	2288	64	82	282	10	56	74	43	206	7358	8274	13405	1	584	0	0	0	0	0	0	0	0	0	0	0	0	0	36203
d__Bacteria	k__norank_d__Bacteria	p__Firmicutes	c__Clostridia	o__Lachnospirales	f__Lachnospiraceae	g__unclassified_f__Lachnospiraceae	s__unclassified_f__Lachnospiraceae	OTU668	0	5	0	1	1	13	9	0	12	2	0	0	15	8	2	1	1	0	3	2	0	4	1892	2038	2856	0	181	0	0	0	0	0	0	0	0	0	0	0	0	0	7046
d__Bacteria	k__norank_d__Bacteria	p__Firmicutes	c__Bacilli	o__Lactobacillales	f__Enterococcaceae	g__Enterococcus	s__unclassified_g__Enterococcus	OTU686	0	0	0	0	0	0	0	0	0	0	0	0	0	0	0	0	0	0	0	0	0	0	2	4	0	0	3	0	0	1	0	0	0	0	2	3	2	1	7	0	25
d__Bacteria	k__norank_d__Bacteria	p__Firmicutes	c__Bacilli	o__Paenibacillales	f__Paenibacillaceae	g__Paenibacillus	s__unclassified_g__Paenibacillus	OTU78	0	0	0	0	0	0	1	0	0	9	2	0	0	0	0	0	0	0	0	0	0	0	0	0	0	0	0	0	0	0	0	0	0	0	0	0	0	0	0	0	12
d__Bacteria	k__norank_d__Bacteria	p__Firmicutes	c__Clostridia	o__Lachnospirales	f__Lachnospiraceae	g__unclassified_f__Lachnospiraceae	s__unclassified_f__Lachnospiraceae	OTU786	0	0	0	0	0	0	0	1	0	0	0	0	0	0	0	0	0	0	0	0	0	0	0	0	0	0	0	0	0	1	0	0	0	0	0	0	0	0	0	0	2
d__Bacteria	k__norank_d__Bacteria	p__Firmicutes	c__Clostridia	o__Lachnospirales	f__Lachnospiraceae	g__Sellimonas	s__uncultured_organism_g__Sellimonas	OTU17	79	155	383	97	384	651	399	3752	101	451	115	458	85	100	37	240	87	17	978	216	54	404	121	64	111	154	225	137	547	764	291	200	365	509	638	1106	1217	1074	1152	1519	19437
d__Bacteria	k__norank_d__Bacteria	p__Bacteroidota	c__Bacteroidia	o__Bacteroidales	f__Marinifilaceae	g__Odoribacter	s__Odoribacter_sp._Marseille-P2698	OTU176	0	0	77	0	0	0	0	0	0	0	0	0	0	0	0	0	0	0	0	0	0	0	0	0	0	0	0	0	0	0	0	0	0	0	0	0	0	0	0	0	77
d__Bacteria	k__norank_d__Bacteria	p__Firmicutes	c__Clostridia	o__Lachnospirales	f__Lachnospiraceae	g__unclassified_f__Lachnospiraceae	s__unclassified_f__Lachnospiraceae	OTU90	0	0	0	0	0	0	2	0	2	3	0	0	2	2	0	0	0	0	0	1	0	0	7	8	11	0	2	0	0	0	0	0	0	0	0	0	0	0	0	0	40
d__Bacteria	k__norank_d__Bacteria	p__Firmicutes	c__Clostridia	o__Lachnospirales	f__Lachnospiraceae	g__unclassified_f__Lachnospiraceae	s__unclassified_f__Lachnospiraceae	OTU486	16	10	0	14	230	168	77	1	30	313	8	268	133	308	202	281	68	176	0	247	103	40	0	0	0	0	0	0	0	0	0	0	0	0	0	0	0	0	0	0	2693
d__Bacteria	k__norank_d__Bacteria	p__Proteobacteria	c__Gammaproteobacteria	o__Enterobacterales	f__unclassified_o__Enterobacterales	g__unclassified_o__Enterobacterales	s__unclassified_o__Enterobacterales	OTU870	0	0	0	0	0	0	0	0	0	0	0	0	0	0	0	0	0	0	0	0	0	1	0	0	0	0	0	0	0	0	0	0	0	0	0	0	0	0	0	0	1
d__Bacteria	k__norank_d__Bacteria	p__Proteobacteria	c__Gammaproteobacteria	o__Enterobacterales	f__Enterobacteriaceae	g__unclassified_f__Enterobacteriaceae	s__unclassified_f__Enterobacteriaceae	OTU784	1	5	0	0	0	0	0	1	0	0	0	2	3	0	1	0	1	3	0	2	4	2	6	2	0	5	23	13	6	11	50	13	34	4	20	3	16	5	9	5	250
d__Bacteria	k__norank_d__Bacteria	p__Bacteroidota	c__Bacteroidia	o__Bacteroidales	f__Rikenellaceae	g__Rikenellaceae_RC9_gut_group	s__uncultured_bacterium_g__Rikenellaceae_RC9_gut_group	OTU723	0	0	0	0	0	0	0	0	0	0	0	0	0	0	0	0	1	0	0	0	0	0	0	0	1	1	0	0	0	0	0	0	0	0	0	0	0	0	0	0	3
d__Bacteria	k__norank_d__Bacteria	p__Firmicutes	c__Clostridia	o__Oscillospirales	f__Oscillospiraceae	g__Flavonifractor	s__uncultured_bacterium_g__Flavonifractor	OTU277	4	5	2	0	3	5	2	15	1	10	0	6	3	0	2	1	1	1	5	5	0	6	1	2	0	1	6	6	5	8	16	18	8	17	41	13	18	15	12	21	285
d__Bacteria	k__norank_d__Bacteria	p__Firmicutes	c__Clostridia	o__Lachnospirales	f__Lachnospiraceae	g__unclassified_f__Lachnospiraceae	s__unclassified_f__Lachnospiraceae	OTU62	2	5	0	2	5	79	30	0	109	13	27	0	0	0	0	0	0	0	0	0	0	0	0	0	0	0	0	0	0	0	0	0	0	0	0	0	0	0	0	0	272
d__Bacteria	k__norank_d__Bacteria	p__Bacteroidota	c__Bacteroidia	o__Bacteroidales	f__unclassified_o__Bacteroidales	g__unclassified_o__Bacteroidales	s__unclassified_o__Bacteroidales	OTU728	0	0	0	0	0	0	0	0	0	0	0	0	0	0	0	0	0	0	0	0	0	1	0	0	3	1	0	0	0	0	0	0	0	0	0	0	0	0	0	0	5
d__Bacteria	k__norank_d__Bacteria	p__Firmicutes	c__Clostridia	o__Lachnospirales	f__Lachnospiraceae	g__unclassified_f__Lachnospiraceae	s__unclassified_f__Lachnospiraceae	OTU66	0	4	0	0	0	0	1	0	2	2	0	0	6	9	0	0	1	0	1	1	1	3	33	32	18	0	7	0	0	0	0	0	0	0	0	0	0	0	0	0	121
d__Bacteria	k__norank_d__Bacteria	p__Firmicutes	c__Clostridia	o__Lachnospirales	f__Lachnospiraceae	g__unclassified_f__Lachnospiraceae	s__unclassified_f__Lachnospiraceae	OTU67	0	0	0	0	0	0	0	0	0	0	0	0	0	0	0	0	0	0	0	0	0	0	1	0	0	0	0	0	0	0	0	0	0	0	0	0	0	0	0	0	1
d__Bacteria	k__norank_d__Bacteria	p__Firmicutes	c__Clostridia	o__Oscillospirales	f__Ruminococcaceae	g__Caproiciproducens	s__unclassified_g__Caproiciproducens	OTU497	20	463	1	155	52	264	1718	2079	1019	827	274	359	718	341	23	784	657	759	3148	133	1248	2906	0	270	0	0	0	679	1017	1119	2	0	0	1	338	1	0	0	0	0	21375
d__Bacteria	k__norank_d__Bacteria	p__Firmicutes	c__Clostridia	o__Lachnospirales	f__Lachnospiraceae	g__unclassified_f__Lachnospiraceae	s__unclassified_f__Lachnospiraceae	OTU68	0	0	0	0	0	0	0	0	1	0	0	0	0	0	0	0	0	0	0	0	0	0	0	0	0	0	0	0	0	0	0	0	0	0	0	0	0	0	0	0	1
d__Bacteria	k__norank_d__Bacteria	p__unclassified_k__norank_d__Bacteria	c__unclassified_k__norank_d__Bacteria	o__unclassified_k__norank_d__Bacteria	f__unclassified_k__norank_d__Bacteria	g__unclassified_k__norank_d__Bacteria	s__unclassified_k__norank_d__Bacteria	OTU97	0	0	0	0	0	0	0	0	0	0	1	0	0	0	0	0	0	0	0	0	0	0	0	0	0	0	0	0	0	0	0	0	0	0	0	0	0	0	0	0	1
d__Bacteria	k__norank_d__Bacteria	p__Proteobacteria	c__Alphaproteobacteria	o__Rhizobiales	f__Rhizobiaceae	g__unclassified_f__Rhizobiaceae	s__unclassified_f__Rhizobiaceae	OTU175	0	0	1	0	0	0	0	1	0	0	0	0	0	0	0	0	0	0	0	0	0	0	0	0	0	0	0	0	0	0	0	0	0	1	0	0	0	1	0	0	4
d__Bacteria	k__norank_d__Bacteria	p__Firmicutes	c__Clostridia	o__Oscillospirales	f__Ruminococcaceae	g__Anaerotruncus	s__unclassified_g__Anaerotruncus	OTU473	0	0	0	0	0	0	0	0	0	0	0	0	0	6	0	1	0	0	0	0	0	0	0	0	0	0	0	0	0	0	0	0	0	0	0	0	0	0	0	0	7
d__Bacteria	k__norank_d__Bacteria	p__Firmicutes	c__Clostridia	o__Lachnospirales	f__Lachnospiraceae	g__Tyzzerella	s__uncultured_bacterium_g__Tyzzerella	OTU311	0	0	0	0	7	0	0	1	0	74	0	49	54	6	9	33	9	23	57	25	41	3	0	0	0	0	0	0	0	0	0	0	0	0	0	0	0	0	0	0	391
d__Bacteria	k__norank_d__Bacteria	p__Firmicutes	c__Clostridia	o__Peptostreptococcales-Tissierellales	f__Peptostreptococcaceae	g__Terrisporobacter	s__Terrisporobacter_glycolicus	OTU863	0	0	0	0	0	0	0	0	0	0	0	0	0	0	0	0	0	0	0	0	0	0	0	0	0	0	0	0	0	0	0	0	0	0	1	0	0	0	0	0	1
d__Bacteria	k__norank_d__Bacteria	p__Firmicutes	c__Clostridia	o__Oscillospirales	f__Oscillospiraceae	g__Flavonifractor	s__unclassified_g__Flavonifractor	OTU666	0	0	0	0	0	2	1	2	0	0	0	0	0	0	0	0	0	0	0	0	0	0	5	1	2	0	6	0	5	11	1	5	5	13	3	4	5	5	0	3	79
d__Bacteria	k__norank_d__Bacteria	p__Firmicutes	c__unclassified_p__Firmicutes	o__unclassified_p__Firmicutes	f__unclassified_p__Firmicutes	g__unclassified_p__Firmicutes	s__unclassified_p__Firmicutes	OTU136	0	0	0	0	0	0	0	0	1	0	0	0	0	0	0	0	0	0	0	0	0	0	0	0	0	0	0	0	0	0	0	0	0	0	0	0	0	0	0	0	1
d__Bacteria	k__norank_d__Bacteria	p__Firmicutes	c__unclassified_p__Firmicutes	o__unclassified_p__Firmicutes	f__unclassified_p__Firmicutes	g__unclassified_p__Firmicutes	s__unclassified_p__Firmicutes	OTU813	0	0	0	0	0	0	0	0	0	0	0	0	0	0	0	0	0	0	0	0	0	0	0	0	0	0	0	0	3	0	0	0	0	0	1	0	0	0	0	1	5
d__Bacteria	k__norank_d__Bacteria	p__Firmicutes	c__Clostridia	o__Lachnospirales	f__Lachnospiraceae	g__Ruminococcus_torques_group	s__unclassified_g__Ruminococcus_torques_group	OTU531	0	1	0	0	0	0	0	0	5	4	2	8	0	0	3	3	0	0	3	1	0	1	0	0	0	0	1	0	0	0	0	0	0	0	0	6	6	0	0	0	44
d__Bacteria	k__norank_d__Bacteria	p__Firmicutes	c__Clostridia	o__Lachnospirales	f__Lachnospiraceae	g__unclassified_f__Lachnospiraceae	s__unclassified_f__Lachnospiraceae	OTU142	0	2	0	3	4	2	1	0	1	0	0	1	2	1	4	5	6	1	0	8	0	0	1	0	0	0	0	0	0	0	0	0	0	0	0	0	0	0	0	0	42
d__Bacteria	k__norank_d__Bacteria	p__Firmicutes	c__Bacilli	o__Lactobacillales	f__Enterococcaceae	g__Enterococcus	s__unclassified_g__Enterococcus	OTU171	0	0	171	15	0	0	167	11	0	0	0	0	0	0	0	0	0	0	2	1	9	0	0	1	0	0	0	0	0	0	0	0	0	1	0	0	0	0	0	0	378
d__Bacteria	k__norank_d__Bacteria	p__Firmicutes	c__Clostridia	o__Lachnospirales	f__Lachnospiraceae	g__Ruminococcus_torques_group	s__uncultured_bacterium_g__Ruminococcus_torques_group	OTU541	0	7	0	0	25	0	1	0	0	0	0	0	0	41	1	18	6	0	0	1	0	5	0	0	0	0	0	0	0	0	0	0	0	0	0	0	0	0	0	0	105
d__Bacteria	k__norank_d__Bacteria	p__Proteobacteria	c__Gammaproteobacteria	o__Enterobacterales	f__Enterobacteriaceae	g__Kosakonia	s__Atlantibacter_hermannii_g__Kosakonia	OTU734	0	0	0	0	0	0	0	0	0	0	0	0	0	0	0	0	0	0	0	0	0	0	17	1	0	1	13	2	0	1	0	0	0	0	0	0	6	0	0	0	41
d__Bacteria	k__norank_d__Bacteria	p__Firmicutes	c__Clostridia	o__Clostridia_vadinBB60_group	f__norank_o__Clostridia_vadinBB60_group	g__norank_f__norank_o__Clostridia_vadinBB60_group	s__unclassified_g__norank_f__norank_o__Clostridia_vadinBB60_group	OTU335	0	0	0	0	0	0	0	0	0	0	0	0	0	0	0	0	0	0	0	8	0	0	0	0	0	0	0	0	0	0	0	0	0	0	0	0	0	0	0	0	8
d__Bacteria	k__norank_d__Bacteria	p__Firmicutes	c__Clostridia	o__Oscillospirales	f__Oscillospiraceae	g__Oscillibacter	s__uncultured_organism_g__Oscillibacter	OTU468	6	3	0	127	204	46	2569	2072	3	31	40	0	0	555	0	1042	2524	208	0	2153	0	6	0	136	0	0	1	23	735	1272	36	7	0	5	0	19	34	1	0	1	13859
d__Bacteria	k__norank_d__Bacteria	p__Firmicutes	c__Clostridia	o__Oscillospirales	f__Ruminococcaceae	g__Negativibacillus	s__unclassified_g__Negativibacillus	OTU773	0	0	0	0	0	0	0	0	0	0	0	0	0	0	0	0	0	0	0	0	0	0	0	0	0	0	0	0	0	0	1	0	0	0	0	0	0	0	0	0	1
d__Bacteria	k__norank_d__Bacteria	p__Firmicutes	c__Bacilli	o__Erysipelotrichales	f__Erysipelatoclostridiaceae	g__Erysipelatoclostridium	s__unclassified_g__Erysipelatoclostridium	OTU583	5	0	0	0	2	3	0	0	0	3	0	4	2	11	17	6	1	6	0	6	3	1	0	0	0	0	0	0	0	0	0	0	0	0	0	0	0	0	0	0	70
d__Bacteria	k__norank_d__Bacteria	p__Proteobacteria	c__Gammaproteobacteria	o__Enterobacterales	f__Enterobacteriaceae	g__Klebsiella	s__unclassified_g__Klebsiella	OTU753	0	0	0	0	0	0	0	0	0	0	0	0	0	0	0	0	0	0	0	0	0	0	0	0	0	12	9	0	9	0	3	0	13	23	23	11	7	144	0	0	254
d__Bacteria	k__norank_d__Bacteria	p__Firmicutes	c__Bacilli	o__Lactobacillales	f__Enterococcaceae	g__Enterococcus	s__unclassified_g__Enterococcus	OTU703	1	0	1	0	2	0	0	0	0	0	0	0	0	0	0	0	0	0	0	1	0	0	74	68	25	51	49	35	25	59	10	16	34	23	32	110	49	53	124	22	864
d__Bacteria	k__norank_d__Bacteria	p__Firmicutes	c__Clostridia	o__Lachnospirales	f__Lachnospiraceae	g__unclassified_f__Lachnospiraceae	s__unclassified_f__Lachnospiraceae	OTU160	0	21	1	40	0	0	6	0	0	1	0	1	0	3	4	154	75	0	0	4	0	20	0	0	0	0	0	0	0	0	0	0	0	0	0	0	0	0	0	0	330
d__Bacteria	k__norank_d__Bacteria	p__Firmicutes	c__Clostridia	o__Oscillospirales	f__Ruminococcaceae	g__DTU089	s__unclassified_g__DTU089	OTU37	0	0	0	2	0	0	0	0	18	0	0	2	0	0	0	0	6	0	0	0	0	0	0	0	0	0	0	0	0	0	0	0	0	0	0	0	0	0	0	0	28
d__Bacteria	k__norank_d__Bacteria	p__Synergistota	c__Synergistia	o__Synergistales	f__Synergistaceae	g__Synergistes	s__uncultured_organism_g__Synergistes	OTU529	0	0	0	0	0	0	0	0	0	0	0	0	0	0	0	0	0	0	0	0	0	0	0	0	1	0	0	0	0	0	0	0	0	0	0	0	0	0	0	0	1
d__Bacteria	k__norank_d__Bacteria	p__Firmicutes	c__Clostridia	o__Lachnospirales	f__Lachnospiraceae	g__Sellimonas	s__uncultured_organism_g__Sellimonas	OTU8	0	0	0	0	0	0	1	14	0	2	0	0	0	0	0	0	0	0	0	0	0	0	0	0	0	0	1	0	0	3	0	0	0	0	1	3	1	1	3	0	30
d__Bacteria	k__norank_d__Bacteria	p__Firmicutes	c__Clostridia	o__Oscillospirales	f__Oscillospiraceae	g__Flavonifractor	s__unclassified_g__Flavonifractor	OTU803	0	1	0	0	0	0	1	9	0	1	0	2	0	1	0	1	0	0	5	1	0	1	0	4	0	1	2	1	1	3	6	5	2	5	8	9	6	3	8	4	91
d__Bacteria	k__norank_d__Bacteria	p__Firmicutes	c__Clostridia	o__Oscillospirales	f__Oscillospiraceae	g__Flavonifractor	s__unclassified_g__Flavonifractor	OTU802	6	0	0	0	0	0	0	3	0	1	0	1	0	0	1	1	0	0	1	0	0	5	0	1	0	0	0	2	0	2	2	2	0	4	7	1	5	7	2	5	59
d__Bacteria	k__norank_d__Bacteria	p__Firmicutes	c__Clostridia	o__Oscillospirales	f__Ruminococcaceae	g__norank_f__Ruminococcaceae	s__uncultured_organism_g__norank_f__Ruminococcaceae	OTU949	11	32	117	15	12	35	524	167	180	426	5	83	37	85	9	76	5	53	347	38	108	17	0	0	0	3	0	0	0	0	0	116	675	745	533	882	946	595	1285	1590	9752
d__Bacteria	k__norank_d__Bacteria	p__Actinobacteriota	c__Actinobacteria	o__Micrococcales	f__Micrococcaceae	g__Pseudarthrobacter	s__unclassified_g__Pseudarthrobacter	OTU590	0	0	0	0	0	0	0	0	0	0	0	0	0	0	0	0	2	0	0	0	0	0	0	0	0	0	0	0	0	0	0	0	0	0	0	0	0	0	0	0	2
d__Bacteria	k__norank_d__Bacteria	p__Firmicutes	c__Clostridia	o__Oscillospirales	f__Ruminococcaceae	g__DTU089	s__uncultured_organism_g__DTU089	OTU69	0	0	0	3	0	8	3	0	50	1	1	6	3	0	0	5	20	0	5	0	0	0	0	0	0	0	0	0	0	0	0	0	0	0	0	0	0	0	0	0	105
d__Bacteria	k__norank_d__Bacteria	p__Firmicutes	c__Clostridia	o__Oscillospirales	f__Ruminococcaceae	g__Negativibacillus	s__unclassified_g__Negativibacillus	OTU376	0	0	0	0	0	0	0	0	0	0	0	0	0	0	0	0	1	0	1	0	0	0	0	0	0	0	0	0	0	0	0	0	0	0	0	0	0	0	0	0	2
d__Bacteria	k__norank_d__Bacteria	p__Firmicutes	c__Clostridia	o__Lachnospirales	f__Lachnospiraceae	g__Sellimonas	s__unclassified_g__Sellimonas	OTU16	0	27	1	736	831	0	90	0	10	382	2794	37	93	73	7	220	1311	953	0	201	117	49	0	0	0	0	0	11	0	0	0	0	0	0	0	146	124	0	42	0	8255
d__Bacteria	k__norank_d__Bacteria	p__Firmicutes	c__Clostridia	o__Christensenellales	f__Christensenellaceae	g__Catabacter	s__Catabacter_hongkongensis	OTU141	0	3	0	0	0	0	0	0	0	0	0	0	0	0	0	0	0	0	0	0	0	0	0	0	0	0	0	0	0	0	0	0	0	0	0	0	0	0	0	0	3
d__Bacteria	k__norank_d__Bacteria	p__Firmicutes	c__Clostridia	o__Oscillospirales	f__Ruminococcaceae	g__norank_f__Ruminococcaceae	s__metagenome_g__norank_f__Ruminococcaceae	OTU21	0	0	0	107	0	0	0	1439	0	0	20	3	0	0	0	0	0	0	0	6	0	0	0	0	0	0	0	0	0	0	0	0	0	0	0	0	0	0	0	0	1575
d__Bacteria	k__norank_d__Bacteria	p__Firmicutes	c__Clostridia	o__Lachnospirales	f__Lachnospiraceae	g__unclassified_f__Lachnospiraceae	s__unclassified_f__Lachnospiraceae	OTU470	0	0	0	0	0	0	0	0	0	0	0	0	0	1	0	0	0	0	0	0	0	0	0	0	0	0	0	0	0	0	0	0	0	0	0	0	0	0	0	0	1
d__Bacteria	k__norank_d__Bacteria	p__Proteobacteria	c__Gammaproteobacteria	o__Enterobacterales	f__Enterobacteriaceae	g__Klebsiella	s__unclassified_g__Klebsiella	OTU15	30	303	73	0	10	33	26	71	1	6	11	1	7	2	0	1	3	0	22	5	0	0	42	0	0	44	61	45	18	20	126	19	180	17	47	1	58	37	2	2	1324
d__Bacteria	k__norank_d__Bacteria	p__Firmicutes	c__Clostridia	o__Lachnospirales	f__Lachnospiraceae	g__unclassified_f__Lachnospiraceae	s__unclassified_f__Lachnospiraceae	OTU472	0	0	0	0	0	0	0	0	0	0	0	0	0	91	0	0	0	0	0	0	0	0	0	0	0	0	0	0	0	0	0	0	0	0	0	0	0	0	0	0	91
d__Bacteria	k__norank_d__Bacteria	p__Proteobacteria	c__Gammaproteobacteria	o__Enterobacterales	f__Enterobacteriaceae	g__Escherichia-Shigella	s__unclassified_g__Escherichia-Shigella	OTU443	1	0	1	0	0	1	0	0	0	1	1	0	0	0	0	0	0	0	0	0	0	0	0	1	0	0	0	0	0	1	0	1	0	1	0	0	0	0	1	1	11
d__Bacteria	k__norank_d__Bacteria	p__Firmicutes	c__Clostridia	o__Lachnospirales	f__Lachnospiraceae	g__Shuttleworthia	s__uncultured_bacterium_g__Shuttleworthia	OTU207	0	0	0	315	58	1	0	0	0	0	0	0	0	0	0	0	0	0	0	0	0	0	0	0	0	0	0	0	0	0	0	0	0	2	0	0	0	0	0	0	376
d__Bacteria	k__norank_d__Bacteria	p__Firmicutes	c__Clostridia	o__Lachnospirales	f__Lachnospiraceae	g__unclassified_f__Lachnospiraceae	s__unclassified_f__Lachnospiraceae	OTU476	5	2	0	0	13	12	23	0	0	88	0	80	17	28	22	7	4	15	0	21	11	10	0	0	0	0	0	0	0	0	0	0	0	0	0	0	0	0	0	0	358
d__Bacteria	k__norank_d__Bacteria	p__Firmicutes	c__Clostridia	o__Lachnospirales	f__Lachnospiraceae	g__Blautia	s__unclassified_g__Blautia	OTU263	45	5	223	474	1291	1105	64	2	294	113	696	824	676	90	430	92	337	3474	1004	1121	1062	2	0	1	0	0	0	0	0	0	236	0	0	0	0	0	0	0	0	0	13661
d__Bacteria	k__norank_d__Bacteria	p__Firmicutes	c__Clostridia	o__Lachnospirales	f__Lachnospiraceae	g__unclassified_f__Lachnospiraceae	s__unclassified_f__Lachnospiraceae	OTU572	0	0	0	0	0	0	0	0	0	0	0	1	1	0	1	1	0	0	1	0	0	0	0	0	0	0	0	0	0	0	0	0	0	0	0	0	0	0	1	0	6
d__Bacteria	k__norank_d__Bacteria	p__Firmicutes	c__Clostridia	o__Lachnospirales	f__Lachnospiraceae	g__unclassified_f__Lachnospiraceae	s__unclassified_f__Lachnospiraceae	OTU574	0	0	0	0	0	0	0	0	0	0	0	0	0	0	2	24	0	0	0	0	0	5	0	0	0	0	0	0	0	0	0	0	0	0	0	0	0	0	0	0	31
d__Bacteria	k__norank_d__Bacteria	p__Proteobacteria	c__Gammaproteobacteria	o__Enterobacterales	f__Enterobacteriaceae	g__Escherichia-Shigella	s__unclassified_g__Escherichia-Shigella	OTU119	4	0	0	0	0	0	0	0	1	0	0	0	0	0	0	0	0	0	0	0	0	0	0	1	0	0	0	0	0	0	0	1	1	0	0	0	0	0	2	0	10
d__Bacteria	k__norank_d__Bacteria	p__Firmicutes	c__Clostridia	o__Lachnospirales	f__Lachnospiraceae	g__Ruminococcus_torques_group	s__uncultured_bacterium_g__Ruminococcus_torques_group	OTU162	0	2	0	0	55	0	1	0	0	2	0	0	0	45	0	33	1	0	0	1	0	6	0	0	0	0	0	0	0	0	0	0	0	0	0	0	0	0	0	0	146
d__Bacteria	k__norank_d__Bacteria	p__unclassified_k__norank_d__Bacteria	c__unclassified_k__norank_d__Bacteria	o__unclassified_k__norank_d__Bacteria	f__unclassified_k__norank_d__Bacteria	g__unclassified_k__norank_d__Bacteria	s__unclassified_k__norank_d__Bacteria	OTU747	0	0	0	0	0	0	0	0	0	0	0	0	0	0	0	0	0	0	0	0	0	0	0	0	0	0	1	0	0	0	0	0	1	0	0	0	0	0	0	0	2
d__Bacteria	k__norank_d__Bacteria	p__Firmicutes	c__Clostridia	o__Lachnospirales	f__Lachnospiraceae	g__unclassified_f__Lachnospiraceae	s__unclassified_f__Lachnospiraceae	OTU328	0	0	0	0	1	3	0	0	0	5	0	176	9	8	196	10	10	18	2038	835	14	357	0	0	0	1	0	0	0	0	0	786	718	413	1231	2481	1148	1207	216	2383	14264
d__Bacteria	k__norank_d__Bacteria	p__Firmicutes	c__Clostridia	o__Oscillospirales	f__Ruminococcaceae	g__Caproiciproducens	s__unclassified_g__Caproiciproducens	OTU145	0	1	0	0	0	0	0	2	0	1	0	0	0	0	0	0	0	0	1	0	1	4	0	0	0	0	0	0	1	5	0	0	0	0	1	0	0	0	0	0	17
d__Bacteria	k__norank_d__Bacteria	p__Firmicutes	c__Clostridia	o__Lachnospirales	f__Lachnospiraceae	g__unclassified_f__Lachnospiraceae	s__unclassified_f__Lachnospiraceae	OTU244	23	23	0	0	5	18	5	0	21	16	1	60	26	67	25	25	0	13	0	8	0	25	0	0	0	0	0	0	0	0	0	0	0	0	0	0	0	0	0	0	361
d__Bacteria	k__norank_d__Bacteria	p__Proteobacteria	c__Gammaproteobacteria	o__Enterobacterales	f__Enterobacteriaceae	g__Klebsiella	s__unclassified_g__Klebsiella	OTU873	0	0	0	0	0	0	0	0	0	0	0	0	0	0	0	0	0	0	0	0	0	0	0	0	0	0	5	1	1	0	2	0	15	0	3	0	4	6	0	0	37
d__Bacteria	k__norank_d__Bacteria	p__Firmicutes	c__Clostridia	o__Eubacteriales	f__Eubacteriaceae	g__Eubacterium	s__unclassified_g__Eubacterium	OTU72	0	0	0	0	0	0	0	0	0	2	0	0	0	0	0	0	0	0	0	0	0	0	0	0	0	0	0	0	0	0	0	0	0	0	0	0	0	0	0	0	2
d__Bacteria	k__norank_d__Bacteria	p__Firmicutes	c__Clostridia	o__Lachnospirales	f__Lachnospiraceae	g__unclassified_f__Lachnospiraceae	s__unclassified_f__Lachnospiraceae	OTU320	4	0	0	0	0	0	26	0	0	34	0	13	12	2	2	19	17	17	11	5	1	4	0	0	0	0	0	0	0	0	0	0	0	0	0	0	0	0	0	0	167
d__Bacteria	k__norank_d__Bacteria	p__Firmicutes	c__Clostridia	o__Lachnospirales	f__Lachnospiraceae	g__Ruminococcus_torques_group	s__unclassified_g__Ruminococcus_torques_group	OTU627	0	2	0	28	24	0	9	229	22	0	731	11	61	15	49	26	129	347	2	248	633	0	0	0	0	0	0	0	0	0	0	0	0	0	0	0	0	0	0	0	2566
d__Bacteria	k__norank_d__Bacteria	p__Firmicutes	c__Bacilli	o__Erysipelotrichales	f__Erysipelotrichaceae	g__Clostridium_innocuum_group	s__unclassified_g__Clostridium_innocuum_group	OTU807	0	0	0	0	0	0	0	0	0	0	0	0	0	0	0	0	0	0	0	0	0	0	0	0	0	0	0	0	0	0	0	0	0	0	0	2	0	0	1	1	4
d__Bacteria	k__norank_d__Bacteria	p__Firmicutes	c__Bacilli	o__Erysipelotrichales	f__Erysipelatoclostridiaceae	g__Erysipelatoclostridium	s__Massiliomicrobiota_timonensis	OTU735	0	410	21	101	153	518	656	1111	0	1005	14	6	1	113	383	167	105	0	134	75	1443	957	838	360	0	554	578	456	177	0	25	118	1660	1089	1296	335	1027	1635	401	149	18071
d__Bacteria	k__norank_d__Bacteria	p__Firmicutes	c__Clostridia	o__Oscillospirales	f__Oscillospiraceae	g__Colidextribacter	s__uncultured_bacterium_g__Colidextribacter	OTU561	0	0	0	0	0	0	0	0	0	0	0	0	0	0	0	9	0	0	0	0	0	0	0	0	0	0	0	0	0	0	0	9	0	9	0	1	0	0	0	0	28
d__Bacteria	k__norank_d__Bacteria	p__Firmicutes	c__Bacilli	o__Erysipelotrichales	f__Erysipelatoclostridiaceae	g__Erysipelatoclostridium	s__Massiliomicrobiota_timonensis	OTU329	0	1	0	0	0	0	0	0	0	0	0	0	0	0	0	0	0	0	0	1	0	0	0	0	0	1	0	1	0	0	0	0	1	0	0	0	0	0	0	0	5
d__Bacteria	k__norank_d__Bacteria	p__Firmicutes	c__Clostridia	o__Oscillospirales	f__Ruminococcaceae	g__Negativibacillus	s__unclassified_g__Negativibacillus	OTU516	0	0	0	0	0	0	0	0	0	0	0	0	0	0	2	0	0	0	0	0	0	0	0	0	0	0	0	0	0	0	0	0	0	0	0	0	0	0	0	0	2
d__Bacteria	k__norank_d__Bacteria	p__Firmicutes	c__Bacilli	o__Lactobacillales	f__Enterococcaceae	g__Enterococcus	s__unclassified_g__Enterococcus	OTU792	1	2	0	0	0	0	0	1	1	2	0	0	0	0	1	0	0	0	0	2	0	0	1	0	3	1	2	2	2	2	3	0	1	1	3	1	3	2	5	1	43
d__Bacteria	k__norank_d__Bacteria	p__Firmicutes	c__Clostridia	o__Oscillospirales	f__Ruminococcaceae	g__norank_f__Ruminococcaceae	s__uncultured_organism_g__norank_f__Ruminococcaceae	OTU795	7	6	55	7	3	9	75	0	8	15	6	100	131	35	10	56	250	5	163	14	61	42	80	3	19	64	11	43	5	108	93	82	92	60	58	99	30	36	104	74	2119
d__Bacteria	k__norank_d__Bacteria	p__Firmicutes	c__Bacilli	o__Lactobacillales	f__Streptococcaceae	g__Streptococcus	s__unclassified_g__Streptococcus	OTU817	0	0	0	0	0	0	0	0	0	0	0	0	0	0	0	0	0	0	0	0	0	0	0	0	0	0	0	0	0	0	0	0	0	0	1	0	1	0	0	1	3
d__Bacteria	k__norank_d__Bacteria	p__Firmicutes	c__Clostridia	o__Lachnospirales	f__Lachnospiraceae	g__Marvinbryantia	s__uncultured_bacterium_g__Marvinbryantia	OTU584	0	0	0	0	0	0	0	0	0	0	0	0	0	0	0	33	0	0	0	0	0	0	0	0	0	0	0	0	0	0	0	0	0	0	0	0	0	0	0	0	33
d__Bacteria	k__norank_d__Bacteria	p__Firmicutes	c__Clostridia	o__Lachnospirales	f__Lachnospiraceae	g__Sellimonas	s__uncultured_bacterium_g__Sellimonas	OTU402	0	0	2	0	0	7	0	0	2	0	0	1	0	0	1	0	0	0	1	4	0	0	0	0	0	0	0	0	0	0	0	0	0	0	0	0	0	0	0	0	18
d__Bacteria	k__norank_d__Bacteria	p__Firmicutes	c__Clostridia	o__Oscillospirales	f__Oscillospiraceae	g__Oscillibacter	s__uncultured_organism_g__Oscillibacter	OTU331	0	0	0	3	1	0	5	11	0	0	0	0	0	5	0	4	13	1	0	19	0	0	0	0	0	0	0	0	2	6	0	0	0	0	0	0	0	0	0	0	70
d__Bacteria	k__norank_d__Bacteria	p__Proteobacteria	c__Gammaproteobacteria	o__Enterobacterales	f__Enterobacteriaceae	g__Escherichia-Shigella	s__unclassified_g__Escherichia-Shigella	OTU530	0	0	0	0	0	2	0	0	0	0	0	0	0	0	5	0	0	0	0	0	0	0	0	0	0	0	0	0	0	0	0	0	0	0	0	0	0	0	0	0	7
d__Bacteria	k__norank_d__Bacteria	p__Firmicutes	c__Clostridia	o__Lachnospirales	f__Lachnospiraceae	g__Eubacterium_fissicatena_group	s__unclassified_g__Eubacterium_fissicatena_group	OTU170	0	0	86	0	0	0	0	0	0	0	1	0	6	0	0	0	0	0	0	0	0	0	0	0	0	0	0	0	0	0	0	0	0	0	0	0	0	0	0	0	93
d__Bacteria	k__norank_d__Bacteria	p__Firmicutes	c__Bacilli	o__Erysipelotrichales	f__Erysipelatoclostridiaceae	g__Erysipelatoclostridium	s__uncultured_bacterium_g__Erysipelatoclostridium	OTU509	0	0	0	0	0	0	0	0	0	0	0	0	3	0	1	0	0	0	0	0	0	0	0	0	0	0	0	0	0	0	0	0	0	0	0	0	0	0	0	0	4
d__Bacteria	k__norank_d__Bacteria	p__Firmicutes	c__Clostridia	o__Lachnospirales	f__Lachnospiraceae	g__unclassified_f__Lachnospiraceae	s__unclassified_f__Lachnospiraceae	OTU401	0	0	5	6	15	4	0	0	1	1	11	97	2	0	0	0	4	11	3	4	6	0	0	0	0	0	0	0	0	0	0	0	0	0	0	0	0	0	0	0	170
d__Bacteria	k__norank_d__Bacteria	p__Firmicutes	c__Clostridia	o__Lachnospirales	f__Lachnospiraceae	g__Eubacterium_hallii_group	s__uncultured_bacterium_g__Eubacterium_hallii_group	OTU181	0	0	0	38	0	0	0	0	0	0	0	0	0	0	0	0	0	0	0	8	0	0	0	0	0	0	0	0	0	0	0	0	0	0	0	0	0	0	0	0	46
d__Bacteria	k__norank_d__Bacteria	p__Firmicutes	c__Clostridia	o__Lachnospirales	f__Lachnospiraceae	g__Lachnospiraceae_NK4A136_group	s__unclassified_g__Lachnospiraceae_NK4A136_group	OTU220	0	0	0	0	2	0	0	0	0	4	0	1	43	15	2	3	1	0	0	5	1	0	0	0	0	0	0	0	0	0	0	0	0	0	0	0	0	0	0	0	77
d__Bacteria	k__norank_d__Bacteria	p__Firmicutes	c__Bacilli	o__Erysipelotrichales	f__Erysipelatoclostridiaceae	g__Erysipelatoclostridium	s__Massiliomicrobiota_timonensis	OTU287	0	3	0	1	0	1	3	0	0	2	0	0	0	0	1	0	1	0	1	0	7	6	0	0	0	0	1	0	0	0	0	0	1	0	1	1	0	3	0	0	33
d__Bacteria	k__norank_d__Bacteria	p__Proteobacteria	c__Gammaproteobacteria	o__Enterobacterales	f__Enterobacteriaceae	g__Escherichia-Shigella	s__unclassified_g__Escherichia-Shigella	OTU248	0	3	0	0	1	0	0	0	0	0	0	0	0	0	0	0	0	0	0	0	0	0	0	0	0	0	0	0	0	0	0	0	0	0	0	0	0	0	0	0	4
d__Bacteria	k__norank_d__Bacteria	p__Firmicutes	c__Bacilli	o__Lactobacillales	f__Streptococcaceae	g__Streptococcus	s__unclassified_g__Streptococcus	OTU729	0	0	0	0	0	0	0	0	0	0	0	0	0	0	0	0	0	0	0	0	0	0	7	31	4	2	11	9	13	8	3	15	0	9	16	3	12	4	10	14	171
d__Bacteria	k__norank_d__Bacteria	p__Firmicutes	c__Clostridia	o__Lachnospirales	f__Lachnospiraceae	g__unclassified_f__Lachnospiraceae	s__unclassified_f__Lachnospiraceae	OTU218	0	0	1	6	33	0	0	0	0	9	7	0	6	1	2	8	4	2	0	33	1	1	0	0	0	0	0	0	0	0	0	0	0	0	0	0	0	0	0	0	114
d__Bacteria	k__norank_d__Bacteria	p__Firmicutes	c__Clostridia	o__Oscillospirales	f__Oscillospiraceae	g__Colidextribacter	s__uncultured_bacterium_g__Colidextribacter	OTU952	0	0	0	0	0	0	0	1	0	0	0	0	0	0	1	0	0	0	1	0	0	0	0	0	0	0	0	0	0	0	0	0	0	0	0	0	0	0	5	0	8
d__Bacteria	k__norank_d__Bacteria	p__Firmicutes	c__Clostridia	o__Lachnospirales	f__Lachnospiraceae	g__unclassified_f__Lachnospiraceae	s__unclassified_f__Lachnospiraceae	OTU215	0	0	0	0	0	1	0	0	0	1	0	1	0	1	0	0	0	0	0	0	0	0	0	0	0	0	0	0	0	0	0	0	0	0	0	0	0	0	0	0	4
d__Bacteria	k__norank_d__Bacteria	p__Firmicutes	c__Clostridia	o__Lachnospirales	f__Lachnospiraceae	g__unclassified_f__Lachnospiraceae	s__unclassified_f__Lachnospiraceae	OTU216	0	0	0	2	3	0	0	0	0	0	0	0	0	0	0	0	0	0	0	0	0	0	0	0	0	0	0	0	0	0	0	0	0	0	0	0	0	0	0	0	5
d__Bacteria	k__norank_d__Bacteria	p__Acidobacteriota	c__Vicinamibacteria	o__Vicinamibacterales	f__norank_o__Vicinamibacterales	g__norank_f__norank_o__Vicinamibacterales	s__unclassified_g__norank_f__norank_o__Vicinamibacterales	OTU595	0	0	0	0	0	0	0	0	0	0	0	0	0	0	0	0	1	0	0	0	0	0	0	0	0	0	0	0	0	0	0	0	0	0	0	0	0	0	0	0	1
d__Bacteria	k__norank_d__Bacteria	p__Proteobacteria	c__Gammaproteobacteria	o__Enterobacterales	f__Enterobacteriaceae	g__Klebsiella	s__unclassified_g__Klebsiella	OTU907	0	0	0	0	0	0	0	0	0	0	0	0	0	0	0	0	0	0	0	0	0	2	13	7	19	1693	601	323	174	73	724	119	2675	273	542	111	1178	2352	64	17	10960
d__Bacteria	k__norank_d__Bacteria	p__Firmicutes	c__Clostridia	o__Lachnospirales	f__Lachnospiraceae	g__Sellimonas	s__uncultured_organism_g__Sellimonas	OTU249	0	0	0	1	5	0	0	1	0	7	8	1	0	1	0	4	4	1	0	3	0	2	0	0	0	0	1	0	1	1	0	0	0	0	0	7	5	1	4	0	58
d__Bacteria	k__norank_d__Bacteria	p__Bacteroidota	c__Bacteroidia	o__Bacteroidales	f__norank_o__Bacteroidales	g__norank_f__norank_o__Bacteroidales	s__gut_metagenome_g__norank_f__norank_o__Bacteroidales	OTU824	0	0	0	0	0	0	0	0	0	0	0	0	0	0	0	0	0	0	0	0	0	0	0	0	1	0	0	0	0	0	0	1	0	0	0	0	0	0	0	0	2
d__Bacteria	k__norank_d__Bacteria	p__unclassified_k__norank_d__Bacteria	c__unclassified_k__norank_d__Bacteria	o__unclassified_k__norank_d__Bacteria	f__unclassified_k__norank_d__Bacteria	g__unclassified_k__norank_d__Bacteria	s__unclassified_k__norank_d__Bacteria	OTU293	0	1	4	2	3	6	1	4	0	4	0	0	2	0	0	1	0	0	3	2	0	3	0	0	0	0	0	2	5	5	0	1	0	5	1	4	0	3	6	3	71
d__Bacteria	k__norank_d__Bacteria	p__Firmicutes	c__Clostridia	o__Oscillospirales	f__Ruminococcaceae	g__Faecalibacterium	s__uncultured_bacterium_g__Faecalibacterium	OTU744	0	0	0	0	0	0	0	0	0	0	0	0	0	0	0	0	0	0	0	0	0	0	0	0	0	6	0	1	0	0	0	0	0	1	0	0	0	0	0	0	8
d__Bacteria	k__norank_d__Bacteria	p__Firmicutes	c__Clostridia	o__Lachnospirales	f__Lachnospiraceae	g__Lachnoclostridium	s__unclassified_g__Lachnoclostridium	OTU512	0	1	0	0	0	2	0	2	2	8	1	4	5	0	3	1	0	2	2	2	0	0	0	0	0	0	0	0	0	0	0	0	0	0	0	0	0	0	0	0	35
d__Bacteria	k__norank_d__Bacteria	p__Firmicutes	c__Bacilli	o__Lactobacillales	f__Enterococcaceae	g__Enterococcus	s__unclassified_g__Enterococcus	OTU910	0	1	0	0	0	0	0	0	0	0	0	0	0	0	0	0	0	0	0	0	0	0	0	0	0	0	0	0	0	0	0	0	0	0	1	0	1	0	1	0	4
d__Bacteria	k__norank_d__Bacteria	p__Proteobacteria	c__Alphaproteobacteria	o__Azospirillales	f__Azospirillaceae	g__Azospirillum	s__unclassified_g__Azospirillum	OTU120	2	0	0	0	0	0	0	0	0	0	0	0	0	0	0	0	0	0	0	0	0	0	0	0	0	0	0	0	0	0	0	0	0	0	0	0	0	0	0	0	2
d__Bacteria	k__norank_d__Bacteria	p__Firmicutes	c__Clostridia	o__Clostridiales	f__Clostridiaceae	g__Clostridium_sensu_stricto_1	s__unclassified_g__Clostridium_sensu_stricto_1	OTU928	1	9	18	4	0	0	17	0	0	0	0	1	0	0	0	0	0	0	0	0	0	0	14	13	0	17	113	5	30	113	1	149	12	913	197	854	273	451	3	485	3693
d__Bacteria	k__norank_d__Bacteria	p__Firmicutes	c__Clostridia	o__Oscillospirales	f__Eubacterium_coprostanoligenes_group	g__norank_f__Eubacterium_coprostanoligenes_group	s__unclassified_g__norank_f__Eubacterium_coprostanoligenes_group	OTU710	15	27	0	3	84	239	245	29	206	358	12	261	252	90	3	434	845	407	510	50	387	566	4	211	246	2	535	1048	808	479	1106	258	36	304	290	423	678	421	500	652	13024
d__Bacteria	k__norank_d__Bacteria	p__Proteobacteria	c__Gammaproteobacteria	o__Enterobacterales	f__Enterobacteriaceae	g__Escherichia-Shigella	s__unclassified_g__Escherichia-Shigella	OTU235	0	0	0	0	2	0	0	0	0	0	0	0	0	0	0	0	0	0	0	0	1	0	0	0	0	0	0	0	0	0	0	0	0	0	0	0	0	0	0	0	3
d__Bacteria	k__norank_d__Bacteria	p__Firmicutes	c__Bacilli	o__Lactobacillales	f__Enterococcaceae	g__Enterococcus	s__unclassified_g__Enterococcus	OTU917	0	0	0	0	0	0	0	0	0	0	0	0	0	0	0	0	0	0	0	0	0	0	0	0	0	0	3	0	0	0	1	0	0	0	0	0	1	0	0	0	5
d__Bacteria	k__norank_d__Bacteria	p__Firmicutes	c__Bacilli	o__Lactobacillales	f__Enterococcaceae	g__Enterococcus	s__unclassified_g__Enterococcus	OTU918	0	0	0	0	0	0	1	0	0	0	0	0	0	0	0	0	0	0	0	2	0	0	3	2	0	6	13	8	3	8	9	2	23	2	9	16	8	10	16	2	143
d__Bacteria	k__norank_d__Bacteria	p__Firmicutes	c__Bacilli	o__Lactobacillales	f__Enterococcaceae	g__Enterococcus	s__unclassified_g__Enterococcus	OTU524	0	0	0	0	0	0	0	0	1	0	0	0	0	0	4	0	0	0	0	1	0	0	0	0	0	0	0	0	0	0	0	0	0	0	0	0	0	0	0	0	6
d__Bacteria	k__norank_d__Bacteria	p__Proteobacteria	c__Gammaproteobacteria	o__Enterobacterales	f__Enterobacteriaceae	g__Salmonella	s__Salmonella_enterica_subsp._enterica_serovar_Typhi	OTU607	0	0	0	0	0	0	0	0	0	0	0	297	598	3	7	39	1290	617	112	164	738	127	0	0	0	1	0	0	0	0	0	44	31	69	1105	250	232	433	144	310	6611
d__Bacteria	k__norank_d__Bacteria	p__Firmicutes	c__Clostridia	o__Clostridia_vadinBB60_group	f__norank_o__Clostridia_vadinBB60_group	g__norank_f__norank_o__Clostridia_vadinBB60_group	s__uncultured_bacterium_g__norank_f__norank_o__Clostridia_vadinBB60_group	OTU570	0	0	0	0	0	0	0	0	0	0	0	0	0	0	0	2	1	0	0	0	0	0	0	0	0	0	0	0	0	0	0	0	0	0	0	0	0	0	0	0	3
d__Bacteria	k__norank_d__Bacteria	p__Firmicutes	c__Bacilli	o__unclassified_c__Bacilli	f__unclassified_c__Bacilli	g__unclassified_c__Bacilli	s__unclassified_c__Bacilli	OTU871	0	0	0	0	0	0	0	0	0	0	0	0	0	0	0	0	0	0	0	0	0	0	0	0	0	0	0	0	0	0	0	0	0	0	1	0	0	0	0	1	2
d__Bacteria	k__norank_d__Bacteria	p__unclassified_k__norank_d__Bacteria	c__unclassified_k__norank_d__Bacteria	o__unclassified_k__norank_d__Bacteria	f__unclassified_k__norank_d__Bacteria	g__unclassified_k__norank_d__Bacteria	s__unclassified_k__norank_d__Bacteria	OTU857	0	0	0	0	0	0	0	0	0	0	0	0	0	0	0	0	0	0	0	0	0	0	0	0	0	0	0	0	0	0	0	0	0	0	0	0	0	0	0	1	1
d__Bacteria	k__norank_d__Bacteria	p__Firmicutes	c__Negativicutes	o__Veillonellales-Selenomonadales	f__Selenomonadaceae	g__Megamonas	s__uncultured_organism_g__Megamonas	OTU725	0	0	0	0	0	0	0	0	0	0	0	0	0	0	0	0	0	0	0	0	0	0	0	0	0	3	0	0	0	0	0	0	0	0	0	0	0	0	0	0	3
d__Bacteria	k__norank_d__Bacteria	p__Firmicutes	c__Clostridia	o__Lachnospirales	f__Lachnospiraceae	g__Blautia	s__unclassified_g__Blautia	OTU597	0	0	0	0	0	0	0	0	0	0	0	0	0	0	0	0	1	0	0	0	0	0	0	0	0	0	0	0	0	0	0	0	0	0	0	0	0	0	0	0	1
d__Bacteria	k__norank_d__Bacteria	p__Firmicutes	c__Clostridia	o__Lachnospirales	f__Lachnospiraceae	g__Lachnoclostridium	s__uncultured_organism_g__Lachnoclostridium	OTU409	26	37	2	0	4	7	5	9	137	12	3	39	22	42	22	17	0	11	110	12	0	41	0	0	0	0	0	0	0	0	0	0	0	0	0	0	0	0	0	0	558
d__Bacteria	k__norank_d__Bacteria	p__Firmicutes	c__Clostridia	o__Lachnospirales	f__Lachnospiraceae	g__GCA-900066575	s__unclassified_g__GCA-900066575	OTU261	0	0	0	0	26	2487	0	0	0	0	0	0	0	0	0	0	0	0	0	0	0	0	0	0	0	0	0	0	0	0	0	0	0	0	0	0	0	0	0	0	2513
d__Bacteria	k__norank_d__Bacteria	p__Firmicutes	c__Clostridia	o__Oscillospirales	f__Ruminococcaceae	g__norank_f__Ruminococcaceae	s__unclassified_g__norank_f__Ruminococcaceae	OTU18	0	0	0	0	0	0	0	111	0	0	0	0	0	0	0	0	0	0	0	0	0	0	0	0	0	0	0	0	0	0	0	0	0	0	0	0	0	0	0	0	111
d__Bacteria	k__norank_d__Bacteria	p__Actinobacteriota	c__Coriobacteriia	o__Coriobacteriales	f__Eggerthellaceae	g__Gordonibacter	s__unclassified_g__Gordonibacter	OTU290	0	0	0	0	0	0	3	0	0	1	0	0	0	0	0	0	0	0	0	0	0	0	0	0	0	0	0	0	0	0	0	0	0	0	0	0	0	0	0	0	4
d__Bacteria	k__norank_d__Bacteria	p__Firmicutes	c__Clostridia	o__Lachnospirales	f__Lachnospiraceae	g__Lachnoclostridium	s__uncultured_organism_g__Lachnoclostridium	OTU405	0	0	0	0	0	0	0	0	0	0	0	4	0	0	0	0	0	0	0	0	0	0	0	0	0	0	0	0	0	0	0	0	0	0	0	0	0	0	0	0	4
d__Bacteria	k__norank_d__Bacteria	p__Firmicutes	c__unclassified_p__Firmicutes	o__unclassified_p__Firmicutes	f__unclassified_p__Firmicutes	g__unclassified_p__Firmicutes	s__unclassified_p__Firmicutes	OTU505	0	0	0	0	0	0	0	0	0	0	0	1	1	0	3	1	0	0	0	0	0	0	0	0	0	0	0	0	0	0	0	0	0	0	0	0	0	0	0	0	6
d__Bacteria	k__norank_d__Bacteria	p__Firmicutes	c__Clostridia	o__Lachnospirales	f__Lachnospiraceae	g__Ruminococcus_torques_group	s__uncultured_Clostridiales_bacterium_g__Ruminococcus_torques_group	OTU614	0	0	0	0	1	1	2	0	0	12	0	1	3	0	12	1	4	19	0	4	23	0	0	0	0	0	0	0	0	0	0	0	0	0	0	0	0	0	0	0	83
d__Bacteria	k__norank_d__Bacteria	p__Firmicutes	c__Clostridia	o__Lachnospirales	f__Lachnospiraceae	g__unclassified_f__Lachnospiraceae	s__unclassified_f__Lachnospiraceae	OTU818	0	0	0	0	0	0	0	0	0	2	0	0	0	0	0	0	0	0	0	0	0	0	0	0	0	0	0	0	0	0	0	0	0	0	0	0	0	0	2	0	4
d__Bacteria	k__norank_d__Bacteria	p__Proteobacteria	c__Gammaproteobacteria	o__Enterobacterales	f__Enterobacteriaceae	g__Escherichia-Shigella	s__unclassified_g__Escherichia-Shigella	OTU7	2	3	0	1	2	1	5	7	3	2	0	2	0	0	4	3	3	2	4	5	4	4	4	3	2	2	12	4	13	11	11	13	0	6	4	7	0	2	9	6	166
d__Bacteria	k__norank_d__Bacteria	p__Firmicutes	c__Clostridia	o__Lachnospirales	f__Lachnospiraceae	g__unclassified_f__Lachnospiraceae	s__unclassified_f__Lachnospiraceae	OTU624	0	0	0	0	0	0	0	0	0	0	0	1	0	0	1	0	0	0	0	1	1	0	0	0	0	0	0	0	0	0	0	0	0	0	0	0	0	0	0	0	4
d__Bacteria	k__norank_d__Bacteria	p__Firmicutes	c__Clostridia	o__Lachnospirales	f__Lachnospiraceae	g__unclassified_f__Lachnospiraceae	s__unclassified_f__Lachnospiraceae	OTU626	0	0	0	0	3	0	0	0	0	1	0	1	4	1	4	0	0	8	0	5	5	0	0	0	0	0	0	0	0	0	0	0	0	0	0	0	0	0	0	0	32
d__Bacteria	k__norank_d__Bacteria	p__Firmicutes	c__Clostridia	o__Lachnospirales	f__Lachnospiraceae	g__unclassified_f__Lachnospiraceae	s__unclassified_f__Lachnospiraceae	OTU621	0	0	0	0	0	0	0	0	0	0	0	0	0	0	0	0	0	2	0	3	5	0	0	0	0	0	0	0	0	0	0	0	0	0	0	0	0	0	0	0	10
d__Bacteria	k__norank_d__Bacteria	p__Firmicutes	c__Clostridia	o__Oscillospirales	f__Oscillospiraceae	g__Flavonifractor	s__Flavonifractor_plautii_g__Flavonifractor	OTU953	0	0	0	0	1	0	0	0	0	0	0	0	0	0	0	0	0	0	1	1	0	0	0	0	0	0	0	0	1	0	0	0	0	0	0	0	0	0	2	0	6
d__Bacteria	k__norank_d__Bacteria	p__Firmicutes	c__Clostridia	o__Oscillospirales	f__Ethanoligenenaceae	g__norank_f__Ethanoligenenaceae	s__uncultured_organism_g__norank_f__Ethanoligenenaceae	OTU13	0	0	0	0	1	0	0	2	0	0	0	0	0	0	0	0	0	0	0	0	0	0	0	0	0	0	0	0	0	0	0	0	0	0	0	0	0	0	0	0	3
d__Bacteria	k__norank_d__Bacteria	p__Firmicutes	c__Clostridia	o__Lachnospirales	f__Lachnospiraceae	g__unclassified_f__Lachnospiraceae	s__unclassified_f__Lachnospiraceae	OTU622	3	3	0	0	6	6	6	0	3	38	0	25	35	9	21	24	2	18	0	11	11	2	0	0	0	0	0	0	0	0	0	0	0	0	0	0	0	0	0	0	223
d__Bacteria	k__norank_d__Bacteria	p__Firmicutes	c__Clostridia	o__Lachnospirales	f__Lachnospiraceae	g__unclassified_f__Lachnospiraceae	s__unclassified_f__Lachnospiraceae	OTU746	0	0	0	0	0	1	5	0	2	2	0	5	2	1	0	1	2	0	0	0	0	1	0	0	0	0	33	0	0	0	0	0	0	0	0	0	0	0	0	0	55
d__Bacteria	k__norank_d__Bacteria	p__Firmicutes	c__Clostridia	o__unclassified_c__Clostridia	f__unclassified_c__Clostridia	g__unclassified_c__Clostridia	s__unclassified_c__Clostridia	OTU36	0	0	0	0	0	0	0	0	4	0	0	0	0	0	0	0	0	0	0	0	0	0	0	0	0	0	0	0	0	0	0	0	0	0	0	0	0	0	0	0	4
d__Bacteria	k__norank_d__Bacteria	p__Firmicutes	c__Clostridia	o__Lachnospirales	f__Lachnospiraceae	g__unclassified_f__Lachnospiraceae	s__unclassified_f__Lachnospiraceae	OTU629	0	0	0	0	0	3	4	0	0	18	0	25	15	2	7	15	0	2	0	6	6	1	0	0	0	0	0	0	1	0	0	0	0	0	0	0	0	0	0	0	105
d__Bacteria	k__norank_d__Bacteria	p__Firmicutes	c__Clostridia	o__Lachnospirales	f__Lachnospiraceae	g__unclassified_f__Lachnospiraceae	s__unclassified_f__Lachnospiraceae	OTU628	1	0	0	1	0	0	0	0	0	0	0	0	0	2	1	0	0	1	0	2	0	0	0	0	0	0	0	0	0	0	0	0	0	0	0	0	0	0	0	0	8
d__Bacteria	k__norank_d__Bacteria	p__Proteobacteria	c__Alphaproteobacteria	o__Rhizobiales	f__Xanthobacteraceae	g__norank_f__Xanthobacteraceae	s__metagenome_g__norank_f__Xanthobacteraceae	OTU811	0	0	0	0	0	0	0	1	0	0	4	0	0	0	0	1	0	0	0	0	0	0	0	0	1	0	0	0	0	0	0	0	0	0	0	0	0	1	0	1	9
d__Bacteria	k__norank_d__Bacteria	p__Firmicutes	c__Clostridia	o__Oscillospirales	f__Ruminococcaceae	g__norank_f__Ruminococcaceae	s__unclassified_g__norank_f__Ruminococcaceae	OTU479	0	0	0	0	0	0	0	0	0	0	0	0	0	1	0	0	0	0	0	0	0	0	0	0	0	0	0	0	0	0	0	0	0	0	0	0	0	0	0	0	1
d__Bacteria	k__norank_d__Bacteria	p__Firmicutes	c__Clostridia	o__Lachnospirales	f__Lachnospiraceae	g__unclassified_f__Lachnospiraceae	s__unclassified_f__Lachnospiraceae	OTU662	0	0	0	0	0	0	0	0	0	0	0	0	0	0	0	1	0	0	0	0	0	0	1	0	0	0	0	0	0	0	0	0	0	0	0	0	0	0	0	0	2
d__Bacteria	k__norank_d__Bacteria	p__Proteobacteria	c__Gammaproteobacteria	o__Enterobacterales	f__unclassified_o__Enterobacterales	g__unclassified_o__Enterobacterales	s__unclassified_o__Enterobacterales	OTU418	0	1	1	0	1	0	0	0	0	1	0	1	0	0	0	0	0	0	0	1	0	3	0	0	0	0	0	0	0	2	2	0	0	0	0	0	0	0	0	0	13
d__Bacteria	k__norank_d__Bacteria	p__Firmicutes	c__Bacilli	o__Lactobacillales	f__Enterococcaceae	g__Enterococcus	s__unclassified_g__Enterococcus	OTU688	0	0	2	0	1	0	3	0	0	0	0	0	0	0	0	0	0	0	0	1	0	0	62	159	13	30	84	101	57	81	30	55	16	58	87	60	48	40	120	73	1181
d__Bacteria	k__norank_d__Bacteria	p__Firmicutes	c__Bacilli	o__Erysipelotrichales	f__Erysipelatoclostridiaceae	g__Erysipelatoclostridium	s__Clostridiaceae_bacterium_GM1	OTU111	0	0	0	0	0	24	0	0	0	0	67	0	0	0	0	0	0	0	0	0	0	0	0	0	0	0	0	0	0	0	0	0	0	0	0	0	0	0	0	0	91
d__Bacteria	k__norank_d__Bacteria	p__Firmicutes	c__Clostridia	o__Lachnospirales	f__Lachnospiraceae	g__Lachnospiraceae_NK4A136_group	s__unclassified_g__Lachnospiraceae_NK4A136_group	OTU213	0	1	0	0	5	1	2	0	0	3	0	1	3	5	19	3	0	10	0	2	2	1	0	0	0	0	0	0	0	0	0	0	0	0	0	0	0	0	0	0	58
d__Bacteria	k__norank_d__Bacteria	p__Proteobacteria	c__Gammaproteobacteria	o__Enterobacterales	f__Enterobacteriaceae	g__Escherichia-Shigella	s__unclassified_g__Escherichia-Shigella	OTU941	3	2	0	0	2	1	3	8	0	5	1	3	4	0	5	3	2	2	1	4	3	7	3	2	0	0	12	5	8	11	11	5	2	6	5	9	1	2	16	5	162
d__Bacteria	k__norank_d__Bacteria	p__Firmicutes	c__Bacilli	o__Bacillales	f__Bacillaceae	g__unclassified_f__Bacillaceae	s__unclassified_f__Bacillaceae	OTU199	0	0	0	5	0	0	0	0	0	0	0	0	0	54	0	0	0	0	0	0	0	0	0	0	0	0	0	0	0	0	0	0	0	0	0	0	0	0	0	0	59
d__Bacteria	k__norank_d__Bacteria	p__Firmicutes	c__Clostridia	o__Lachnospirales	f__Lachnospiraceae	g__unclassified_f__Lachnospiraceae	s__unclassified_f__Lachnospiraceae	OTU581	0	38	1	48	1	4	6	0	13	8	0	0	7	27	4	145	13	0	3	4	1	32	0	0	0	0	0	0	0	0	0	0	0	0	0	0	0	0	0	0	355
d__Bacteria	k__norank_d__Bacteria	p__Firmicutes	c__Clostridia	o__Lachnospirales	f__Lachnospiraceae	g__unclassified_f__Lachnospiraceae	s__unclassified_f__Lachnospiraceae	OTU582	0	0	0	0	1	0	0	0	0	2	0	1	54	15	1	11	3	0	0	1	1	0	0	0	0	0	0	0	0	0	0	0	0	0	0	0	0	0	0	0	90
d__Bacteria	k__norank_d__Bacteria	p__Actinobacteriota	c__Actinobacteria	o__Corynebacteriales	f__Nocardiaceae	g__Rhodococcus	s__Rhodococcus_erythropolis	OTU927	1	1	0	3	0	1	1	4	0	0	1	1	0	1	0	0	1	0	1	0	1	0	0	1	7	24	0	0	0	0	0	1	1	3	0	1	2	14	0	0	71
d__Bacteria	k__norank_d__Bacteria	p__Bacteroidota	c__Bacteroidia	o__Bacteroidales	f__Prevotellaceae	g__Alloprevotella	s__uncultured_Prevotellaceae_bacterium_g__Alloprevotella	OTU733	0	0	0	0	0	0	0	0	0	0	0	0	0	0	0	0	0	0	0	0	0	0	0	0	1	4	0	0	0	0	0	0	0	0	0	0	0	0	0	0	5
d__Bacteria	k__norank_d__Bacteria	p__Firmicutes	c__Clostridia	o__Lachnospirales	f__Lachnospiraceae	g__unclassified_f__Lachnospiraceae	s__unclassified_f__Lachnospiraceae	OTU585	0	0	0	0	3	0	1	0	0	0	0	0	0	0	2	81	8	0	0	1	0	18	0	0	0	0	0	0	0	0	0	0	0	0	0	0	0	0	0	0	114
d__Bacteria	k__norank_d__Bacteria	p__Firmicutes	c__Clostridia	o__Lachnospirales	f__Lachnospiraceae	g__unclassified_f__Lachnospiraceae	s__unclassified_f__Lachnospiraceae	OTU586	0	3	0	2	3	2	2	0	0	5	0	4	41	8	3	97	18	0	0	6	0	3	0	0	0	0	0	0	0	0	0	0	0	0	0	0	0	0	0	0	197
d__Bacteria	k__norank_d__Bacteria	p__Firmicutes	c__Clostridia	o__Oscillospirales	f__Oscillospiraceae	g__Flavonifractor	s__uncultured_bacterium_g__Flavonifractor	OTU484	0	0	0	0	0	0	0	1	3	0	0	0	2	1	1	0	1	0	0	1	2	0	0	0	0	0	0	0	0	0	0	0	0	0	0	0	0	0	0	0	12
d__Bacteria	k__norank_d__Bacteria	p__Firmicutes	c__Clostridia	o__Lachnospirales	f__Lachnospiraceae	g__Lachnospiraceae_NC2004_group	s__uncultured_bacterium_g__Lachnospiraceae_NC2004_group	OTU620	2	0	1	0	3	3	0	0	0	1	0	5	17	0	0	0	3	42	25	4	2	0	0	0	0	0	0	0	0	0	2	0	0	0	0	0	0	0	0	0	110
d__Bacteria	k__norank_d__Bacteria	p__Firmicutes	c__Clostridia	o__Lachnospirales	f__Lachnospiraceae	g__Ruminococcus_torques_group	s__unclassified_g__Ruminococcus_torques_group	OTU454	0	0	0	0	0	0	0	0	0	0	0	0	114	0	0	2	0	0	0	0	0	1	0	0	0	0	0	0	0	0	0	0	0	0	0	0	0	0	0	0	117
d__Bacteria	k__norank_d__Bacteria	p__Firmicutes	c__Clostridia	o__Oscillospirales	f__Butyricicoccaceae	g__Butyricicoccus	s__uncultured_bacterium_g__Butyricicoccus	OTU147	6	163	0	111	23	51	23	6	102	131	16	0	62	99	0	242	1	0	0	0	51	43	0	0	0	0	0	0	0	0	0	23	0	0	0	54	0	2	0	0	1209
d__Bacteria	k__norank_d__Bacteria	p__Firmicutes	c__Clostridia	o__Lachnospirales	f__Lachnospiraceae	g__Tyzzerella	s__Anaerotignum_lactatifermentans	OTU194	0	0	0	44	1	0	0	0	0	0	0	0	0	0	0	0	0	0	0	0	0	0	0	0	0	0	0	0	0	0	0	0	0	0	0	0	0	0	0	0	45
d__Bacteria	k__norank_d__Bacteria	p__Firmicutes	c__Bacilli	o__Erysipelotrichales	f__Erysipelatoclostridiaceae	g__Erysipelatoclostridium	s__Massiliomicrobiota_sp.	OTU276	0	0	0	0	0	0	0	0	0	0	0	1	0	0	0	0	0	0	0	1	0	1	0	0	0	0	0	0	0	0	0	0	0	0	0	0	0	0	0	0	3
d__Bacteria	k__norank_d__Bacteria	p__Firmicutes	c__Clostridia	o__Oscillospirales	f__Ruminococcaceae	g__Negativibacillus	s__uncultured_bacterium_g__Negativibacillus	OTU673	0	0	0	0	0	0	1	0	0	0	0	0	0	1	0	0	3	0	0	1	0	0	0	1	0	0	0	0	0	1	0	0	0	0	0	0	0	0	0	0	8
d__Bacteria	k__norank_d__Bacteria	p__Firmicutes	c__Clostridia	o__Lachnospirales	f__Lachnospiraceae	g__Blautia	s__unclassified_g__Blautia	OTU700	0	0	0	0	0	0	0	0	0	0	0	0	0	0	0	0	0	0	0	0	0	0	0	0	0	1	0	0	0	0	0	0	0	1	0	0	0	0	0	0	2
d__Bacteria	k__norank_d__Bacteria	p__Firmicutes	c__Clostridia	o__Lachnospirales	f__Lachnospiraceae	g__unclassified_f__Lachnospiraceae	s__unclassified_f__Lachnospiraceae	OTU284	0	0	0	0	1	0	0	0	0	1	1	0	0	11	1	0	0	0	0	0	0	0	0	0	0	0	0	0	0	0	0	0	0	0	0	0	0	0	0	0	15
d__Bacteria	k__norank_d__Bacteria	p__Firmicutes	c__Clostridia	o__Lachnospirales	f__Lachnospiraceae	g__unclassified_f__Lachnospiraceae	s__unclassified_f__Lachnospiraceae	OTU282	0	0	0	0	4	28	13	0	3	23	2	0	0	0	0	0	0	0	0	0	0	0	0	0	0	0	0	0	0	0	0	0	0	0	0	0	0	0	0	0	73
d__Bacteria	k__norank_d__Bacteria	p__Firmicutes	c__Clostridia	o__Eubacteriales	f__Eubacteriaceae	g__Eubacterium	s__Eubacterium_limosum	OTU297	34	131	996	9	165	443	2177	33	10	437	323	245	283	34	61	12	131	491	115	9	76	56	0	0	0	0	0	0	0	0	0	0	0	0	0	0	0	0	0	0	6271
d__Bacteria	k__norank_d__Bacteria	p__Firmicutes	c__Bacilli	o__Lactobacillales	f__Streptococcaceae	g__Streptococcus	s__unclassified_g__Streptococcus	OTU853	0	0	0	0	0	0	0	0	0	0	0	0	0	0	0	0	0	0	0	0	0	0	8	26	3	9	28	11	12	11	5	16	0	12	21	7	14	8	15	10	216
d__Bacteria	k__norank_d__Bacteria	p__Firmicutes	c__Clostridia	o__Lachnospirales	f__Lachnospiraceae	g__unclassified_f__Lachnospiraceae	s__unclassified_f__Lachnospiraceae	OTU289	0	0	0	0	0	0	12	0	0	6	0	0	3	17	0	1	0	0	0	0	0	0	0	0	0	0	0	0	0	0	0	0	0	0	0	0	0	0	0	0	39
d__Bacteria	k__norank_d__Bacteria	p__Firmicutes	c__Clostridia	o__Lachnospirales	f__Lachnospiraceae	g__Sellimonas	s__unclassified_g__Sellimonas	OTU424	0	0	0	0	2	0	1	0	0	0	0	2	1	0	0	2	1	2	0	1	1	0	0	0	0	0	0	0	0	0	0	0	0	0	0	0	0	0	0	0	13
d__Bacteria	k__norank_d__Bacteria	p__Firmicutes	c__Clostridia	o__Lachnospirales	f__Lachnospiraceae	g__unclassified_f__Lachnospiraceae	s__unclassified_f__Lachnospiraceae	OTU360	0	3	0	0	2	7	30	0	2	36	0	21	32	159	11	51	14	0	0	9	3	5	0	0	0	0	0	0	0	0	0	0	0	0	0	0	0	0	0	0	385
d__Bacteria	k__norank_d__Bacteria	p__Firmicutes	c__Clostridia	o__Lachnospirales	f__Lachnospiraceae	g__unclassified_f__Lachnospiraceae	s__unclassified_f__Lachnospiraceae	OTU361	0	0	0	0	0	0	0	0	0	0	0	1	0	1	0	1	0	0	0	0	1	0	0	0	0	0	0	0	0	0	0	0	0	0	0	0	0	0	0	0	4
d__Bacteria	k__norank_d__Bacteria	p__Firmicutes	c__Clostridia	o__Lachnospirales	f__Lachnospiraceae	g__unclassified_f__Lachnospiraceae	s__unclassified_f__Lachnospiraceae	OTU362	0	0	0	2	29	15	1	0	5	7	0	30	30	17	44	5	3	130	0	72	71	0	0	0	0	0	0	0	0	0	0	0	0	0	0	0	0	0	0	0	461
d__Bacteria	k__norank_d__Bacteria	p__Firmicutes	c__Clostridia	o__Oscillospirales	f__Oscillospiraceae	g__unclassified_f__Oscillospiraceae	s__unclassified_f__Oscillospiraceae	OTU334	0	0	0	0	0	0	0	0	0	0	0	0	0	0	0	0	1	0	0	2	0	0	0	0	0	0	0	0	0	0	0	0	0	0	0	0	0	0	0	0	3
d__Bacteria	k__norank_d__Bacteria	p__Firmicutes	c__Clostridia	o__Lachnospirales	f__Lachnospiraceae	g__unclassified_f__Lachnospiraceae	s__unclassified_f__Lachnospiraceae	OTU366	0	0	0	0	0	1	0	0	0	0	0	0	0	0	0	0	0	0	0	0	0	0	0	0	0	0	0	0	0	0	0	0	0	0	0	0	0	0	0	0	1
d__Bacteria	k__norank_d__Bacteria	p__Firmicutes	c__Clostridia	o__Lachnospirales	f__Lachnospiraceae	g__unclassified_f__Lachnospiraceae	s__unclassified_f__Lachnospiraceae	OTU368	2	0	0	2	99	56	2	0	2	16	4	116	107	21	130	13	22	468	0	205	204	0	0	0	0	0	0	0	0	0	0	0	0	0	0	0	0	0	0	0	1469
d__Bacteria	k__norank_d__Bacteria	p__Firmicutes	c__Bacilli	o__Lactobacillales	f__Enterococcaceae	g__Enterococcus	s__unclassified_g__Enterococcus	OTU223	67	14	27	3	50	5	14	13	47	11	0	1	0	0	5	0	0	2	1	51	2	0	2	0	0	1	0	1	2	0	0	0	0	1	2	0	2	0	1	0	325
d__Bacteria	k__norank_d__Bacteria	p__Firmicutes	c__Clostridia	o__unclassified_c__Clostridia	f__unclassified_c__Clostridia	g__unclassified_c__Clostridia	s__unclassified_c__Clostridia	OTU793	0	0	0	0	0	0	0	0	0	0	0	0	0	0	0	0	0	0	0	0	1	0	0	0	0	0	0	0	0	0	0	0	0	0	0	0	0	0	0	0	1
d__Bacteria	k__norank_d__Bacteria	p__Firmicutes	c__Bacilli	o__Lactobacillales	f__Enterococcaceae	g__Enterococcus	s__unclassified_g__Enterococcus	OTU227	0	0	0	0	4	0	0	0	0	0	0	0	0	0	0	0	0	0	0	2	0	0	0	0	0	0	0	0	0	0	0	0	0	0	0	0	0	0	0	0	6
d__Bacteria	k__norank_d__Bacteria	p__Firmicutes	c__Clostridia	o__Lachnospirales	f__Lachnospiraceae	g__Ruminococcus_torques_group	s__uncultured_Clostridiales_bacterium_g__Ruminococcus_torques_group	OTU413	0	0	0	0	0	0	0	0	0	0	0	4	0	0	0	0	0	0	0	0	0	0	0	0	0	0	5	0	0	0	0	0	0	0	0	0	0	0	0	0	9
d__Bacteria	k__norank_d__Bacteria	p__Bacteroidota	c__Bacteroidia	o__Bacteroidales	f__Barnesiellaceae	g__Barnesiella	s__Barnesiella_viscericola_DSM_18177	OTU715	0	0	0	0	0	0	0	0	0	0	0	0	0	0	0	0	0	0	0	0	0	0	0	0	2	0	0	0	0	0	0	0	0	1	0	0	0	0	0	0	3
d__Bacteria	k__norank_d__Bacteria	p__Firmicutes	c__Clostridia	o__Oscillospirales	f__Oscillospiraceae	g__Flavonifractor	s__unclassified_g__Flavonifractor	OTU849	0	0	0	0	0	0	0	0	0	0	0	0	0	0	0	0	0	0	0	0	0	0	0	0	0	0	0	0	1	0	0	0	0	0	1	1	0	0	0	0	3
d__Bacteria	k__norank_d__Bacteria	p__Firmicutes	c__Clostridia	o__Lachnospirales	f__Lachnospiraceae	g__Lachnospiraceae_NC2004_group	s__uncultured_bacterium_g__Lachnospiraceae_NC2004_group	OTU651	0	0	0	0	0	0	0	0	0	0	0	0	0	0	0	0	0	3	0	0	0	0	0	0	0	0	0	0	0	0	0	0	0	0	0	0	0	0	0	0	3
d__Bacteria	k__norank_d__Bacteria	p__Firmicutes	c__Clostridia	o__unclassified_c__Clostridia	f__unclassified_c__Clostridia	g__unclassified_c__Clostridia	s__unclassified_c__Clostridia	OTU499	0	0	0	0	0	0	0	0	0	0	0	0	0	0	4	0	0	0	0	0	0	0	0	0	0	0	0	0	0	0	0	0	0	0	0	0	0	0	0	0	4
d__Bacteria	k__norank_d__Bacteria	p__Firmicutes	c__Clostridia	o__Lachnospirales	f__Lachnospiraceae	g__Lachnoclostridium	s__uncultured_organism_g__Lachnoclostridium	OTU395	159	834	158	0	25	103	55	164	1488	39	101	191	49	112	31	57	0	37	1174	23	0	476	0	0	0	0	0	0	0	0	0	0	0	0	0	0	0	0	0	0	5276
d__Bacteria	k__norank_d__Bacteria	p__Firmicutes	c__Clostridia	o__Oscillospirales	f__Oscillospiraceae	g__Flavonifractor	s__unclassified_g__Flavonifractor	OTU408	0	4	0	0	0	3	5	4	0	7	0	4	1	0	0	0	0	1	1	1	0	5	2	4	1	2	5	2	3	7	17	15	3	10	15	5	6	6	4	8	151
d__Bacteria	k__norank_d__Bacteria	p__Firmicutes	c__Clostridia	o__Oscillospirales	f__Ruminococcaceae	g__unclassified_f__Ruminococcaceae	s__unclassified_f__Ruminococcaceae	OTU388	0	1	0	0	0	1	10	29	5	6	0	2	4	3	0	7	4	6	26	0	14	21	0	0	0	0	0	10	14	20	0	0	0	0	5	0	0	0	0	0	188
d__Bacteria	k__norank_d__Bacteria	p__Firmicutes	c__Clostridia	o__Lachnospirales	f__Lachnospiraceae	g__unclassified_f__Lachnospiraceae	s__unclassified_f__Lachnospiraceae	OTU925	0	0	0	0	0	0	0	0	0	1	0	14	0	1	7	0	0	1	124	33	0	19	0	0	0	0	0	0	0	0	0	30	47	32	95	150	110	48	20	185	917
d__Bacteria	k__norank_d__Bacteria	p__Firmicutes	c__Clostridia	o__Lachnospirales	f__Lachnospiraceae	g__unclassified_f__Lachnospiraceae	s__unclassified_f__Lachnospiraceae	OTU539	0	1	0	0	0	0	1	0	0	6	0	0	5	0	0	12	0	0	0	5	0	0	0	0	0	0	0	0	0	0	0	0	0	0	0	0	0	0	0	0	30
d__Bacteria	k__norank_d__Bacteria	p__Firmicutes	c__Clostridia	o__Lachnospirales	f__Lachnospiraceae	g__unclassified_f__Lachnospiraceae	s__unclassified_f__Lachnospiraceae	OTU538	0	1	0	0	0	0	0	0	0	0	0	0	0	0	0	1	0	0	0	0	0	1	0	0	0	0	0	0	0	0	0	0	0	0	0	0	0	0	0	0	3
d__Bacteria	k__norank_d__Bacteria	p__Firmicutes	c__Clostridia	o__Lachnospirales	f__Lachnospiraceae	g__unclassified_f__Lachnospiraceae	s__unclassified_f__Lachnospiraceae	OTU534	0	0	0	0	2	2	2	0	0	12	0	3	7	7	6	4	1	5	0	0	3	0	0	0	0	0	0	0	0	0	0	0	0	0	0	0	0	0	0	0	54
d__Bacteria	k__norank_d__Bacteria	p__Firmicutes	c__Clostridia	o__Lachnospirales	f__Lachnospiraceae	g__unclassified_f__Lachnospiraceae	s__unclassified_f__Lachnospiraceae	OTU5	4	0	0	10	10	1	1	33	1	0	0	0	0	0	0	0	0	0	2	0	0	0	0	0	0	0	0	0	0	0	0	0	32	0	0	1	55	0	0	9	159
d__Bacteria	k__norank_d__Bacteria	p__Firmicutes	c__Clostridia	o__unclassified_c__Clostridia	f__unclassified_c__Clostridia	g__unclassified_c__Clostridia	s__unclassified_c__Clostridia	OTU319	0	0	0	0	0	0	0	0	0	0	0	1	0	0	0	0	0	0	0	0	0	0	0	0	0	0	0	0	0	0	0	0	0	0	0	0	0	0	0	0	1
d__Bacteria	k__norank_d__Bacteria	p__Firmicutes	c__Clostridia	o__Oscillospirales	f__Ruminococcaceae	g__Negativibacillus	s__uncultured_bacterium_g__Negativibacillus	OTU718	1	2	2	0	0	0	0	0	0	0	0	1	0	0	0	0	1	0	0	0	1	0	0	0	1	0	0	1	0	0	2	0	0	0	0	0	0	0	0	0	12
d__Bacteria	k__norank_d__Bacteria	p__Firmicutes	c__Clostridia	o__Lachnospirales	f__Lachnospiraceae	g__unclassified_f__Lachnospiraceae	s__unclassified_f__Lachnospiraceae	OTU567	0	0	0	0	0	0	0	0	0	0	0	0	0	0	0	2	0	0	0	0	0	0	0	0	0	0	0	0	0	0	0	0	0	0	0	0	0	0	0	0	2
d__Bacteria	k__norank_d__Bacteria	p__Firmicutes	c__Bacilli	o__Lactobacillales	f__Enterococcaceae	g__Enterococcus	s__unclassified_g__Enterococcus	OTU403	0	0	0	0	0	0	0	0	0	0	0	2	0	0	0	0	0	0	0	0	0	0	0	0	0	0	0	0	0	0	0	0	0	0	0	0	0	0	0	0	2
d__Bacteria	k__norank_d__Bacteria	p__Firmicutes	c__Clostridia	o__Lachnospirales	f__Lachnospiraceae	g__unclassified_f__Lachnospiraceae	s__unclassified_f__Lachnospiraceae	OTU560	0	0	0	0	0	0	0	0	0	0	0	0	0	0	0	3	0	0	0	1	0	3	0	0	0	0	0	0	0	0	0	0	0	0	0	0	0	0	0	0	7
d__Bacteria	k__norank_d__Bacteria	p__Firmicutes	c__Clostridia	o__Oscillospirales	f__Eubacterium_coprostanoligenes_group	g__norank_f__Eubacterium_coprostanoligenes_group	s__unclassified_g__norank_f__Eubacterium_coprostanoligenes_group	OTU797	0	0	0	0	1	1	1	0	0	0	0	0	0	0	0	1	6	2	0	0	1	2	0	0	0	0	0	2	4	2	7	0	0	1	1	0	1	0	0	2	35
d__Bacteria	k__norank_d__Bacteria	p__Firmicutes	c__Bacilli	o__Erysipelotrichales	f__Erysipelatoclostridiaceae	g__Erysipelatoclostridium	s__Massiliomicrobiota_sp.	OTU116	3	0	0	0	0	0	0	0	0	0	0	0	0	0	0	0	0	0	0	0	0	0	0	0	0	0	0	0	0	0	0	0	0	0	0	0	0	0	0	0	3
d__Bacteria	k__norank_d__Bacteria	p__Firmicutes	c__Bacilli	o__Erysipelotrichales	f__Erysipelatoclostridiaceae	g__Erysipelatoclostridium	s__Massiliomicrobiota_sp.	OTU117	4	0	0	0	0	0	0	0	0	1	0	0	0	0	0	0	0	0	0	0	0	0	0	0	0	0	0	0	0	0	0	0	0	0	0	0	0	0	0	0	5
d__Bacteria	k__norank_d__Bacteria	p__Firmicutes	c__Clostridia	o__Lachnospirales	f__Lachnospiraceae	g__Shuttleworthia	s__uncultured_bacterium_g__Shuttleworthia	OTU212	0	0	0	47	11	0	0	0	0	0	0	0	0	0	0	0	0	0	0	0	0	0	0	0	0	0	0	0	0	0	0	0	0	0	0	0	0	0	0	0	58
d__Bacteria	k__norank_d__Bacteria	p__Firmicutes	c__Clostridia	o__Lachnospirales	f__Lachnospiraceae	g__unclassified_f__Lachnospiraceae	s__unclassified_f__Lachnospiraceae	OTU569	0	0	0	0	21	0	0	0	0	0	0	0	0	1	12	85	8	0	0	6	1	21	0	0	0	0	0	0	0	0	0	0	0	0	0	0	0	0	0	0	155
d__Bacteria	k__norank_d__Bacteria	p__Firmicutes	c__Clostridia	o__Lachnospirales	f__Lachnospiraceae	g__unclassified_f__Lachnospiraceae	s__unclassified_f__Lachnospiraceae	OTU251	2	0	4	12	34	25	1	0	4	2	13	4	5	1	11	0	3	48	8	19	9	0	0	0	0	0	0	0	0	0	3	0	0	0	0	0	0	0	0	0	208
d__Bacteria	k__norank_d__Bacteria	p__Firmicutes	c__Clostridia	o__Peptostreptococcales-Tissierellales	f__Anaerovoracaceae	g__Family_XIII_AD3011_group	s__unclassified_g__Family_XIII_AD3011_group	OTU844	0	0	0	0	0	0	0	0	0	0	0	0	0	0	0	0	0	0	0	0	0	0	0	0	0	0	0	0	0	0	0	0	0	1	0	0	0	0	0	0	1
d__Bacteria	k__norank_d__Bacteria	p__Firmicutes	c__Clostridia	o__Lachnospirales	f__Lachnospiraceae	g__unclassified_f__Lachnospiraceae	s__unclassified_f__Lachnospiraceae	OTU259	1	0	0	0	0	11	0	0	0	0	0	8	0	0	8	0	0	0	0	12	0	0	0	0	0	0	0	0	0	0	0	0	0	0	0	0	0	0	0	0	40
d__Bacteria	k__norank_d__Bacteria	p__Firmicutes	c__Clostridia	o__Lachnospirales	f__Lachnospiraceae	g__unclassified_f__Lachnospiraceae	s__unclassified_f__Lachnospiraceae	OTU313	0	0	0	0	0	0	0	0	0	0	0	0	1	0	0	0	0	1	0	0	0	0	0	0	0	0	0	0	0	0	0	0	0	0	0	0	0	0	0	0	2
d__Bacteria	k__norank_d__Bacteria	p__Firmicutes	c__Clostridia	o__Lachnospirales	f__Lachnospiraceae	g__Ruminococcus_torques_group	s__uncultured_bacterium_g__Ruminococcus_torques_group	OTU396	0	560	21	713	0	3	429	0	4	137	31	15	1	659	89	4823	2245	0	0	93	1	572	0	0	0	0	0	0	0	0	0	0	0	0	0	0	0	0	0	0	10396
d__Bacteria	k__norank_d__Bacteria	p__Firmicutes	c__Bacilli	o__Bacillales	f__Bacillaceae	g__Bacillus	s__Bacillus_niabensis	OTU407	0	0	0	0	0	0	1	0	0	1	2	3	1	0	0	0	1	2	0	2	0	0	0	0	0	0	0	0	0	0	0	0	0	0	0	0	0	0	0	0	13
d__Bacteria	k__norank_d__Bacteria	p__Proteobacteria	c__Gammaproteobacteria	o__Enterobacterales	f__Enterobacteriaceae	g__Klebsiella	s__unclassified_g__Klebsiella	OTU892	0	0	0	0	0	0	0	0	0	0	0	0	0	0	0	0	0	0	0	0	0	0	0	0	0	0	20	1	23	0	9	0	13	27	38	18	2	55	0	1	207
d__Bacteria	k__norank_d__Bacteria	p__Firmicutes	c__Bacilli	o__Erysipelotrichales	f__Erysipelotrichaceae	g__norank_f__Erysipelotrichaceae	s__Clostridiales_bacterium_60-7e	OTU377	0	0	0	0	0	0	0	0	0	0	0	0	0	0	0	0	0	0	2	0	93	0	0	0	0	0	0	0	0	0	0	0	0	0	0	0	0	0	0	0	95
d__Bacteria	k__norank_d__Bacteria	p__Firmicutes	c__Clostridia	o__Clostridia_UCG-014	f__norank_o__Clostridia_UCG-014	g__norank_f__norank_o__Clostridia_UCG-014	s__uncultured_Clostridiales_bacterium_g__norank_f__norank_o__Clostridia_UCG-014	OTU359	0	0	0	0	0	0	0	0	0	0	0	0	0	0	0	0	0	0	0	0	1326	0	0	0	0	0	0	0	0	0	0	0	0	0	0	0	0	0	0	0	1326
d__Bacteria	k__norank_d__Bacteria	p__Firmicutes	c__Clostridia	o__Lachnospirales	f__Lachnospiraceae	g__unclassified_f__Lachnospiraceae	s__unclassified_f__Lachnospiraceae	OTU448	0	0	1	0	0	0	1	0	0	0	0	0	925	0	0	25	0	0	0	0	0	0	0	0	0	0	0	0	0	0	0	0	0	0	0	0	0	0	0	0	952
d__Bacteria	k__norank_d__Bacteria	p__Firmicutes	c__Clostridia	o__Lachnospirales	f__Lachnospiraceae	g__unclassified_f__Lachnospiraceae	s__unclassified_f__Lachnospiraceae	OTU445	0	0	0	0	0	0	0	0	0	0	0	0	5	0	0	0	0	0	0	0	0	0	0	0	0	0	0	0	0	0	0	0	0	0	0	0	0	0	0	0	5
d__Bacteria	k__norank_d__Bacteria	p__Firmicutes	c__Clostridia	o__Lachnospirales	f__Lachnospiraceae	g__unclassified_f__Lachnospiraceae	s__unclassified_f__Lachnospiraceae	OTU447	0	1	1	0	0	0	0	0	0	0	0	0	0	0	0	0	0	0	1	0	0	0	0	0	0	0	0	0	0	0	0	0	0	0	0	0	0	0	0	0	3
d__Bacteria	k__norank_d__Bacteria	p__Firmicutes	c__Clostridia	o__Lachnospirales	f__Lachnospiraceae	g__unclassified_f__Lachnospiraceae	s__unclassified_f__Lachnospiraceae	OTU446	0	0	0	1	0	0	0	0	0	0	0	0	3	0	0	0	0	7	0	1	1	0	0	0	0	0	0	0	0	0	0	0	0	0	0	0	0	0	0	0	13
d__Bacteria	k__norank_d__Bacteria	p__Firmicutes	c__Clostridia	o__Lachnospirales	f__Lachnospiraceae	g__unclassified_f__Lachnospiraceae	s__unclassified_f__Lachnospiraceae	OTU913	67	0	0	720	110	0	4	191	74	4	0	0	0	11	0	0	5	27	1	23	1	1	0	0	0	0	0	0	0	0	0	0	291	2	1	12	467	0	33	37	2082
d__Bacteria	k__norank_d__Bacteria	p__Firmicutes	c__Clostridia	o__Clostridiales	f__Clostridiaceae	g__Clostridium_sensu_stricto_1	s__Clostridium_paraputrificum	OTU840	0	9	770	1	10	3	29	22	0	7	0	0	8	18	0	0	6	0	0	0	0	0	552	246	299	341	620	47	874	534	108	866	1561	600	56	80	154	132	69	178	8200
d__Bacteria	k__norank_d__Bacteria	p__Firmicutes	c__Bacilli	o__Lactobacillales	f__Enterococcaceae	g__Enterococcus	s__unclassified_g__Enterococcus	OTU812	0	0	0	0	0	0	0	0	0	0	0	0	0	0	0	0	0	0	0	0	0	0	0	0	0	0	0	0	0	0	0	1	3	1	1	9	1	2	7	2	27
d__Bacteria	k__norank_d__Bacteria	p__Firmicutes	c__Clostridia	o__Lachnospirales	f__Lachnospiraceae	g__Ruminococcus_torques_group	s__unclassified_g__Ruminococcus_torques_group	OTU161	0	89	5	5	2	11	67	0	54	50	2	8	12	51	7	217	60	0	10	3	0	59	0	0	0	0	5	0	0	0	0	0	0	0	0	0	0	0	0	0	717
d__Bacteria	k__norank_d__Bacteria	p__Firmicutes	c__Bacilli	o__Lactobacillales	f__unclassified_o__Lactobacillales	g__unclassified_o__Lactobacillales	s__unclassified_o__Lactobacillales	OTU348	0	0	0	0	0	0	0	0	0	0	0	0	0	0	0	0	0	1	0	16	0	0	0	0	0	0	0	0	0	0	0	0	0	0	0	0	0	0	0	0	17
d__Bacteria	k__norank_d__Bacteria	p__Firmicutes	c__Bacilli	o__Bacillales	f__Bacillaceae	g__Bacillus	s__Bacillus_firmus_g__Bacillus	OTU22	0	0	0	1	0	2	2	3	3	11	6	0	0	0	0	0	1	0	0	0	0	0	0	0	0	0	0	0	0	0	0	0	0	0	0	0	0	0	0	0	29
d__Bacteria	k__norank_d__Bacteria	p__Firmicutes	c__Clostridia	o__Lachnospirales	f__Lachnospiraceae	g__Eubacterium_oxidoreducens_group	s__uncultured_bacterium_g__Eubacterium_oxidoreducens_group	OTU306	0	0	0	0	1	0	0	0	0	3	0	7	0	0	2	0	0	0	49	6	0	4	0	0	0	0	0	0	0	0	0	41	6	13	111	79	80	10	83	69	564
d__Bacteria	k__norank_d__Bacteria	p__Firmicutes	c__Bacilli	o__Lactobacillales	f__Enterococcaceae	g__Enterococcus	s__unclassified_g__Enterococcus	OTU327	0	0	0	0	0	1	0	0	0	1	0	0	0	0	0	0	1	2	0	3	0	0	1	1	0	0	0	0	0	0	0	0	0	0	0	0	0	0	1	0	11
d__Bacteria	k__norank_d__Bacteria	p__Proteobacteria	c__Gammaproteobacteria	o__Enterobacterales	f__Enterobacteriaceae	g__Escherichia-Shigella	s__Escherichia_coli_g__Escherichia-Shigella	OTU825	6948	16431	10808	9743	10722	12037	4480	5093	5412	6577	14854	3330	3045	1593	11760	3226	3424	6413	3423	4661	2537	11343	10700	5256	1744	10664	5566	7496	8485	13486	13928	13190	4912	9408	4172	4191	1801	4339	6586	6546	290330
d__Bacteria	k__norank_d__Bacteria	p__Firmicutes	c__Bacilli	o__Lactobacillales	f__Enterococcaceae	g__Enterococcus	s__unclassified_g__Enterococcus	OTU324	0	0	0	0	1	0	1	0	0	0	0	0	0	0	0	0	0	0	0	1	0	0	0	0	0	0	0	0	0	0	0	0	0	0	0	0	0	0	0	0	3
d__Bacteria	k__norank_d__Bacteria	p__Firmicutes	c__Clostridia	o__Oscillospirales	f__Ruminococcaceae	g__unclassified_f__Ruminococcaceae	s__unclassified_f__Ruminococcaceae	OTU71	0	0	0	2	0	6	0	0	32	3	0	8	0	0	0	1	16	0	4	0	0	0	0	0	0	0	0	0	0	0	0	0	0	0	0	0	0	0	0	0	72
d__Bacteria	k__norank_d__Bacteria	p__Firmicutes	c__Clostridia	o__Lachnospirales	f__Lachnospiraceae	g__unclassified_f__Lachnospiraceae	s__unclassified_f__Lachnospiraceae	OTU92	0	1	0	0	0	0	0	0	0	2	0	0	1	0	0	5	1	0	0	0	0	0	0	0	0	0	0	0	0	0	0	0	0	0	0	0	0	0	0	0	10
d__Bacteria	k__norank_d__Bacteria	p__Firmicutes	c__Bacilli	o__Erysipelotrichales	f__Erysipelatoclostridiaceae	g__Erysipelatoclostridium	s__Massiliomicrobiota_sp.	OTU84	7	0	0	0	0	0	1	0	1	1	0	0	0	0	0	0	0	0	0	0	0	1	0	0	0	0	0	0	0	0	0	0	0	0	0	0	0	0	0	0	11
d__Bacteria	k__norank_d__Bacteria	p__Firmicutes	c__Clostridia	o__Clostridia_UCG-014	f__norank_o__Clostridia_UCG-014	g__norank_f__norank_o__Clostridia_UCG-014	s__uncultured_Clostridiales_bacterium_g__norank_f__norank_o__Clostridia_UCG-014	OTU371	0	0	0	0	0	0	0	0	0	0	0	0	0	0	0	0	0	0	0	0	43	0	0	0	0	0	0	0	0	0	0	0	0	0	0	0	0	0	0	0	43
d__Bacteria	k__norank_d__Bacteria	p__Firmicutes	c__Clostridia	o__Clostridiales	f__Clostridiaceae	g__Clostridium_sensu_stricto_1	s__unclassified_g__Clostridium_sensu_stricto_1	OTU888	0	0	0	0	0	0	0	0	0	0	0	0	0	0	0	0	0	0	0	0	0	0	0	0	0	0	0	0	0	0	0	0	0	0	0	1	0	0	0	0	1
d__Bacteria	k__norank_d__Bacteria	p__Firmicutes	c__Clostridia	o__Lachnospirales	f__Lachnospiraceae	g__Lachnoclostridium	s__unclassified_g__Lachnoclostridium	OTU221	0	0	0	4	3	0	0	0	0	0	5	0	5	2	0	1	3	0	0	0	0	0	0	0	0	0	0	0	0	0	0	0	0	0	0	0	0	0	0	0	23
d__Bacteria	k__norank_d__Bacteria	p__Proteobacteria	c__Gammaproteobacteria	o__Enterobacterales	f__Enterobacteriaceae	g__Escherichia-Shigella	s__unclassified_g__Escherichia-Shigella	OTU782	0	0	0	0	0	0	0	0	0	0	0	0	0	0	0	0	0	0	0	0	0	0	0	2	0	0	0	0	0	2	0	0	0	0	0	0	1	0	1	0	6
d__Bacteria	k__norank_d__Bacteria	p__Proteobacteria	c__Gammaproteobacteria	o__Enterobacterales	f__Enterobacteriaceae	g__Escherichia-Shigella	s__unclassified_g__Escherichia-Shigella	OTU781	0	0	0	0	0	0	0	1	0	0	0	0	0	0	0	0	0	0	0	0	0	0	1	1	0	0	0	0	0	1	0	1	0	0	0	0	0	0	0	0	5
d__Bacteria	k__norank_d__Bacteria	p__Firmicutes	c__Clostridia	o__Lachnospirales	f__Lachnospiraceae	g__Lachnospiraceae_FCS020_group	s__uncultured_bacterium_g__Lachnospiraceae_FCS020_group	OTU189	0	0	0	4	0	0	0	0	0	0	0	0	0	0	0	0	0	0	0	0	0	0	0	0	0	0	0	0	0	0	0	0	0	0	0	0	0	0	0	0	4
d__Bacteria	k__norank_d__Bacteria	p__Firmicutes	c__Bacilli	o__Lactobacillales	f__Enterococcaceae	g__Enterococcus	s__unclassified_g__Enterococcus	OTU881	0	0	0	0	0	0	0	0	0	0	0	0	0	0	0	0	0	0	0	0	0	0	0	0	0	0	0	0	0	0	0	0	1	0	0	1	0	0	0	0	2
d__Bacteria	k__norank_d__Bacteria	p__Firmicutes	c__Bacilli	o__Lactobacillales	f__Streptococcaceae	g__Streptococcus	s__unclassified_g__Streptococcus	OTU931	0	0	0	0	0	0	0	0	0	0	0	0	0	0	0	0	0	0	0	0	0	0	21	19	3	5	27	15	16	18	11	26	2	5	34	16	18	14	22	27	299
d__Bacteria	k__norank_d__Bacteria	p__Firmicutes	c__unclassified_p__Firmicutes	o__unclassified_p__Firmicutes	f__unclassified_p__Firmicutes	g__unclassified_p__Firmicutes	s__unclassified_p__Firmicutes	OTU232	6	11	3	2	1	0	7	2	0	3	0	0	0	0	1	0	0	7	5	7	0	0	0	3	1	0	0	5	2	1	3	0	0	0	0	0	0	0	0	0	70
d__Bacteria	k__norank_d__Bacteria	p__Firmicutes	c__Bacilli	o__Lactobacillales	f__Streptococcaceae	g__Streptococcus	s__unclassified_g__Streptococcus	OTU933	0	0	0	0	0	0	0	0	0	0	0	0	0	0	0	0	0	0	0	0	0	0	3	5	2	1	17	5	5	7	1	2	0	4	18	1	6	0	8	5	90
d__Bacteria	k__norank_d__Bacteria	p__Firmicutes	c__Clostridia	o__Lachnospirales	f__Lachnospiraceae	g__Sellimonas	s__Lachnoclostridium_phocaeense	OTU99	0	0	0	0	0	0	0	0	0	0	1	0	0	0	0	0	0	0	0	0	0	0	0	0	0	0	0	0	0	0	0	0	0	0	0	3	0	0	0	0	4
d__Bacteria	k__norank_d__Bacteria	p__Firmicutes	c__Clostridia	o__Oscillospirales	f__unclassified_o__Oscillospirales	g__unclassified_o__Oscillospirales	s__unclassified_o__Oscillospirales	OTU43	0	0	0	0	0	0	1	0	8	0	0	0	3	4	0	0	0	0	0	1	1	0	0	0	0	0	0	0	0	0	0	0	0	0	0	0	0	0	0	0	18
d__Bacteria	k__norank_d__Bacteria	p__Firmicutes	c__Clostridia	o__Oscillospirales	f__Oscillospiraceae	g__unclassified_f__Oscillospiraceae	s__unclassified_f__Oscillospiraceae	OTU580	0	0	0	0	0	0	0	0	0	0	0	0	0	0	1	1	0	0	0	0	0	0	0	0	0	0	2	0	1	0	2	0	0	0	0	0	0	0	1	0	8
d__Bacteria	k__norank_d__Bacteria	p__Firmicutes	c__Clostridia	o__Christensenellales	f__Christensenellaceae	g__Catabacter	s__Catabacter_hongkongensis	OTU266	0	15	0	0	0	1	0	0	0	1	0	0	0	0	0	0	0	2	0	0	0	0	0	0	0	0	0	0	0	0	0	0	0	0	0	0	0	0	0	0	19
d__Bacteria	k__norank_d__Bacteria	p__Firmicutes	c__Bacilli	o__Erysipelotrichales	f__Erysipelatoclostridiaceae	g__Erysipelatoclostridium	s__unclassified_g__Erysipelatoclostridium	OTU70	4	0	0	0	0	0	0	0	0	0	0	0	0	0	0	0	0	0	0	0	0	0	0	0	0	0	0	0	0	0	0	0	0	0	0	0	0	0	0	0	4
d__Bacteria	k__norank_d__Bacteria	p__Proteobacteria	c__Gammaproteobacteria	o__Enterobacterales	f__Enterobacteriaceae	g__Escherichia-Shigella	s__unclassified_g__Escherichia-Shigella	OTU874	0	0	0	0	0	0	0	0	0	0	0	0	0	0	0	0	0	0	0	0	0	0	0	0	0	0	0	0	0	0	0	1	0	0	2	1	0	0	1	2	7
d__Bacteria	k__norank_d__Bacteria	p__Firmicutes	c__Clostridia	o__Peptostreptococcales-Tissierellales	f__Anaerovoracaceae	g__Eubacterium_nodatum_group	s__Ihubacter_massiliensis	OTU80	0	0	0	0	0	0	0	0	0	4	0	0	0	0	0	0	0	0	0	0	0	0	0	0	0	0	0	0	0	0	0	0	0	0	0	0	0	0	0	0	4
d__Bacteria	k__norank_d__Bacteria	p__Firmicutes	c__Clostridia	o__Lachnospirales	f__Lachnospiraceae	g__Blautia	s__unclassified_g__Blautia	OTU649	6	179	0	0	5	1	0	0	37	41	7	0	0	0	0	0	3	213	0	0	0	0	0	0	0	0	0	0	0	0	0	0	0	0	0	0	0	0	0	0	492
d__Bacteria	k__norank_d__Bacteria	p__Firmicutes	c__Clostridia	o__Clostridia_vadinBB60_group	f__norank_o__Clostridia_vadinBB60_group	g__norank_f__norank_o__Clostridia_vadinBB60_group	s__uncultured_Firmicutes_bacterium_g__norank_f__norank_o__Clostridia_vadinBB60_group	OTU190	0	0	0	97	138	0	0	15	0	0	1	0	0	571	0	0	4	0	0	0	152	0	0	0	0	0	0	0	0	0	0	0	0	0	0	0	0	0	0	0	978
d__Bacteria	k__norank_d__Bacteria	p__Firmicutes	c__Bacilli	o__unclassified_c__Bacilli	f__unclassified_c__Bacilli	g__unclassified_c__Bacilli	s__unclassified_c__Bacilli	OTU246	3	1	0	0	3	0	0	0	0	1	0	0	0	0	0	0	0	1	0	3	0	0	0	0	0	0	0	0	0	0	0	0	0	0	0	0	0	0	0	0	12
d__Bacteria	k__norank_d__Bacteria	p__Firmicutes	c__Bacilli	o__Lactobacillales	f__Enterococcaceae	g__Enterococcus	s__unclassified_g__Enterococcus	OTU286	0	0	5	0	1	1	4	0	0	0	0	0	0	0	0	0	0	4	0	0	0	0	0	0	0	0	0	0	0	0	0	0	0	0	0	0	0	0	0	0	15
d__Bacteria	k__norank_d__Bacteria	p__Firmicutes	c__Clostridia	o__Oscillospirales	f__Ruminococcaceae	g__norank_f__Ruminococcaceae	s__unclassified_g__norank_f__Ruminococcaceae	OTU103	0	0	0	10	0	0	0	0	18	0	2	0	0	0	0	0	5	0	0	0	0	0	0	0	0	0	0	0	0	0	0	0	0	0	0	0	0	0	0	0	35
d__Bacteria	k__norank_d__Bacteria	p__Firmicutes	c__Clostridia	o__Oscillospirales	f__Oscillospiraceae	g__Oscillibacter	s__uncultured_organism_g__Oscillibacter	OTU342	0	1	0	1	5	0	9	9	0	0	0	0	0	1	0	0	2	0	0	21	0	0	0	1	0	0	0	0	3	7	0	0	0	0	0	0	0	0	0	0	60
d__Bacteria	k__norank_d__Bacteria	p__Firmicutes	c__Clostridia	o__Lachnospirales	f__Lachnospiraceae	g__unclassified_f__Lachnospiraceae	s__unclassified_f__Lachnospiraceae	OTU134	0	3	0	6	1	2	1	0	3	1	0	0	1	14	0	23	3	0	1	2	0	5	1	2	0	0	0	0	0	0	0	0	0	0	0	0	0	0	0	0	69
d__Bacteria	k__norank_d__Bacteria	p__Firmicutes	c__Clostridia	o__Lachnospirales	f__Lachnospiraceae	g__unclassified_f__Lachnospiraceae	s__unclassified_f__Lachnospiraceae	OTU137	0	5	0	0	0	2	5	0	0	8	1	0	3	3	1	46	1	0	0	2	0	2	0	0	0	0	0	0	0	0	0	0	0	0	0	0	0	0	0	0	79
d__Bacteria	k__norank_d__Bacteria	p__Firmicutes	c__Bacilli	o__Lactobacillales	f__Enterococcaceae	g__Enterococcus	s__unclassified_g__Enterococcus	OTU672	0	0	0	0	0	0	1	0	0	1	0	0	0	0	0	0	0	0	0	0	0	0	1155	1139	255	620	706	455	409	792	156	288	297	346	489	2278	791	921	2134	466	13699
d__Bacteria	k__norank_d__Bacteria	p__Firmicutes	c__Bacilli	o__Erysipelotrichales	f__Erysipelatoclostridiaceae	g__Erysipelatoclostridium	s__unclassified_g__Erysipelatoclostridium	OTU550	0	0	0	3	0	0	0	0	0	0	0	0	1	0	2	2	0	0	1	0	0	0	0	0	0	0	0	0	0	0	0	0	0	0	0	0	0	0	0	0	9
d__Bacteria	k__norank_d__Bacteria	p__Firmicutes	c__Clostridia	o__Oscillospirales	f__Ruminococcaceae	g__Pygmaiobacter	s__uncultured_bacterium_g__Pygmaiobacter	OTU88	0	0	0	0	0	0	0	0	0	48	0	1	0	0	0	0	0	0	0	0	0	0	0	0	0	0	0	0	0	0	0	0	0	0	0	0	0	0	0	0	49
d__Bacteria	k__norank_d__Bacteria	p__Firmicutes	c__Bacilli	o__Lactobacillales	f__Enterococcaceae	g__Enterococcus	s__unclassified_g__Enterococcus	OTU679	0	0	0	0	0	0	0	0	0	0	0	0	0	0	0	0	0	0	0	0	0	0	0	2	0	0	1	0	0	0	0	0	0	0	0	0	0	0	1	0	4
d__Bacteria	k__norank_d__Bacteria	p__Bacteroidota	c__Bacteroidia	o__Bacteroidales	f__Rikenellaceae	g__Rikenellaceae_RC9_gut_group	s__uncultured_bacterium_g__Rikenellaceae_RC9_gut_group	OTU719	0	0	0	2	0	0	0	0	0	0	1	0	0	0	0	1	0	0	0	0	0	0	1	0	10	3	0	0	0	0	0	0	0	2	0	0	0	0	0	0	20
d__Bacteria	k__norank_d__Bacteria	p__Firmicutes	c__Clostridia	o__Lachnospirales	f__Lachnospiraceae	g__Lachnoclostridium	s__uncultured_organism_g__Lachnoclostridium	OTU167	1	15	1	0	1	0	1	1	34	4	1	8	1	2	1	2	0	0	31	3	0	8	0	0	0	0	0	0	0	0	0	0	0	0	0	0	0	0	0	0	115
d__Bacteria	k__norank_d__Bacteria	p__Proteobacteria	c__Gammaproteobacteria	o__Enterobacterales	f__unclassified_o__Enterobacterales	g__unclassified_o__Enterobacterales	s__unclassified_o__Enterobacterales	OTU510	0	0	0	0	0	0	0	0	0	0	0	0	0	0	1	0	0	0	0	0	1	0	0	0	0	0	0	0	0	0	0	0	0	0	0	0	0	0	0	0	2
d__Bacteria	k__norank_d__Bacteria	p__Firmicutes	c__Clostridia	o__Oscillospirales	f__Oscillospiraceae	g__Flavonifractor	s__uncultured_bacterium_g__Flavonifractor	OTU502	0	1	0	0	0	0	1	0	1	1	0	0	0	1	3	0	0	0	0	2	2	1	0	0	0	0	0	0	0	0	0	0	0	0	0	0	0	0	0	0	13
d__Bacteria	k__norank_d__Bacteria	p__Firmicutes	c__Clostridia	o__Oscillospirales	f__Oscillospiraceae	g__Flavonifractor	s__unclassified_g__Flavonifractor	OTU665	0	0	0	0	0	0	0	0	0	0	0	0	0	0	0	0	0	0	0	0	0	0	1	0	0	0	0	1	0	0	0	0	0	0	0	1	0	0	1	1	5
d__Bacteria	k__norank_d__Bacteria	p__Firmicutes	c__Clostridia	o__Oscillospirales	f__Eubacterium_coprostanoligenes_group	g__norank_f__Eubacterium_coprostanoligenes_group	s__uncultured_bacterium_g__norank_f__Eubacterium_coprostanoligenes_group	OTU4	0	0	0	4	0	22	0	26	0	0	0	0	0	0	4	0	0	1	0	1	0	0	0	0	0	0	0	0	0	0	0	0	0	0	0	0	0	0	0	0	58
d__Bacteria	k__norank_d__Bacteria	p__Proteobacteria	c__Gammaproteobacteria	o__Burkholderiales	f__Oxalobacteraceae	g__Herbaspirillum	s__unclassified_g__Herbaspirillum	OTU738	0	0	1	0	0	0	0	0	0	0	1	0	0	0	0	0	0	0	0	0	0	0	0	0	0	0	0	0	0	0	0	0	0	2	0	0	0	0	0	0	4
d__Bacteria	k__norank_d__Bacteria	p__Proteobacteria	c__Gammaproteobacteria	o__Enterobacterales	f__Enterobacteriaceae	g__Escherichia-Shigella	s__unclassified_g__Escherichia-Shigella	OTU903	5	11	5	3	5	5	2	3	4	2	8	1	0	1	10	3	3	8	2	1	2	7	9	5	0	4	2	5	1	5	3	6	4	4	4	4	1	2	6	5	161
d__Bacteria	k__norank_d__Bacteria	p__Proteobacteria	c__Gammaproteobacteria	o__Enterobacterales	f__Enterobacteriaceae	g__Escherichia-Shigella	s__unclassified_g__Escherichia-Shigella	OTU902	9	69	6	0	4	9	5	9	1	1	0	30	54	0	3	7	47	90	12	33	55	25	36	3	0	12	83	82	34	25	205	62	210	39	179	40	77	39	38	29	1662
d__Bacteria	k__norank_d__Bacteria	p__Firmicutes	c__Clostridia	o__Lachnospirales	f__Lachnospiraceae	g__unclassified_f__Lachnospiraceae	s__unclassified_f__Lachnospiraceae	OTU31	0	4	0	0	0	0	2	0	22	0	0	0	0	0	0	0	0	0	0	0	0	0	0	0	0	0	0	0	0	0	0	0	0	0	0	0	0	0	0	0	28
d__Bacteria	k__norank_d__Bacteria	p__Firmicutes	c__Clostridia	o__Lachnospirales	f__Lachnospiraceae	g__Ruminococcus_torques_group	s__unclassified_g__Ruminococcus_torques_group	OTU155	1	44	0	0	0	6	10	0	60	15	1	4	15	14	2	8	0	0	4	1	0	9	0	0	0	0	0	0	0	0	0	0	0	0	0	0	0	0	0	0	194
d__Bacteria	k__norank_d__Bacteria	p__Firmicutes	c__Clostridia	o__Oscillospirales	f__Oscillospiraceae	g__Flavonifractor	s__uncultured_bacterium_g__Flavonifractor	OTU514	2	0	0	0	5	7	6	46	1	22	0	16	3	1	1	1	5	2	33	6	2	16	8	7	10	0	14	10	19	6	3	2	10	7	18	36	20	10	14	16	385
d__Bacteria	k__norank_d__Bacteria	p__unclassified_k__norank_d__Bacteria	c__unclassified_k__norank_d__Bacteria	o__unclassified_k__norank_d__Bacteria	f__unclassified_k__norank_d__Bacteria	g__unclassified_k__norank_d__Bacteria	s__unclassified_k__norank_d__Bacteria	OTU577	0	0	0	0	7	0	0	0	0	0	0	0	0	0	0	15	0	0	1	1	0	23	0	0	0	0	0	0	0	0	0	0	0	0	0	0	0	0	0	0	47
d__Bacteria	k__norank_d__Bacteria	p__Firmicutes	c__Clostridia	o__Lachnospirales	f__Lachnospiraceae	g__unclassified_f__Lachnospiraceae	s__unclassified_f__Lachnospiraceae	OTU459	0	0	0	0	0	0	0	0	0	0	0	0	39	3	0	1	0	0	0	0	0	0	0	0	0	0	0	0	0	0	0	0	0	0	0	0	0	0	0	0	43
d__Bacteria	k__norank_d__Bacteria	p__Firmicutes	c__Bacilli	o__Lactobacillales	f__Lactobacillaceae	g__Lactobacillus	s__unclassified_g__Lactobacillus	OTU532	0	0	0	0	0	0	0	0	0	0	0	0	1	0	26	0	0	0	0	0	0	0	0	0	0	0	0	0	0	0	0	0	0	0	0	0	0	0	0	0	27
d__Bacteria	k__norank_d__Bacteria	p__Firmicutes	c__Clostridia	o__Lachnospirales	f__Lachnospiraceae	g__unclassified_f__Lachnospiraceae	s__unclassified_f__Lachnospiraceae	OTU191	0	42	0	40	0	0	1	0	0	2	1	1	3	0	8	190	89	0	0	5	0	28	0	0	0	0	0	0	0	0	0	0	0	0	0	0	0	0	0	0	410
d__Bacteria	k__norank_d__Bacteria	p__Firmicutes	c__Clostridia	o__Lachnospirales	f__Lachnospiraceae	g__Sellimonas	s__uncultured_Firmicutes_bacterium_g__Sellimonas	OTU930	0	0	0	12	16	0	0	0	0	5	43	0	0	0	0	1	5	9	0	0	0	1	0	0	0	0	0	0	0	0	0	0	0	0	0	0	1	0	1	0	94
d__Bacteria	k__norank_d__Bacteria	p__Firmicutes	c__Clostridia	o__Clostridia_vadinBB60_group	f__norank_o__Clostridia_vadinBB60_group	g__norank_f__norank_o__Clostridia_vadinBB60_group	s__uncultured_bacterium_g__norank_f__norank_o__Clostridia_vadinBB60_group	OTU214	0	0	0	0	3	0	0	0	0	0	0	0	0	0	0	0	0	0	0	0	0	0	0	0	0	0	0	0	0	0	0	0	0	0	0	0	0	0	0	0	3
d__Bacteria	k__norank_d__Bacteria	p__Firmicutes	c__Clostridia	o__Lachnospirales	f__Lachnospiraceae	g__unclassified_f__Lachnospiraceae	s__unclassified_f__Lachnospiraceae	OTU868	0	24	0	3	29	24	2	4	0	44	125	94	37	44	6	58	46	71	562	9	2	185	0	0	0	36	0	0	0	0	0	660	57	627	696	734	3028	65	4116	109	11497
d__Bacteria	k__norank_d__Bacteria	p__Firmicutes	c__Clostridia	o__Oscillospirales	f__Oscillospiraceae	g__Oscillibacter	s__uncultured_organism_g__Oscillibacter	OTU547	0	0	0	0	1	0	2	8	0	0	0	0	0	1	0	3	4	2	0	3	0	1	0	0	0	0	0	0	2	4	0	0	0	0	0	0	1	0	0	0	32
d__Bacteria	k__norank_d__Bacteria	p__Proteobacteria	c__Gammaproteobacteria	o__Enterobacterales	f__Enterobacteriaceae	g__Escherichia-Shigella	s__unclassified_g__Escherichia-Shigella	OTU82	0	0	0	1	0	0	1	1	3	2	1	0	0	0	0	0	0	1	0	0	0	0	0	0	0	0	0	0	2	0	0	0	0	0	0	0	0	0	0	0	12
d__Bacteria	k__norank_d__Bacteria	p__Firmicutes	c__Clostridia	o__unclassified_c__Clostridia	f__unclassified_c__Clostridia	g__unclassified_c__Clostridia	s__unclassified_c__Clostridia	OTU914	0	0	0	0	0	0	0	0	0	0	0	0	0	0	0	0	0	0	0	0	0	0	0	2	0	0	0	0	0	0	0	1	0	0	0	0	1	0	0	0	4
d__Bacteria	k__norank_d__Bacteria	p__Firmicutes	c__Clostridia	o__Lachnospirales	f__Lachnospiraceae	g__Epulopiscium	s__uncultured_organism_g__Epulopiscium	OTU257	1	0	23	0	2	0	2	0	0	0	0	0	0	0	0	0	0	0	0	0	0	0	145	4	0	6	12	0	0	0	0	11	27	19	0	0	0	81	0	5	338
d__Bacteria	k__norank_d__Bacteria	p__Firmicutes	c__Bacilli	o__Lactobacillales	f__Enterococcaceae	g__Enterococcus	s__unclassified_g__Enterococcus	OTU86	9	0	4	5	5	0	2	0	7	0	2	0	0	0	2	0	0	1	0	7	0	0	1	7	1	3	2	7	3	2	5	4	3	1	2	0	2	3	5	5	100
d__Bacteria	k__norank_d__Bacteria	p__Firmicutes	c__Clostridia	o__Lachnospirales	f__Lachnospiraceae	g__unclassified_f__Lachnospiraceae	s__unclassified_f__Lachnospiraceae	OTU452	0	1	0	0	0	0	0	0	1	1	0	0	3	14	1	0	0	0	0	0	0	0	0	0	0	0	0	0	0	0	0	0	0	0	0	0	0	0	0	0	21
d__Bacteria	k__norank_d__Bacteria	p__Firmicutes	c__Clostridia	o__Oscillospirales	f__Oscillospiraceae	g__Flavonifractor	s__uncultured_bacterium_g__Flavonifractor	OTU457	0	2	0	1	0	1	6	0	25	4	2	0	14	25	5	6	3	3	0	10	47	6	0	0	0	0	0	0	0	0	0	0	0	0	0	0	0	0	0	0	160
d__Bacteria	k__norank_d__Bacteria	p__Firmicutes	c__Clostridia	o__Oscillospirales	f__Oscillospiraceae	g__Flavonifractor	s__uncultured_bacterium_g__Flavonifractor	OTU455	0	1	0	0	0	0	4	0	17	0	1	0	11	3	2	1	1	1	0	1	18	8	0	0	0	0	0	0	0	0	0	0	0	0	0	0	0	0	0	0	69
d__Bacteria	k__norank_d__Bacteria	p__Firmicutes	c__Clostridia	o__Lachnospirales	f__Lachnospiraceae	g__Ruminococcus_torques_group	s__uncultured_bacterium_g__Ruminococcus_torques_group	OTU488	0	3	0	0	0	0	3	0	1	3	0	0	2	10	0	4	1	0	0	0	0	0	1	0	1	0	0	0	0	0	0	0	0	0	0	0	0	0	0	0	29
d__Bacteria	k__norank_d__Bacteria	p__Firmicutes	c__Clostridia	o__Oscillospirales	f__Oscillospiraceae	g__norank_f__Oscillospiraceae	s__unclassified_g__norank_f__Oscillospiraceae	OTU429	14	0	0	11	3	0	0	4	38	0	17	10	0	7	1	0	0	0	43	4	24	0	0	0	0	0	0	0	0	0	0	0	0	0	0	0	0	0	0	0	176
d__Bacteria	k__norank_d__Bacteria	p__Firmicutes	c__Clostridia	o__Oscillospirales	f__Oscillospiraceae	g__Flavonifractor	s__unclassified_g__Flavonifractor	OTU951	3	7	0	0	5	5	3	8	1	6	0	9	1	0	6	1	1	1	6	3	1	7	13	6	1	3	18	12	14	15	34	17	8	14	20	19	7	11	8	8	302
d__Bacteria	k__norank_d__Bacteria	p__Firmicutes	c__Clostridia	o__Oscillospirales	f__Ruminococcaceae	g__DTU089	s__uncultured_organism_g__DTU089	OTU58	1	0	0	0	0	0	0	0	1	0	0	0	0	0	0	0	1	0	0	0	0	0	0	0	0	0	0	0	0	0	0	0	0	0	0	0	0	0	0	0	3
d__Bacteria	k__norank_d__Bacteria	p__Proteobacteria	c__Alphaproteobacteria	o__Rhizobiales	f__Xanthobacteraceae	g__Bradyrhizobium	s__unclassified_g__Bradyrhizobium	OTU3	0	0	1	0	0	0	0	2	0	0	5	0	0	0	0	0	0	0	0	0	0	0	0	0	1	0	0	0	0	0	0	0	0	0	0	0	0	0	0	0	9
d__Bacteria	k__norank_d__Bacteria	p__Firmicutes	c__Clostridia	o__Clostridiales	f__Clostridiaceae	g__Clostridium_sensu_stricto_1	s__Clostridium_paraputrificum	OTU834	0	0	0	0	0	0	0	0	0	0	0	0	0	0	0	0	0	0	0	0	0	0	2	0	0	0	0	1	0	2	1	5	2	1	0	0	0	0	0	0	14
d__Bacteria	k__norank_d__Bacteria	p__Firmicutes	c__Clostridia	o__Oscillospirales	f__Oscillospiraceae	g__Colidextribacter	s__uncultured_bacterium_g__Colidextribacter	OTU779	3	0	0	0	1	6	12	77	3	20	0	14	11	3	5	4	1	15	16	16	4	13	0	1	0	0	16	0	67	3	77	0	0	0	0	5	0	2	144	0	539
d__Bacteria	k__norank_d__Bacteria	p__Firmicutes	c__Clostridia	o__Clostridiales	f__Clostridiaceae	g__Clostridium_sensu_stricto_1	s__Clostridium_paraputrificum	OTU172	0	0	2	0	0	0	0	0	0	0	0	0	0	0	0	0	0	0	0	0	0	0	0	0	0	0	0	0	0	0	0	1	0	0	0	0	1	0	0	0	4
d__Bacteria	k__norank_d__Bacteria	p__Proteobacteria	c__Gammaproteobacteria	o__Enterobacterales	f__Enterobacteriaceae	g__Escherichia-Shigella	s__unclassified_g__Escherichia-Shigella	OTU148	0	6	0	0	0	0	0	0	1	0	0	0	0	0	0	0	0	0	0	0	0	0	0	0	0	0	0	0	0	0	0	0	0	0	0	0	0	0	0	0	7
d__Bacteria	k__norank_d__Bacteria	p__Firmicutes	c__Bacilli	o__Erysipelotrichales	f__Erysipelatoclostridiaceae	g__Erysipelatoclostridium	s__unclassified_g__Erysipelatoclostridium	OTU132	47	0	1	0	0	0	0	0	1	0	0	1	0	0	0	0	0	0	0	2	0	0	0	0	0	0	0	0	0	0	0	0	0	0	0	0	0	0	0	0	52
d__Bacteria	k__norank_d__Bacteria	p__Bacteroidota	c__Bacteroidia	o__Bacteroidales	f__Prevotellaceae	g__Prevotellaceae_Ga6A1_group	s__uncultured_bacterium_g__Prevotellaceae_Ga6A1_group	OTU699	0	0	0	0	0	0	0	0	0	0	0	0	0	0	0	0	0	0	0	0	0	0	0	0	3	0	0	0	0	0	0	0	0	0	0	0	0	0	0	0	3
d__Bacteria	k__norank_d__Bacteria	p__Proteobacteria	c__Alphaproteobacteria	o__Reyranellales	f__Reyranellaceae	g__Reyranella	s__uncultured_bacterium_g__Reyranella	OTU173	0	0	0	0	0	0	0	0	0	0	1	0	0	0	0	0	0	0	0	0	0	0	0	0	0	0	0	0	0	0	0	0	0	0	0	0	0	0	0	0	1
d__Bacteria	k__norank_d__Bacteria	p__Firmicutes	c__Clostridia	o__Clostridiales	f__Clostridiaceae	g__Clostridium_sensu_stricto_1	s__Clostridium_paraputrificum	OTU791	0	0	9	0	0	0	0	0	0	0	0	0	0	0	0	0	0	0	0	0	0	0	4	1	0	0	5	0	6	3	2	10	14	8	0	0	0	0	0	1	63
d__Bacteria	k__norank_d__Bacteria	p__Bacteroidota	c__Bacteroidia	o__Bacteroidales	f__Barnesiellaceae	g__Barnesiella	s__Barnesiella_viscericola_DSM_18177	OTU698	0	0	0	0	0	0	0	0	0	0	0	0	0	0	0	0	0	0	0	0	0	0	0	0	1	0	0	0	0	0	0	0	0	0	0	0	0	0	0	0	1
d__Bacteria	k__norank_d__Bacteria	p__Firmicutes	c__Clostridia	o__unclassified_c__Clostridia	f__unclassified_c__Clostridia	g__unclassified_c__Clostridia	s__unclassified_c__Clostridia	OTU593	0	0	0	1	0	0	0	0	0	0	0	0	0	0	0	1	1	0	0	0	6	0	0	0	0	0	0	0	0	0	0	0	0	0	0	0	0	0	0	0	9
d__Bacteria	k__norank_d__Bacteria	p__Firmicutes	c__Clostridia	o__Lachnospirales	f__Lachnospiraceae	g__unclassified_f__Lachnospiraceae	s__unclassified_f__Lachnospiraceae	OTU295	0	0	0	39	40	0	2	0	0	0	5	0	0	3	13	0	0	0	0	3	0	0	0	0	0	0	0	0	0	0	0	0	0	0	0	0	0	0	0	0	105
d__Bacteria	k__norank_d__Bacteria	p__Firmicutes	c__Bacilli	o__Lactobacillales	f__Enterococcaceae	g__Enterococcus	s__unclassified_g__Enterococcus	OTU720	1	2	2	0	14	2	1	1	2	1	1	1	0	1	0	0	0	4	3	13	0	0	6	5	5	1	1	4	1	1	0	3	6	3	3	3	2	4	8	1	106
d__Bacteria	k__norank_d__Bacteria	p__Firmicutes	c__Clostridia	o__Lachnospirales	f__Lachnospiraceae	g__unclassified_f__Lachnospiraceae	s__unclassified_f__Lachnospiraceae	OTU291	0	2	0	0	4	6	39	0	0	31	0	9	55	229	13	2	7	0	0	4	4	0	0	0	0	0	0	0	0	0	0	0	0	0	0	0	0	0	0	0	405
d__Bacteria	k__norank_d__Bacteria	p__Firmicutes	c__Clostridia	o__Oscillospirales	f__Ruminococcaceae	g__norank_f__Ruminococcaceae	s__unclassified_g__norank_f__Ruminococcaceae	OTU347	0	0	0	1	0	0	1	0	5	0	0	1	0	0	0	0	1	2	0	7	1	0	0	0	0	0	0	0	0	0	0	0	0	0	0	0	0	0	0	0	19
d__Bacteria	k__norank_d__Bacteria	p__Firmicutes	c__Clostridia	o__Clostridia_vadinBB60_group	f__norank_o__Clostridia_vadinBB60_group	g__norank_f__norank_o__Clostridia_vadinBB60_group	s__unclassified_g__norank_f__norank_o__Clostridia_vadinBB60_group	OTU460	0	0	0	11	0	0	0	0	0	0	2	0	82	0	0	27	136	0	0	0	1929	0	0	0	0	0	0	0	0	0	0	0	0	0	0	0	0	0	0	0	2187
d__Bacteria	k__norank_d__Bacteria	p__Firmicutes	c__Clostridia	o__Lachnospirales	f__Lachnospiraceae	g__unclassified_f__Lachnospiraceae	s__unclassified_f__Lachnospiraceae	OTU350	0	0	0	0	0	0	0	0	0	0	0	0	0	0	9	0	0	0	0	0	0	0	0	0	0	0	0	0	0	0	0	0	0	0	0	0	0	0	0	0	9
d__Bacteria	k__norank_d__Bacteria	p__Firmicutes	c__Clostridia	o__Clostridia_UCG-014	f__norank_o__Clostridia_UCG-014	g__norank_f__norank_o__Clostridia_UCG-014	s__uncultured_organism_g__norank_f__norank_o__Clostridia_UCG-014	OTU709	0	0	0	0	0	0	0	0	0	0	0	0	0	0	0	0	0	0	0	0	0	0	0	0	1	1	0	0	0	0	0	0	0	0	0	0	0	0	0	0	2
d__Bacteria	k__norank_d__Bacteria	p__Firmicutes	c__Clostridia	o__Lachnospirales	f__Lachnospiraceae	g__unclassified_f__Lachnospiraceae	s__unclassified_f__Lachnospiraceae	OTU352	2	0	0	2	48	18	1	0	2	11	0	61	50	12	78	5	15	240	0	112	131	0	0	0	0	0	0	0	0	0	0	0	0	0	0	0	0	0	0	0	788
d__Bacteria	k__norank_d__Bacteria	p__Actinobacteriota	c__Actinobacteria	o__Bifidobacteriales	f__Bifidobacteriaceae	g__Bifidobacterium	s__Bifidobacterium_pseudolongum	OTU298	1	9	4	0	0	0	6	0	0	1	0	0	0	0	0	0	0	0	0	0	1	0	0	0	0	0	0	0	0	0	0	0	0	0	0	0	0	0	0	0	22
d__Bacteria	k__norank_d__Bacteria	p__Actinobacteriota	c__Actinobacteria	o__Bifidobacteriales	f__Bifidobacteriaceae	g__Bifidobacterium	s__Bifidobacterium_pseudolongum	OTU299	150	348	403	3	2	7	58	0	0	13	0	0	0	1	3	0	1	27	7	9	23	3	0	0	0	0	0	0	0	0	0	0	0	0	0	0	0	0	0	0	1058
d__Bacteria	k__norank_d__Bacteria	p__Firmicutes	c__Clostridia	o__Oscillospirales	f__Oscillospiraceae	g__unclassified_f__Oscillospiraceae	s__unclassified_f__Oscillospiraceae	OTU322	2	0	0	0	1	0	0	0	4	0	1	1	0	0	0	0	0	0	7	0	3	0	0	0	0	0	0	0	0	0	0	0	0	0	0	0	0	0	0	0	19
d__Bacteria	k__norank_d__Bacteria	p__Firmicutes	c__Clostridia	o__Lachnospirales	f__Lachnospiraceae	g__unclassified_f__Lachnospiraceae	s__unclassified_f__Lachnospiraceae	OTU198	0	1	0	3	28	0	0	0	1	8	36	4	1	1	3	6	7	1	0	16	2	3	0	0	0	0	0	0	0	0	0	0	0	0	0	0	0	0	0	0	121
d__Bacteria	k__norank_d__Bacteria	p__Firmicutes	c__Clostridia	o__Lachnospirales	f__Lachnospiraceae	g__unclassified_f__Lachnospiraceae	s__unclassified_f__Lachnospiraceae	OTU197	0	0	0	26	3	0	0	0	0	0	0	0	0	0	0	0	0	0	0	4	1	0	0	0	0	0	0	0	0	0	0	0	0	0	0	0	0	0	0	0	34
d__Bacteria	k__norank_d__Bacteria	p__Firmicutes	c__Bacilli	o__Erysipelotrichales	f__Erysipelatoclostridiaceae	g__Erysipelatoclostridium	s__Erysipelatoclostridium_ramosum	OTU713	0	0	0	0	0	0	0	0	0	0	0	0	0	0	0	0	0	0	0	0	0	0	0	0	1	0	0	0	0	0	0	0	0	1	0	0	0	0	1	0	3
d__Bacteria	k__norank_d__Bacteria	p__Firmicutes	c__Clostridia	o__Lachnospirales	f__Lachnospiraceae	g__Blautia	s__uncultured_bacterium_g__Blautia	OTU192	0	0	0	12	0	0	0	0	0	0	0	0	0	0	0	0	0	0	0	1	0	0	0	0	0	0	0	0	0	0	0	0	0	0	0	0	0	0	0	0	13
d__Bacteria	k__norank_d__Bacteria	p__Firmicutes	c__Clostridia	o__Clostridia_vadinBB60_group	f__norank_o__Clostridia_vadinBB60_group	g__norank_f__norank_o__Clostridia_vadinBB60_group	s__unclassified_g__norank_f__norank_o__Clostridia_vadinBB60_group	OTU195	0	0	0	11	0	0	0	0	0	0	0	0	0	0	0	5	0	0	0	0	0	0	0	0	0	0	0	0	0	0	0	0	0	0	0	0	0	0	0	0	16
d__Bacteria	k__norank_d__Bacteria	p__Firmicutes	c__Bacilli	o__Erysipelotrichales	f__Erysipelatoclostridiaceae	g__Erysipelatoclostridium	s__Erysipelatoclostridium_ramosum	OTU717	0	0	0	0	2	0	0	0	0	0	0	0	0	0	1	0	0	0	0	0	0	0	4	2	104	29	16	7	9	5	43	5	14	51	6	8	4	111	8	14	443
d__Bacteria	k__norank_d__Bacteria	p__Firmicutes	c__Clostridia	o__Oscillospirales	f__Eubacterium_coprostanoligenes_group	g__norank_f__Eubacterium_coprostanoligenes_group	s__uncultured_bacterium_g__norank_f__Eubacterium_coprostanoligenes_group	OTU19	28	0	0	290	0	2786	0	1374	1	0	78	11	0	17	1912	0	0	103	0	9	4	0	0	0	0	0	0	0	0	0	0	0	0	0	0	0	0	0	0	0	6613
d__Bacteria	k__norank_d__Bacteria	p__Actinobacteriota	c__Actinobacteria	o__Corynebacteriales	f__Corynebacteriaceae	g__Corynebacterium	s__Corynebacterium_mastitidis	OTU912	0	0	0	0	0	0	0	0	0	0	0	0	0	0	0	0	0	0	0	0	0	0	1	0	0	1	0	0	0	0	0	0	0	0	0	0	0	0	0	0	2
d__Bacteria	k__norank_d__Bacteria	p__Firmicutes	c__Clostridia	o__Oscillospirales	f__Ruminococcaceae	g__norank_f__Ruminococcaceae	s__unclassified_g__norank_f__Ruminococcaceae	OTU54	0	0	0	1	0	0	1	0	10	0	0	4	0	0	0	3	0	0	0	6	1	0	0	0	0	0	0	0	0	0	0	0	0	0	0	0	0	0	0	0	26
d__Bacteria	k__norank_d__Bacteria	p__Firmicutes	c__Clostridia	o__Lachnospirales	f__Lachnospiraceae	g__Ruminococcus_gauvreauii_group	s__bacterium_ic1296	OTU211	0	10	25	95	650	13	32	3	13	175	329	32	71	34	44	99	132	25	3	456	28	51	0	0	0	0	0	0	0	0	0	0	0	0	0	0	0	0	0	0	2320
d__Bacteria	k__norank_d__Bacteria	p__Firmicutes	c__Clostridia	o__unclassified_c__Clostridia	f__unclassified_c__Clostridia	g__unclassified_c__Clostridia	s__unclassified_c__Clostridia	OTU579	0	0	0	0	0	0	0	0	0	1	0	0	1	0	9	3	0	2	0	2	0	0	0	0	0	0	0	0	0	0	0	0	0	0	0	0	0	0	0	0	18
d__Bacteria	k__norank_d__Bacteria	p__Firmicutes	c__Clostridia	o__Lachnospirales	f__Lachnospiraceae	g__unclassified_f__Lachnospiraceae	s__unclassified_f__Lachnospiraceae	OTU480	0	0	0	0	0	0	0	0	0	0	0	0	0	157	0	0	0	0	0	0	0	0	0	0	0	0	0	0	0	0	0	0	0	0	0	0	0	0	0	0	157
d__Bacteria	k__norank_d__Bacteria	p__Firmicutes	c__Clostridia	o__Lachnospirales	f__Lachnospiraceae	g__Ruminococcus_torques_group	s__unclassified_g__Ruminococcus_torques_group	OTU364	0	5	0	2	1	7	14	0	8	24	0	1	13	10	6	7	16	0	0	4	7	2	0	0	0	0	9	0	0	0	0	0	0	0	0	0	0	0	0	0	136
d__Bacteria	k__norank_d__Bacteria	p__Firmicutes	c__Bacilli	o__Erysipelotrichales	f__Erysipelatoclostridiaceae	g__Erysipelatoclostridium	s__Massiliomicrobiota_sp.	OTU30	0	0	0	0	0	0	0	0	2	0	0	0	0	0	0	0	0	0	0	0	0	0	0	0	0	0	0	0	0	0	0	0	0	0	0	0	0	0	0	0	2
d__Bacteria	k__norank_d__Bacteria	p__Firmicutes	c__Clostridia	o__Lachnospirales	f__Lachnospiraceae	g__Lachnoclostridium	s__uncultured_organism_g__Lachnoclostridium	OTU382	151	673	119	0	15	63	55	115	2497	35	98	206	52	101	53	50	2	32	1042	35	1	513	0	0	0	0	0	0	0	0	0	0	0	0	0	0	0	0	0	0	5908
d__Bacteria	k__norank_d__Bacteria	p__Firmicutes	c__Clostridia	o__unclassified_c__Clostridia	f__unclassified_c__Clostridia	g__unclassified_c__Clostridia	s__unclassified_c__Clostridia	OTU307	0	1	0	0	0	0	0	0	0	0	0	0	0	0	0	0	0	0	2	0	0	0	0	0	0	0	0	0	0	0	0	0	0	0	0	0	0	0	0	0	3
d__Bacteria	k__norank_d__Bacteria	p__Firmicutes	c__Clostridia	o__Oscillospirales	f__Eubacterium_coprostanoligenes_group	g__norank_f__Eubacterium_coprostanoligenes_group	s__unclassified_g__norank_f__Eubacterium_coprostanoligenes_group	OTU864	0	0	0	0	0	0	0	0	0	0	0	0	0	0	0	0	0	0	0	0	0	0	0	0	0	0	0	0	0	0	0	0	0	0	0	0	2	0	0	0	2
d__Bacteria	k__norank_d__Bacteria	p__Firmicutes	c__Clostridia	o__unclassified_c__Clostridia	f__unclassified_c__Clostridia	g__unclassified_c__Clostridia	s__unclassified_c__Clostridia	OTU305	0	1	0	0	0	0	0	0	0	3	0	2	1	0	0	2	2	0	10	0	0	2	0	0	0	0	0	0	0	0	0	0	0	0	0	0	0	0	0	0	23
d__Bacteria	k__norank_d__Bacteria	p__Firmicutes	c__unclassified_p__Firmicutes	o__unclassified_p__Firmicutes	f__unclassified_p__Firmicutes	g__unclassified_p__Firmicutes	s__unclassified_p__Firmicutes	OTU674	0	0	0	0	0	0	0	0	0	0	0	0	0	0	0	0	0	0	0	0	0	0	2	1	0	0	0	0	0	0	0	0	2	0	0	0	0	0	1	1	7
d__Bacteria	k__norank_d__Bacteria	p__Firmicutes	c__Clostridia	o__Lachnospirales	f__Lachnospiraceae	g__Sellimonas	s__uncultured_Firmicutes_bacterium_g__Sellimonas	OTU76	0	1	0	4	14	0	0	0	0	4	17	0	1	0	1	2	3	5	0	1	1	0	0	0	0	0	0	0	0	0	0	0	0	0	0	0	0	0	0	0	54
d__Bacteria	k__norank_d__Bacteria	p__Firmicutes	c__Clostridia	o__unclassified_c__Clostridia	f__unclassified_c__Clostridia	g__unclassified_c__Clostridia	s__unclassified_c__Clostridia	OTU300	0	0	0	0	1	0	1	3	0	0	0	0	0	0	0	0	0	0	0	3	0	0	0	0	0	0	0	0	0	0	0	0	0	0	0	0	0	0	0	0	8
d__Bacteria	k__norank_d__Bacteria	p__Firmicutes	c__Clostridia	o__Lachnospirales	f__Lachnospiraceae	g__unclassified_f__Lachnospiraceae	s__unclassified_f__Lachnospiraceae	OTU522	3	0	0	0	0	0	0	0	0	0	0	313	0	0	14	0	0	0	0	0	6	0	0	0	0	0	0	0	0	0	0	0	0	0	0	0	0	0	0	0	336
d__Bacteria	k__norank_d__Bacteria	p__Firmicutes	c__unclassified_p__Firmicutes	o__unclassified_p__Firmicutes	f__unclassified_p__Firmicutes	g__unclassified_p__Firmicutes	s__unclassified_p__Firmicutes	OTU908	9	0	0	20	4	0	2	7	3	0	0	0	0	0	0	0	0	0	0	3	0	0	0	0	0	0	0	0	0	0	0	0	66	0	0	0	14	0	0	2	130
d__Bacteria	k__norank_d__Bacteria	p__Firmicutes	c__Clostridia	o__Lachnospirales	f__Lachnospiraceae	g__unclassified_f__Lachnospiraceae	s__unclassified_f__Lachnospiraceae	OTU520	0	0	0	1	2	8	4	0	1	48	0	17	55	9	51	39	15	20	0	21	10	2	0	0	0	0	0	0	0	0	0	0	0	0	0	0	0	0	0	0	303
d__Bacteria	k__norank_d__Bacteria	p__Firmicutes	c__Clostridia	o__Oscillospirales	f__Ruminococcaceae	g__unclassified_f__Ruminococcaceae	s__unclassified_f__Ruminococcaceae	OTU391	0	0	0	77	8	116	164	0	452	107	11	216	124	35	0	100	222	133	356	179	205	713	0	0	0	0	0	0	0	0	0	0	0	0	0	0	0	0	0	0	3218
d__Bacteria	k__norank_d__Bacteria	p__Firmicutes	c__Clostridia	o__Lachnospirales	f__Lachnospiraceae	g__unclassified_f__Lachnospiraceae	s__unclassified_f__Lachnospiraceae	OTU527	1	0	0	0	0	0	0	0	0	0	0	108	0	0	2	0	0	0	0	0	0	0	0	0	0	0	0	0	0	0	0	0	0	0	0	0	0	0	0	0	111
d__Bacteria	k__norank_d__Bacteria	p__Firmicutes	c__Clostridia	o__Lachnospirales	f__Lachnospiraceae	g__unclassified_f__Lachnospiraceae	s__unclassified_f__Lachnospiraceae	OTU525	16	0	0	20	50	25	5	0	1	34	4	211	25	15	35	14	19	82	0	42	35	0	0	0	0	0	0	0	0	0	0	0	0	0	0	0	0	0	0	0	633
d__Bacteria	k__norank_d__Bacteria	p__Firmicutes	c__Clostridia	o__Lachnospirales	f__Lachnospiraceae	g__unclassified_f__Lachnospiraceae	s__unclassified_f__Lachnospiraceae	OTU414	0	0	0	0	0	0	0	0	0	0	0	3	0	0	1	1	0	1	0	0	0	0	0	0	0	0	0	0	0	0	0	0	0	0	0	0	0	0	0	0	6
d__Bacteria	k__norank_d__Bacteria	p__Firmicutes	c__Clostridia	o__Lachnospirales	f__Lachnospiraceae	g__unclassified_f__Lachnospiraceae	s__unclassified_f__Lachnospiraceae	OTU415	0	0	0	0	0	0	0	0	0	0	0	5	3	7	0	0	0	2	0	0	1	0	0	0	0	0	0	0	0	0	0	0	0	0	0	0	0	0	0	0	18
d__Bacteria	k__norank_d__Bacteria	p__Proteobacteria	c__Gammaproteobacteria	o__Enterobacterales	f__Enterobacteriaceae	g__Escherichia-Shigella	s__unclassified_g__Escherichia-Shigella	OTU138	2	10	2	3	6	3	2	1	1	3	2	1	0	0	13	1	2	1	0	4	2	4	0	4	0	0	3	1	0	4	3	3	1	1	0	1	0	2	1	0	87
d__Bacteria	k__norank_d__Bacteria	p__Firmicutes	c__Clostridia	o__Lachnospirales	f__Lachnospiraceae	g__unclassified_f__Lachnospiraceae	s__unclassified_f__Lachnospiraceae	OTU487	0	0	0	0	5	0	2	0	0	1	0	0	4	12	1	1	0	0	0	0	0	0	0	0	0	0	0	0	0	0	0	0	0	0	0	0	0	0	0	0	26
d__Bacteria	k__norank_d__Bacteria	p__Proteobacteria	c__Gammaproteobacteria	o__Enterobacterales	f__Enterobacteriaceae	g__Escherichia-Shigella	s__unclassified_g__Escherichia-Shigella	OTU135	0	1	0	0	0	0	0	1	0	0	0	0	0	0	0	1	0	0	0	0	0	0	0	0	0	0	0	0	0	0	0	0	0	0	0	0	0	0	0	0	3
d__Bacteria	k__norank_d__Bacteria	p__Firmicutes	c__Clostridia	o__Lachnospirales	f__Lachnospiraceae	g__unclassified_f__Lachnospiraceae	s__unclassified_f__Lachnospiraceae	OTU555	2	28	0	1	0	1	7	4	27	9	2	3	5	5	8	11	4	1	6	2	0	16	0	0	0	0	0	0	0	0	0	0	0	0	0	0	0	0	0	0	142
d__Bacteria	k__norank_d__Bacteria	p__Firmicutes	c__Clostridia	o__Oscillospirales	f__Oscillospiraceae	g__norank_f__Oscillospiraceae	s__unclassified_g__norank_f__Oscillospiraceae	OTU604	0	0	0	5	0	0	0	0	0	0	0	0	0	0	0	1	12	0	0	0	1	0	0	0	0	0	0	0	0	0	0	0	0	0	0	0	0	0	0	0	19
d__Bacteria	k__norank_d__Bacteria	p__Firmicutes	c__Clostridia	o__Lachnospirales	f__Lachnospiraceae	g__unclassified_f__Lachnospiraceae	s__unclassified_f__Lachnospiraceae	OTU553	0	0	0	0	0	0	0	0	0	0	0	0	0	0	0	2	0	0	0	0	0	0	0	0	0	0	0	0	0	0	0	0	0	0	0	0	0	0	0	0	2
d__Bacteria	k__norank_d__Bacteria	p__Proteobacteria	c__Gammaproteobacteria	o__Enterobacterales	f__Enterobacteriaceae	g__Escherichia-Shigella	s__unclassified_g__Escherichia-Shigella	OTU508	0	1	0	0	0	0	0	0	0	1	0	0	0	0	2	1	0	0	0	0	0	0	0	0	0	0	0	0	0	0	0	0	0	0	0	0	0	0	0	0	5
d__Bacteria	k__norank_d__Bacteria	p__Firmicutes	c__Bacilli	o__Lactobacillales	f__Enterococcaceae	g__Enterococcus	s__unclassified_g__Enterococcus	OTU242	0	0	1	0	1	0	0	0	0	0	0	0	0	0	0	0	0	0	0	0	0	0	0	0	0	0	0	0	0	0	0	0	0	0	0	0	0	0	0	0	2
d__Bacteria	k__norank_d__Bacteria	p__Firmicutes	c__Clostridia	o__Oscillospirales	f__Oscillospiraceae	g__norank_f__Oscillospiraceae	s__unclassified_g__norank_f__Oscillospiraceae	OTU600	0	0	0	0	0	0	0	0	0	0	0	0	0	0	0	83	62	0	0	0	7	0	0	0	0	0	0	0	0	0	0	0	0	0	0	0	0	0	0	0	152
d__Bacteria	k__norank_d__Bacteria	p__Firmicutes	c__Clostridia	o__Lachnospirales	f__Lachnospiraceae	g__unclassified_f__Lachnospiraceae	s__unclassified_f__Lachnospiraceae	OTU229	0	0	0	0	25	0	0	0	0	0	0	0	0	0	0	0	0	0	0	0	0	0	0	0	0	0	0	0	0	0	0	0	0	0	0	0	0	0	0	0	25
d__Bacteria	k__norank_d__Bacteria	p__Firmicutes	c__Clostridia	o__Lachnospirales	f__Lachnospiraceae	g__unclassified_f__Lachnospiraceae	s__unclassified_f__Lachnospiraceae	OTU489	0	3	3	22	20	0	154	0	0	38	4	6	1	220	0	14	30	0	0	0	0	1	2	2	0	0	0	0	0	0	0	0	0	0	0	0	0	0	0	0	520
d__Bacteria	k__norank_d__Bacteria	p__Firmicutes	c__Clostridia	o__Lachnospirales	f__Lachnospiraceae	g__Ruminococcus_torques_group	s__unclassified_g__Ruminococcus_torques_group	OTU641	0	0	0	5	4	0	2	10	0	0	30	0	8	4	15	8	9	47	0	28	89	0	0	0	0	0	0	0	0	0	0	0	0	0	0	0	0	0	0	0	259
d__Bacteria	k__norank_d__Bacteria	p__Firmicutes	c__Clostridia	o__Lachnospirales	f__Lachnospiraceae	g__Sellimonas	s__uncultured_organism_g__Sellimonas	OTU774	0	0	0	0	0	0	0	0	0	0	0	0	0	0	0	0	0	0	0	0	0	0	0	0	0	1	0	0	1	0	0	0	0	0	0	0	0	0	0	0	2
d__Bacteria	k__norank_d__Bacteria	p__Firmicutes	c__Clostridia	o__Lachnospirales	f__Lachnospiraceae	g__Ruminococcus_torques_group	s__uncultured_Clostridiales_bacterium_g__Ruminococcus_torques_group	OTU515	0	0	0	0	0	0	0	0	0	3	0	0	1	0	2	2	0	3	0	0	0	0	0	0	0	0	0	0	0	0	0	0	0	0	0	0	0	0	0	0	11
d__Bacteria	k__norank_d__Bacteria	p__Firmicutes	c__Clostridia	o__Lachnospirales	f__Lachnospiraceae	g__unclassified_f__Lachnospiraceae	s__unclassified_f__Lachnospiraceae	OTU224	1	0	0	0	8	0	4	0	0	4	0	0	2	2	3	1	0	1	0	16	2	0	0	0	0	0	0	0	0	0	0	0	0	0	0	0	0	0	0	0	44
d__Bacteria	k__norank_d__Bacteria	p__Firmicutes	c__Clostridia	o__Lachnospirales	f__Lachnospiraceae	g__Blautia	s__unclassified_g__Blautia	OTU210	0	1	4	33	23	9	4	0	5	2	1	1	40	8	1	0	0	1	1	0	2	0	0	0	0	0	0	0	0	0	0	0	0	0	0	0	0	0	0	0	136
d__Bacteria	k__norank_d__Bacteria	p__Firmicutes	c__Clostridia	o__Lachnospirales	f__Lachnospiraceae	g__unclassified_f__Lachnospiraceae	s__unclassified_f__Lachnospiraceae	OTU226	0	0	0	0	2	0	0	0	0	0	0	0	0	0	0	0	0	0	0	0	0	0	0	0	0	0	0	0	0	0	0	0	0	0	0	0	0	0	0	0	2
d__Bacteria	k__norank_d__Bacteria	p__Firmicutes	c__Clostridia	o__Lachnospirales	f__Lachnospiraceae	g__Lachnospiraceae_NK4A136_group	s__unclassified_g__Lachnospiraceae_NK4A136_group	OTU642	0	0	0	0	3	1	0	0	0	7	0	5	4	5	18	1	0	13	0	10	7	0	0	0	0	0	0	0	0	0	0	0	0	0	0	0	0	0	0	0	74
d__Bacteria	k__norank_d__Bacteria	p__Firmicutes	c__Clostridia	o__Peptostreptococcales-Tissierellales	f__Peptostreptococcaceae	g__Clostridioides	s__unclassified_g__Clostridioides	OTU846	0	0	0	0	0	0	0	0	0	0	0	0	0	0	0	0	0	0	0	0	0	0	0	0	0	0	0	0	1	1	0	0	0	9	0	0	2	0	2	2	17
d__Bacteria	k__norank_d__Bacteria	p__unclassified_k__norank_d__Bacteria	c__unclassified_k__norank_d__Bacteria	o__unclassified_k__norank_d__Bacteria	f__unclassified_k__norank_d__Bacteria	g__unclassified_k__norank_d__Bacteria	s__unclassified_k__norank_d__Bacteria	OTU280	0	0	0	2	5	1	0	0	0	0	0	0	0	0	1	0	0	2	0	2	0	0	2	0	0	0	0	0	1	0	0	1	1	1	0	1	0	0	0	0	20
d__Bacteria	k__norank_d__Bacteria	p__Firmicutes	c__Clostridia	o__Oscillospirales	f__Ruminococcaceae	g__norank_f__Ruminococcaceae	s__uncultured_organism_g__norank_f__Ruminococcaceae	OTU55	0	0	0	2	0	0	24	0	40	6	0	11	9	12	0	13	11	6	0	1	32	0	0	0	0	0	0	0	0	0	0	0	0	0	0	0	0	0	0	0	167
d__Bacteria	k__norank_d__Bacteria	p__unclassified_k__norank_d__Bacteria	c__unclassified_k__norank_d__Bacteria	o__unclassified_k__norank_d__Bacteria	f__unclassified_k__norank_d__Bacteria	g__unclassified_k__norank_d__Bacteria	s__unclassified_k__norank_d__Bacteria	OTU114	0	0	0	1	0	0	0	0	1	0	1	0	0	0	0	0	0	0	0	0	0	0	0	0	0	0	0	0	0	0	0	0	0	0	0	0	0	0	0	0	3
d__Bacteria	k__norank_d__Bacteria	p__Proteobacteria	c__Gammaproteobacteria	o__Enterobacterales	f__Enterobacteriaceae	g__Citrobacter	s__unclassified_g__Citrobacter	OTU23	2	0	0	0	0	5	2	0	0	3	0	0	0	1	0	0	0	1	0	0	0	0	0	0	0	0	0	0	0	0	0	0	0	0	0	0	1	0	0	0	15
d__Bacteria	k__norank_d__Bacteria	p__Firmicutes	c__Clostridia	o__Clostridia_vadinBB60_group	f__norank_o__Clostridia_vadinBB60_group	g__norank_f__norank_o__Clostridia_vadinBB60_group	s__uncultured_bacterium_g__norank_f__norank_o__Clostridia_vadinBB60_group	OTU463	0	0	0	0	0	0	0	0	0	0	0	0	4	0	0	0	0	0	0	0	0	0	0	0	0	0	0	0	0	0	0	0	0	0	0	0	0	0	0	0	4
d__Bacteria	k__norank_d__Bacteria	p__Firmicutes	c__Bacilli	o__Erysipelotrichales	f__Erysipelatoclostridiaceae	g__Erysipelatoclostridium	s__Massiliomicrobiota_sp.	OTU46	6	0	0	0	0	0	0	0	3	0	0	0	0	0	0	0	0	0	1	0	0	0	0	0	0	0	0	0	0	0	0	0	0	0	0	0	0	0	0	0	10
d__Bacteria	k__norank_d__Bacteria	p__Firmicutes	c__Clostridia	o__Monoglobales	f__Monoglobaceae	g__Monoglobus	s__unclassified_g__Monoglobus	OTU671	0	0	0	0	0	0	0	0	0	0	0	0	0	0	0	0	0	0	0	0	0	0	0	1	0	0	0	0	0	0	0	0	0	0	0	0	0	0	0	0	1
d__Bacteria	k__norank_d__Bacteria	p__Firmicutes	c__Bacilli	o__Lactobacillales	f__Enterococcaceae	g__Enterococcus	s__unclassified_g__Enterococcus	OTU923	5	3	3	1	5	0	4	12	8	5	0	0	0	0	0	0	0	3	1	16	0	0	21	13	13	7	30	15	16	18	12	9	14	18	29	26	12	18	23	13	373
d__Bacteria	k__norank_d__Bacteria	p__Bacteroidota	c__Bacteroidia	o__Bacteroidales	f__Bacteroidaceae	g__Bacteroides	s__unclassified_g__Bacteroides	OTU706	0	0	0	0	0	0	0	0	0	0	0	0	0	0	0	0	0	0	0	0	0	0	0	0	1	0	0	0	0	0	0	0	0	3	0	0	0	0	0	0	4
d__Bacteria	k__norank_d__Bacteria	p__Firmicutes	c__Clostridia	o__Lachnospirales	f__Lachnospiraceae	g__unclassified_f__Lachnospiraceae	s__unclassified_f__Lachnospiraceae	OTU369	0	0	0	0	4	0	0	0	0	3	0	0	2	126	1	2	0	0	0	0	3	1	0	0	0	0	0	0	0	0	0	0	0	0	0	0	0	0	0	0	142
d__Bacteria	k__norank_d__Bacteria	p__Firmicutes	c__Clostridia	o__Oscillospirales	f__Oscillospiraceae	g__Flavonifractor	s__unclassified_g__Flavonifractor	OTU288	0	0	0	0	0	0	3	4	0	0	0	0	0	0	0	0	0	0	0	0	0	0	0	0	0	0	0	0	0	0	0	0	0	0	0	0	0	0	0	0	7
d__Bacteria	k__norank_d__Bacteria	p__Firmicutes	c__Clostridia	o__Lachnospirales	f__Lachnospiraceae	g__unclassified_f__Lachnospiraceae	s__unclassified_f__Lachnospiraceae	OTU772	1	0	0	0	1	1	0	0	0	1	3	347	0	0	0	0	5	60	0	12	0	4	0	0	0	0	367	634	607	9	3	31	0	3	3	3	3	1	0	55	2154
d__Bacteria	k__norank_d__Bacteria	p__Firmicutes	c__Clostridia	o__Clostridia_UCG-014	f__norank_o__Clostridia_UCG-014	g__norank_f__norank_o__Clostridia_UCG-014	s__unclassified_g__norank_f__norank_o__Clostridia_UCG-014	OTU100	0	0	0	0	0	0	0	0	0	0	26	0	0	0	0	0	0	0	0	0	0	0	0	0	0	0	0	0	0	0	0	0	0	0	0	0	0	0	0	0	26
d__Bacteria	k__norank_d__Bacteria	p__Firmicutes	c__Clostridia	o__Oscillospirales	f__Oscillospiraceae	g__unclassified_f__Oscillospiraceae	s__unclassified_f__Oscillospiraceae	OTU392	0	0	0	0	0	0	0	0	0	0	0	0	0	0	0	0	0	0	0	0	0	1	0	0	0	0	0	0	0	0	0	0	0	0	0	0	0	0	1	0	2
d__Bacteria	k__norank_d__Bacteria	p__Firmicutes	c__Clostridia	o__Oscillospirales	f__Ruminococcaceae	g__DTU089	s__uncultured_organism_g__DTU089	OTU204	5	2	0	586	14	508	24	0	1316	89	434	530	40	32	9	56	1430	4	78	0	0	0	0	0	0	0	0	0	0	0	0	0	0	0	0	0	0	0	0	0	5157
d__Bacteria	k__norank_d__Bacteria	p__Firmicutes	c__Bacilli	o__Erysipelotrichales	f__Erysipelotrichaceae	g__Clostridium_innocuum_group	s__Clostridium_innocuum	OTU943	0	0	0	0	0	0	0	0	0	0	0	0	0	0	0	0	0	0	0	0	0	0	0	0	0	0	0	0	0	0	0	0	3	3	0	6	2	0	4	0	18
d__Bacteria	k__norank_d__Bacteria	p__Firmicutes	c__Bacilli	o__Erysipelotrichales	f__Erysipelotrichaceae	g__Clostridium_innocuum_group	s__Clostridium_innocuum	OTU829	0	0	0	0	0	0	0	0	0	0	0	0	0	0	0	0	0	0	0	0	0	0	0	0	0	0	0	0	0	0	0	4	12	4	2	21	2	3	8	8	64
d__Bacteria	k__norank_d__Bacteria	p__Firmicutes	c__Clostridia	o__Lachnospirales	f__Lachnospiraceae	g__unclassified_f__Lachnospiraceae	s__unclassified_f__Lachnospiraceae	OTU412	0	0	0	0	0	0	0	0	0	0	0	65	0	0	0	0	0	16	0	2	0	0	0	0	0	0	0	0	0	0	0	0	0	0	0	0	0	0	0	0	83
d__Bacteria	k__norank_d__Bacteria	p__Firmicutes	c__Clostridia	o__Lachnospirales	f__Lachnospiraceae	g__Ruminococcus_torques_group	s__uncultured_Clostridiales_bacterium_g__Ruminococcus_torques_group	OTU349	0	0	0	0	0	4	2	0	1	32	2	6	28	0	34	4	10	5	0	7	10	0	0	0	0	0	0	0	0	0	0	0	0	0	0	0	0	0	0	0	145
d__Bacteria	k__norank_d__Bacteria	p__Firmicutes	c__Clostridia	o__Lachnospirales	f__Lachnospiraceae	g__Catenibacillus	s__unclassified_g__Catenibacillus	OTU563	0	0	0	0	0	0	0	0	0	0	0	0	0	0	0	28	0	0	0	0	0	0	0	0	0	0	0	0	0	0	0	0	0	0	0	0	0	0	0	0	28
d__Bacteria	k__norank_d__Bacteria	p__Firmicutes	c__Clostridia	o__Oscillospirales	f__Oscillospiraceae	g__Flavonifractor	s__unclassified_g__Flavonifractor	OTU475	0	1	0	0	1	3	1	5	0	2	0	1	0	0	0	0	0	0	2	0	0	0	0	0	1	0	3	1	2	1	2	1	1	3	4	3	2	2	2	3	47
d__Bacteria	k__norank_d__Bacteria	p__Firmicutes	c__Clostridia	o__Oscillospirales	f__Eubacterium_coprostanoligenes_group	g__norank_f__Eubacterium_coprostanoligenes_group	s__Eubacteriaceae_bacterium_CHKCI005	OTU124	24	0	0	9	7	7	5	12	18	2	3	9	2	16	4	6	21	10	4	20	40	0	0	0	0	0	0	0	0	0	0	0	0	0	0	0	0	0	0	0	219
d__Bacteria	k__norank_d__Bacteria	p__Firmicutes	c__Clostridia	o__Lachnospirales	f__Lachnospiraceae	g__unclassified_f__Lachnospiraceae	s__unclassified_f__Lachnospiraceae	OTU75	0	0	0	0	0	1	0	0	0	1	0	0	0	0	1	0	0	0	0	0	0	0	0	0	0	0	0	0	0	0	0	0	0	0	0	0	0	0	0	0	3
d__Bacteria	k__norank_d__Bacteria	p__Firmicutes	c__Clostridia	o__Oscillospirales	f__Eubacterium_coprostanoligenes_group	g__norank_f__Eubacterium_coprostanoligenes_group	s__uncultured_organism_g__norank_f__Eubacterium_coprostanoligenes_group	OTU602	3	20	1	0	44	120	136	15	111	183	3	119	115	25	2	213	391	182	256	17	167	274	1	104	108	4	264	570	423	265	522	117	20	159	160	210	357	204	227	344	6456
d__Bacteria	k__norank_d__Bacteria	p__Firmicutes	c__Clostridia	o__Lachnospirales	f__Lachnospiraceae	g__unclassified_f__Lachnospiraceae	s__unclassified_f__Lachnospiraceae	OTU77	0	0	0	0	9	9	10	0	0	23	0	17	2	10	3	13	3	7	0	7	7	2	0	0	0	0	0	0	0	0	0	0	0	0	0	0	0	0	0	0	122
d__Bacteria	k__norank_d__Bacteria	p__Bacteroidota	c__Bacteroidia	o__Bacteroidales	f__Bacteroidaceae	g__Bacteroides	s__uncultured_bacterium_g__Bacteroides	OTU705	0	0	0	0	0	0	0	0	0	0	0	0	0	0	0	0	0	0	0	0	0	0	0	0	1	0	0	0	0	0	0	0	0	0	0	0	0	0	0	0	1
d__Bacteria	k__norank_d__Bacteria	p__Bacteroidota	c__Bacteroidia	o__Bacteroidales	f__unclassified_o__Bacteroidales	g__unclassified_o__Bacteroidales	s__unclassified_o__Bacteroidales	OTU731	0	0	0	0	0	0	0	0	0	0	0	0	0	0	0	0	0	0	0	0	0	0	0	0	0	6	0	0	0	0	0	0	0	0	0	0	0	0	0	0	6
d__Bacteria	k__norank_d__Bacteria	p__Firmicutes	c__Clostridia	o__Oscillospirales	f__Ruminococcaceae	g__norank_f__Ruminococcaceae	s__unclassified_g__norank_f__Ruminococcaceae	OTU416	0	0	0	0	0	0	0	0	0	0	0	1	0	0	0	0	0	0	0	0	0	0	0	0	0	0	0	0	0	0	0	0	0	0	0	0	0	0	0	0	1
d__Bacteria	k__norank_d__Bacteria	p__Proteobacteria	c__Gammaproteobacteria	o__Enterobacterales	f__Enterobacteriaceae	g__Escherichia-Shigella	s__unclassified_g__Escherichia-Shigella	OTU393	35	10	5	1	12	1	3	2	8	5	0	1	0	0	3	0	2	0	2	6	2	15	5	0	0	0	2	0	0	0	0	0	1	1	2	0	0	2	0	1	127
d__Bacteria	k__norank_d__Bacteria	p__Firmicutes	c__Clostridia	o__Lachnospirales	f__Lachnospiraceae	g__Blautia	s__unclassified_g__Blautia	OTU131	572	1	0	5174	324	2	46	581	182	19	0	0	0	70	0	0	3	91	0	75	14	0	0	0	0	1	0	0	0	0	0	0	3029	1	0	21	1271	0	33	93	11603
d__Bacteria	k__norank_d__Bacteria	p__Firmicutes	c__Clostridia	o__Lachnospirales	f__Lachnospiraceae	g__Lachnospiraceae_NK4A136_group	s__unclassified_g__Lachnospiraceae_NK4A136_group	OTU357	0	0	0	0	0	0	0	0	0	0	0	38	2	3	85	0	1	3	0	199	8	11	0	0	0	0	0	0	0	0	0	0	0	0	2	0	0	0	0	1	353
d__Bacteria	k__norank_d__Bacteria	p__Firmicutes	c__Clostridia	o__Lachnospirales	f__Lachnospiraceae	g__Lachnospiraceae_NK4A136_group	s__unclassified_g__Lachnospiraceae_NK4A136_group	OTU356	0	1	0	1	1	0	0	0	0	1	0	1	1	1	1	1	1	1	0	3	2	0	0	0	0	0	0	0	0	0	0	0	0	0	0	0	0	0	0	0	16
d__Bacteria	k__norank_d__Bacteria	p__Firmicutes	c__Clostridia	o__Lachnospirales	f__Lachnospiraceae	g__unclassified_f__Lachnospiraceae	s__unclassified_f__Lachnospiraceae	OTU177	0	0	0	4	0	0	0	0	0	0	0	0	0	0	0	0	0	0	0	0	0	0	0	0	0	0	0	0	0	0	0	0	0	0	0	0	0	0	0	0	4
d__Bacteria	k__norank_d__Bacteria	p__Firmicutes	c__Clostridia	o__Oscillospirales	f__Oscillospiraceae	g__Flavonifractor	s__unclassified_g__Flavonifractor	OTU677	0	0	0	0	0	0	0	0	0	0	0	1	0	0	0	0	0	0	0	0	0	0	0	1	0	0	0	0	0	0	0	0	0	0	0	0	0	0	0	0	2
d__Bacteria	k__norank_d__Bacteria	p__Firmicutes	c__Clostridia	o__Lachnospirales	f__Lachnospiraceae	g__Lachnospiraceae_NC2004_group	s__uncultured_bacterium_g__Lachnospiraceae_NC2004_group	OTU314	0	0	0	0	0	0	0	0	0	0	0	0	0	0	1	1	0	0	41	2	0	1	0	0	0	0	0	0	0	0	0	0	0	0	0	0	0	0	0	0	46
d__Bacteria	k__norank_d__Bacteria	p__Firmicutes	c__Clostridia	o__Oscillospirales	f__Oscillospiraceae	g__Oscillibacter	s__uncultured_bacterium_g__Oscillibacter	OTU566	0	0	0	0	88	0	0	0	0	0	0	0	0	0	0	419	0	0	0	69	0	0	0	0	0	0	0	0	0	0	0	0	0	0	0	0	0	0	0	0	576
d__Bacteria	k__norank_d__Bacteria	p__Firmicutes	c__Clostridia	o__Christensenellales	f__Christensenellaceae	g__Catabacter	s__Catabacter_hongkongensis	OTU139	0	1333	8	0	32	83	2	0	41	86	0	0	20	12	0	1	0	163	0	26	38	0	0	0	0	0	0	0	0	0	0	0	0	0	0	0	0	0	0	0	1845
d__Bacteria	k__norank_d__Bacteria	p__Firmicutes	c__Clostridia	o__Oscillospirales	f__Oscillospiraceae	g__Oscillibacter	s__uncultured_organism_g__Oscillibacter	OTU273	0	0	0	0	6	274	33	54	0	1	0	0	0	9	0	20	9	2	0	28	0	0	0	5	0	0	0	0	25	38	1	1	0	0	0	0	5	0	0	0	511
d__Bacteria	k__norank_d__Bacteria	p__Firmicutes	c__Clostridia	o__Lachnospirales	f__Lachnospiraceae	g__unclassified_f__Lachnospiraceae	s__unclassified_f__Lachnospiraceae	OTU685	0	0	0	0	0	0	0	0	0	0	0	0	0	0	0	0	0	0	0	0	0	0	3	2	0	0	0	0	0	0	0	0	0	0	0	0	0	0	0	0	5
d__Bacteria	k__norank_d__Bacteria	p__Firmicutes	c__unclassified_p__Firmicutes	o__unclassified_p__Firmicutes	f__unclassified_p__Firmicutes	g__unclassified_p__Firmicutes	s__unclassified_p__Firmicutes	OTU292	0	0	0	0	2	0	4	0	0	0	0	0	0	0	0	0	0	0	0	7	0	0	0	0	0	0	0	0	0	0	0	0	0	0	0	0	0	0	0	0	13
d__Bacteria	k__norank_d__Bacteria	p__Bacteroidota	c__Bacteroidia	o__Bacteroidales	f__Bacteroidaceae	g__Bacteroides	s__uncultured_Bacteroidales_bacterium_g__Bacteroides	OTU833	0	0	0	0	0	0	0	0	1	0	0	0	0	0	0	0	0	0	0	0	0	0	0	0	1	0	0	0	0	0	0	0	1	0	0	0	0	0	0	0	3
d__Bacteria	k__norank_d__Bacteria	p__Firmicutes	c__Clostridia	o__Lachnospirales	f__Lachnospiraceae	g__Sellimonas	s__unclassified_g__Sellimonas	OTU879	0	0	0	0	0	0	0	0	0	0	0	0	0	0	0	0	0	0	0	0	0	0	0	0	0	0	0	0	0	0	0	0	0	0	0	92	0	0	0	0	92
d__Bacteria	k__norank_d__Bacteria	p__Firmicutes	c__Clostridia	o__Lachnospirales	f__Lachnospiraceae	g__unclassified_f__Lachnospiraceae	s__unclassified_f__Lachnospiraceae	OTU552	0	5	0	3	0	0	6	0	1	1	1	0	0	4	0	42	19	0	0	3	0	0	0	0	0	0	0	0	0	0	0	0	0	0	0	0	0	0	0	0	85
d__Bacteria	k__norank_d__Bacteria	p__Firmicutes	c__Clostridia	o__Lachnospirales	f__Lachnospiraceae	g__unclassified_f__Lachnospiraceae	s__unclassified_f__Lachnospiraceae	OTU681	0	0	0	0	0	0	0	0	0	0	0	0	0	1	0	0	0	0	0	0	0	1	3	1	1	0	0	0	0	0	0	0	0	0	0	0	0	0	0	0	7
d__Bacteria	k__norank_d__Bacteria	p__Firmicutes	c__Clostridia	o__Lachnospirales	f__Lachnospiraceae	g__unclassified_f__Lachnospiraceae	s__unclassified_f__Lachnospiraceae	OTU680	0	0	0	0	0	1	0	0	0	0	0	0	0	0	0	0	0	0	0	0	0	0	0	1	0	0	1	0	0	0	0	0	0	0	0	0	0	0	0	0	3
d__Bacteria	k__norank_d__Bacteria	p__Proteobacteria	c__Gammaproteobacteria	o__Enterobacterales	f__Enterobacteriaceae	g__Escherichia-Shigella	s__unclassified_g__Escherichia-Shigella	OTU954	0	1	1	0	0	1	0	0	0	0	0	0	0	0	0	0	0	0	0	1	0	0	1	1	0	0	2	3	2	5	2	0	0	0	0	0	1	0	2	0	23
d__Bacteria	k__norank_d__Bacteria	p__Firmicutes	c__Clostridia	o__Lachnospirales	f__Lachnospiraceae	g__unclassified_f__Lachnospiraceae	s__unclassified_f__Lachnospiraceae	OTU684	0	0	0	2	0	0	0	0	0	0	0	0	0	2	0	0	0	0	0	0	0	0	4	6	0	0	0	0	0	0	0	0	0	0	0	0	0	0	0	0	14
d__Bacteria	k__norank_d__Bacteria	p__Proteobacteria	c__Gammaproteobacteria	o__Enterobacterales	f__Enterobacteriaceae	g__Escherichia-Shigella	s__unclassified_g__Escherichia-Shigella	OTU893	2	1	3	0	3	0	1	1	1	1	0	0	0	0	1	0	0	1	0	1	0	0	2	2	0	0	1	0	0	4	0	2	0	0	1	3	0	0	1	0	32
d__Bacteria	k__norank_d__Bacteria	p__Firmicutes	c__Bacilli	o__Lactobacillales	f__Enterococcaceae	g__Enterococcus	s__unclassified_g__Enterococcus	OTU44	1	0	0	0	0	0	0	0	1	0	0	0	0	0	0	0	0	0	0	0	0	0	0	0	0	0	0	0	0	0	0	0	0	0	0	0	0	0	0	0	2
d__Bacteria	k__norank_d__Bacteria	p__Firmicutes	c__Clostridia	o__Lachnospirales	f__Lachnospiraceae	g__unclassified_f__Lachnospiraceae	s__unclassified_f__Lachnospiraceae	OTU537	0	0	0	0	4	0	0	0	0	0	0	0	0	10	0	4	1	0	0	0	0	0	0	0	0	0	0	0	0	0	0	0	0	0	0	0	0	0	0	0	19
d__Bacteria	k__norank_d__Bacteria	p__Proteobacteria	c__Gammaproteobacteria	o__Enterobacterales	f__Enterobacteriaceae	g__Escherichia-Shigella	s__unclassified_g__Escherichia-Shigella	OTU895	5	33	1	0	2	0	0	1	0	0	0	8	10	0	0	1	0	19	0	10	14	3	9	2	0	1	29	11	12	10	46	8	27	3	37	12	8	0	14	5	341
d__Bacteria	k__norank_d__Bacteria	p__Verrucomicrobiota	c__Verrucomicrobiae	o__Verrucomicrobiales	f__Akkermansiaceae	g__Akkermansia	s__uncultured_bacterium_g__Akkermansia	OTU247	0	0	0	0	2	0	0	0	0	0	0	0	0	0	0	0	0	0	0	0	0	0	0	0	0	0	0	0	0	0	0	0	0	0	0	0	0	0	0	0	2
d__Bacteria	k__norank_d__Bacteria	p__Firmicutes	c__Clostridia	o__Oscillospirales	f__Eubacterium_coprostanoligenes_group	g__norank_f__Eubacterium_coprostanoligenes_group	s__unclassified_g__norank_f__Eubacterium_coprostanoligenes_group	OTU759	0	0	0	0	0	0	0	0	0	0	0	0	0	0	0	0	0	0	0	0	0	1	0	2	0	0	2	11	4	3	3	0	0	2	3	0	2	0	1	4	38
d__Bacteria	k__norank_d__Bacteria	p__Firmicutes	c__Clostridia	o__Lachnospirales	f__Lachnospiraceae	g__unclassified_f__Lachnospiraceae	s__unclassified_f__Lachnospiraceae	OTU228	0	0	0	7	50	0	0	0	0	0	29	2	2	0	0	0	7	58	0	9	5	0	0	0	0	0	0	0	0	0	0	0	0	0	0	0	0	0	0	0	169
d__Bacteria	k__norank_d__Bacteria	p__Proteobacteria	c__Gammaproteobacteria	o__Enterobacterales	f__Enterobacteriaceae	g__Escherichia-Shigella	s__unclassified_g__Escherichia-Shigella	OTU900	3	5	1	4	5	8	0	1	4	1	7	0	0	0	6	6	0	3	0	4	0	6	3	2	0	8	4	3	9	5	5	7	4	7	2	1	0	5	5	5	139
d__Bacteria	k__norank_d__Bacteria	p__Firmicutes	c__Clostridia	o__Oscillospirales	f__Oscillospiraceae	g__Flavonifractor	s__uncultured_bacterium_g__Flavonifractor	OTU549	0	180	2	51	16	29	622	121	2494	52	99	10	1496	1765	269	262	541	133	4	599	3590	605	0	0	0	1	0	0	0	0	0	0	0	0	0	0	0	0	0	0	12941
d__Bacteria	k__norank_d__Bacteria	p__Firmicutes	c__Clostridia	o__Oscillospirales	f__Oscillospiraceae	g__Flavonifractor	s__unclassified_g__Flavonifractor	OTU765	4	0	3	0	0	1	1	3	0	2	0	1	0	0	0	0	0	0	4	1	0	1	13	8	13	3	16	8	8	5	4	6	4	7	18	17	7	8	9	4	179
d__Bacteria	k__norank_d__Bacteria	p__Firmicutes	c__Clostridia	o__Oscillospirales	f__Eubacterium_coprostanoligenes_group	g__norank_f__Eubacterium_coprostanoligenes_group	s__uncultured_bacterium_g__norank_f__Eubacterium_coprostanoligenes_group	OTU260	0	0	0	0	0	3	0	6	0	0	0	0	0	0	1	0	0	0	0	0	0	0	0	0	0	0	0	0	0	0	0	0	0	0	0	0	0	0	0	0	10
d__Bacteria	k__norank_d__Bacteria	p__Firmicutes	c__Bacilli	o__Lactobacillales	f__Enterococcaceae	g__Enterococcus	s__unclassified_g__Enterococcus	OTU143	0	1	0	0	0	0	0	0	0	0	0	0	0	0	0	0	0	0	0	0	0	0	0	0	0	0	0	0	0	0	0	0	0	0	0	0	0	0	0	0	1
d__Bacteria	k__norank_d__Bacteria	p__Firmicutes	c__Clostridia	o__Oscillospirales	f__Ruminococcaceae	g__Caproiciproducens	s__unclassified_g__Caproiciproducens	OTU6	0	0	0	0	0	0	0	58	0	0	0	0	0	0	0	0	0	0	0	0	0	0	0	0	0	0	0	0	0	0	0	0	0	0	0	0	0	0	0	0	58
d__Bacteria	k__norank_d__Bacteria	p__Firmicutes	c__Bacilli	o__Erysipelotrichales	f__Erysipelatoclostridiaceae	g__Erysipelatoclostridium	s__unclassified_g__Erysipelatoclostridium	OTU187	34	17	3	1	9	4	1	0	14	5	0	3	1	0	0	0	0	0	2	2	4	6	0	0	0	0	0	0	0	0	0	0	0	0	0	1	0	0	0	0	107
d__Bacteria	k__norank_d__Bacteria	p__Proteobacteria	c__Gammaproteobacteria	o__Enterobacterales	f__Enterobacteriaceae	g__Enterobacter	s__Enterobacter_cloacae_complex_sp.	OTU750	0	0	0	0	0	0	0	0	0	0	0	0	0	0	0	0	0	0	0	1	0	0	74	0	0	0	2	1	0	0	1	1	1	0	0	0	0	1	0	0	82
d__Bacteria	k__norank_d__Bacteria	p__Proteobacteria	c__Gammaproteobacteria	o__unclassified_c__Gammaproteobacteria	f__unclassified_c__Gammaproteobacteria	g__unclassified_c__Gammaproteobacteria	s__unclassified_c__Gammaproteobacteria	OTU820	0	0	0	0	0	0	0	0	0	0	0	0	0	0	0	0	0	1	0	0	0	0	0	0	0	0	0	0	1	0	0	1	0	0	0	0	0	0	0	0	3
d__Bacteria	k__norank_d__Bacteria	p__Proteobacteria	c__Gammaproteobacteria	o__Enterobacterales	f__Enterobacteriaceae	g__unclassified_f__Enterobacteriaceae	s__unclassified_f__Enterobacteriaceae	OTU867	0	0	0	0	0	0	0	0	0	0	0	0	0	0	0	0	0	0	0	0	0	0	0	0	0	0	2	0	0	0	0	0	1	0	1	0	0	0	0	0	4
d__Bacteria	k__norank_d__Bacteria	p__Proteobacteria	c__Gammaproteobacteria	o__Enterobacterales	f__Enterobacteriaceae	g__unclassified_f__Enterobacteriaceae	s__unclassified_f__Enterobacteriaceae	OTU865	4	27	4	0	1	5	3	4	0	1	0	0	0	0	0	0	0	0	2	0	0	1	14	2	2	41	90	54	51	13	134	24	180	67	77	28	49	99	11	3	991
d__Bacteria	k__norank_d__Bacteria	p__Firmicutes	c__Clostridia	o__Oscillospirales	f__Oscillospiraceae	g__unclassified_f__Oscillospiraceae	s__unclassified_f__Oscillospiraceae	OTU755	0	0	0	0	0	0	1	0	0	0	0	0	0	0	0	0	0	0	0	0	0	0	0	0	0	0	1	0	0	0	0	0	0	0	0	0	0	0	0	0	2
d__Bacteria	k__norank_d__Bacteria	p__Firmicutes	c__Clostridia	o__Lachnospirales	f__Lachnospiraceae	g__unclassified_f__Lachnospiraceae	s__unclassified_f__Lachnospiraceae	OTU390	0	0	0	0	1	0	0	0	0	0	0	1	0	0	0	0	0	0	18	3	0	4	0	0	0	0	0	0	0	0	0	5	4	2	12	19	9	2	9	32	121
d__Bacteria	k__norank_d__Bacteria	p__Firmicutes	c__Clostridia	o__Oscillospirales	f__Ruminococcaceae	g__unclassified_f__Ruminococcaceae	s__unclassified_f__Ruminococcaceae	OTU858	0	0	0	0	0	0	0	0	0	0	0	0	0	0	0	0	0	0	0	0	0	0	0	0	0	0	0	0	0	0	0	0	0	3	0	0	0	0	0	0	3
d__Bacteria	k__norank_d__Bacteria	p__Firmicutes	c__Bacilli	o__Staphylococcales	f__Staphylococcaceae	g__Staphylococcus	s__Staphylococcus_aureus_g__Staphylococcus	OTU916	0	0	0	0	1	0	0	0	0	0	0	0	0	0	0	0	0	2	0	0	0	0	0	0	0	0	0	0	0	0	0	0	0	0	0	0	1	0	0	1	5
d__Bacteria	k__norank_d__Bacteria	p__Patescibacteria	c__Saccharimonadia	o__Saccharimonadales	f__norank_o__Saccharimonadales	g__norank_f__norank_o__Saccharimonadales	s__Candidatus_Saccharibacteria_bacterium_UB2523	OTU743	0	0	0	0	0	0	0	0	0	0	0	0	0	0	0	0	0	0	0	0	0	0	0	0	0	2	0	0	0	0	0	0	0	0	0	0	0	0	0	0	2
d__Bacteria	k__norank_d__Bacteria	p__Firmicutes	c__Clostridia	o__Lachnospirales	f__Lachnospiraceae	g__unclassified_f__Lachnospiraceae	s__unclassified_f__Lachnospiraceae	OTU397	0	0	0	0	0	0	0	0	0	1	0	1	1	0	0	0	1	2	0	0	1	0	0	0	0	0	0	0	0	0	0	0	0	0	0	0	0	0	0	0	7
d__Bacteria	k__norank_d__Bacteria	p__Firmicutes	c__Clostridia	o__Oscillospirales	f__Ruminococcaceae	g__Negativibacillus	s__uncultured_bacterium_g__Negativibacillus	OTU151	1	1	0	0	0	0	3	2	0	5	0	7	7	0	0	3	12	4	22	1	0	0	0	2	0	0	0	2	2	6	4	0	0	0	0	0	0	0	0	0	84
d__Bacteria	k__norank_d__Bacteria	p__Firmicutes	c__Clostridia	o__Oscillospirales	f__Ruminococcaceae	g__norank_f__Ruminococcaceae	s__unclassified_g__norank_f__Ruminococcaceae	OTU238	0	0	0	0	43	0	0	0	0	0	0	0	0	0	0	0	0	0	0	0	0	0	0	0	0	0	0	0	0	0	0	0	0	0	0	0	0	0	0	0	43
d__Bacteria	k__norank_d__Bacteria	p__Proteobacteria	c__Gammaproteobacteria	o__Enterobacterales	f__Enterobacteriaceae	g__Escherichia-Shigella	s__Escherichia_coli_g__Escherichia-Shigella	OTU764	4	6	4	2	11	7	1	5	2	3	8	1	2	1	8	2	2	0	2	4	0	8	6	3	1	4	4	8	6	5	6	9	2	3	1	3	2	3	3	2	154
d__Bacteria	k__norank_d__Bacteria	p__Firmicutes	c__Clostridia	o__unclassified_c__Clostridia	f__unclassified_c__Clostridia	g__unclassified_c__Clostridia	s__unclassified_c__Clostridia	OTU336	1	0	0	0	0	0	0	0	0	0	0	1	3	0	0	0	0	2	6	2	1	0	0	0	0	0	0	0	0	0	0	0	0	0	0	0	0	0	0	0	16
d__Bacteria	k__norank_d__Bacteria	p__Actinobacteriota	c__Coriobacteriia	o__Coriobacteriales	f__Eggerthellaceae	g__CHKCI002	s__Coriobacteriaceae_bacterium_CHKCI002	OTU905	0	0	0	0	0	0	0	0	0	4	0	0	0	0	0	0	0	0	0	0	0	0	0	0	1	0	0	0	0	0	0	0	1	0	0	46	83	0	0	0	135
d__Bacteria	k__norank_d__Bacteria	p__Proteobacteria	c__Alphaproteobacteria	o__Caulobacterales	f__Caulobacteraceae	g__norank_f__Caulobacteraceae	s__uncultured_bacterium_g__norank_f__Caulobacteraceae	OTU12	0	0	7	0	1	0	1	4	1	0	9	0	0	2	0	1	1	0	0	0	0	1	0	0	7	13	0	0	0	0	0	0	0	1	0	0	0	1	0	0	50
d__Bacteria	k__norank_d__Bacteria	p__Firmicutes	c__Clostridia	o__Oscillospirales	f__Ruminococcaceae	g__Caproiciproducens	s__unclassified_g__Caproiciproducens	OTU353	0	0	0	0	0	0	4	3	1	2	0	0	0	0	0	0	1	0	3	0	9	4	0	0	0	0	0	0	0	3	0	0	0	0	0	0	0	0	0	0	30
d__Bacteria	k__norank_d__Bacteria	p__Firmicutes	c__Clostridia	o__Lachnospirales	f__Lachnospiraceae	g__Ruminococcus_torques_group	s__uncultured_bacterium_g__Ruminococcus_torques_group	OTU57	0	11	0	1	1	7	12	1	29	8	0	1	18	12	0	5	4	0	3	1	0	8	0	0	0	0	0	0	0	0	0	0	0	0	0	0	0	0	0	0	122
d__Bacteria	k__norank_d__Bacteria	p__Firmicutes	c__Clostridia	o__Oscillospirales	f__Oscillospiraceae	g__Oscillibacter	s__uncultured_organism_g__Oscillibacter	OTU245	0	0	0	0	0	0	1	6	0	0	0	0	0	1	0	4	0	0	0	1	0	0	0	0	0	0	0	0	0	3	0	0	0	0	0	0	1	0	0	0	17
d__Bacteria	k__norank_d__Bacteria	p__Firmicutes	c__Clostridia	o__Lachnospirales	f__Lachnospiraceae	g__ASF356	s__uncultured_bacterium_g__ASF356	OTU536	0	0	0	33	9	0	0	0	0	17	17	0	0	0	24	35	15	12	48	3	0	3	0	0	0	0	0	0	0	0	0	0	0	0	0	0	0	0	0	0	216
d__Bacteria	k__norank_d__Bacteria	p__Firmicutes	c__Clostridia	o__Lachnospirales	f__Lachnospiraceae	g__unclassified_f__Lachnospiraceae	s__unclassified_f__Lachnospiraceae	OTU632	0	0	0	0	0	0	0	0	0	1	0	0	0	0	0	0	1	0	1	0	0	0	0	0	0	0	0	0	0	0	0	0	0	0	0	0	0	0	0	0	3
d__Bacteria	k__norank_d__Bacteria	p__Firmicutes	c__Clostridia	o__Oscillospirales	f__Oscillospiraceae	g__Pseudoflavonifractor	s__uncultured_bacterium_g__Pseudoflavonifractor	OTU565	0	0	0	38	0	0	0	0	0	0	0	0	0	0	0	106	0	0	0	0	0	1	0	0	1	0	0	0	0	0	0	0	0	0	0	0	0	0	0	0	146
d__Bacteria	k__norank_d__Bacteria	p__Firmicutes	c__Clostridia	o__Oscillospirales	f__norank_o__Oscillospirales	g__norank_f__norank_o__Oscillospirales	s__metagenome_g__norank_f__norank_o__Oscillospirales	OTU345	1	0	0	0	0	0	0	0	0	0	0	0	0	0	0	0	0	0	0	9	0	0	0	0	0	0	0	0	0	0	0	0	0	0	0	0	0	0	0	0	10
d__Bacteria	k__norank_d__Bacteria	p__Firmicutes	c__Clostridia	o__Oscillospirales	f__Oscillospiraceae	g__Flavonifractor	s__Flavonifractor_plautii_g__Flavonifractor	OTU778	0	0	0	0	0	0	0	0	0	0	0	0	0	0	0	0	0	0	0	0	0	0	0	0	0	0	1	0	1	0	0	0	0	0	0	0	0	0	0	0	2
d__Bacteria	k__norank_d__Bacteria	p__Proteobacteria	c__Gammaproteobacteria	o__Enterobacterales	f__Enterobacteriaceae	g__Klebsiella	s__Klebsiella_variicola	OTU915	0	0	0	0	0	0	0	0	0	0	0	0	0	0	0	0	0	0	0	0	0	0	78	16	35	3046	915	560	187	128	1292	211	4807	151	572	49	1902	2017	121	23	16110
d__Bacteria	k__norank_d__Bacteria	p__Firmicutes	c__Clostridia	o__Oscillospirales	f__Ruminococcaceae	g__norank_f__Ruminococcaceae	s__unclassified_g__norank_f__Ruminococcaceae	OTU14	0	0	0	2	0	0	0	426	0	0	0	1	0	0	0	0	0	0	0	0	0	0	0	0	0	0	0	0	0	0	0	0	0	0	0	0	0	0	0	0	429
d__Bacteria	k__norank_d__Bacteria	p__Firmicutes	c__Clostridia	o__Lachnospirales	f__Lachnospiraceae	g__CHKCI001	s__uncultured_bacterium_g__CHKCI001	OTU855	0	0	0	0	0	0	0	0	0	0	0	0	0	0	0	0	0	0	0	0	0	0	0	0	0	0	0	0	0	0	0	0	0	3	0	0	0	0	0	0	3
d__Bacteria	k__norank_d__Bacteria	p__Firmicutes	c__Clostridia	o__Lachnospirales	f__Lachnospiraceae	g__Eisenbergiella	s__uncultured_bacterium_g__Eisenbergiella	OTU179	0	0	0	293	144	0	1	0	0	0	2	0	0	7	3	0	0	0	0	8	1	1	0	0	0	0	0	0	0	0	0	0	0	0	0	0	0	0	0	0	460
d__Bacteria	k__norank_d__Bacteria	p__Firmicutes	c__Clostridia	o__Lachnospirales	f__Lachnospiraceae	g__Eisenbergiella	s__uncultured_bacterium_g__Eisenbergiella	OTU178	0	0	0	46	17	0	3	0	0	0	2	0	0	50	4	0	0	0	0	3	3	0	0	0	0	0	0	0	0	0	0	0	0	0	0	0	0	0	0	0	128
d__Bacteria	k__norank_d__Bacteria	p__Firmicutes	c__Clostridia	o__Lachnospirales	f__Lachnospiraceae	g__Ruminococcus_torques_group	s__unclassified_g__Ruminococcus_torques_group	OTU281	0	0	0	1	0	24	1	0	0	0	8	0	0	0	0	4	8	0	0	2	1	0	0	0	0	0	0	0	0	0	0	0	0	0	0	0	0	0	0	0	49
d__Bacteria	k__norank_d__Bacteria	p__Firmicutes	c__Clostridia	o__Oscillospirales	f__Oscillospiraceae	g__unclassified_f__Oscillospiraceae	s__unclassified_f__Oscillospiraceae	OTU558	0	0	0	0	0	0	0	1	0	0	0	0	0	0	1	1	0	0	0	1	0	0	0	0	0	0	0	0	0	0	0	0	0	0	0	0	0	0	2	0	6
d__Bacteria	k__norank_d__Bacteria	p__Firmicutes	c__Clostridia	o__Lachnospirales	f__Lachnospiraceae	g__Ruminococcus_torques_group	s__unclassified_g__Ruminococcus_torques_group	OTU285	0	0	0	3	0	0	9	0	0	10	0	2	0	15	0	0	5	0	0	0	0	0	0	0	0	0	0	0	0	0	0	0	0	0	0	0	0	0	0	0	44
d__Bacteria	k__norank_d__Bacteria	p__Firmicutes	c__Bacilli	o__Lactobacillales	f__Streptococcaceae	g__unclassified_f__Streptococcaceae	s__unclassified_f__Streptococcaceae	OTU675	0	0	0	0	0	0	0	0	0	0	0	0	0	0	0	0	0	0	0	0	0	0	3	6	0	0	2	0	2	0	0	0	0	0	3	2	1	0	1	4	24
d__Bacteria	k__norank_d__Bacteria	p__Firmicutes	c__Clostridia	o__Lachnospirales	f__Lachnospiraceae	g__unclassified_f__Lachnospiraceae	s__unclassified_f__Lachnospiraceae	OTU513	8	0	0	3	42	34	6	0	1	22	0	86	18	2	32	6	4	114	0	53	51	2	0	0	0	0	0	0	0	0	0	0	0	0	0	0	0	0	0	0	484
d__Bacteria	k__norank_d__Bacteria	p__Firmicutes	c__Clostridia	o__Oscillospirales	f__Ruminococcaceae	g__unclassified_f__Ruminococcaceae	s__unclassified_f__Ruminococcaceae	OTU367	0	0	0	1	0	0	0	0	0	0	0	0	0	0	0	0	0	0	0	0	132	0	0	0	0	0	0	0	0	0	0	0	0	0	0	0	0	0	0	0	133
d__Bacteria	k__norank_d__Bacteria	p__Firmicutes	c__Bacilli	o__Erysipelotrichales	f__Erysipelatoclostridiaceae	g__Erysipelatoclostridium	s__Clostridium_spiroforme	OTU113	840	111	299	602	259	526	119	1337	263	81	2404	303	86	610	264	239	154	268	567	431	221	176	0	0	0	0	0	0	0	0	0	0	0	0	0	0	0	0	0	0	10160
d__Bacteria	k__norank_d__Bacteria	p__Firmicutes	c__Clostridia	o__Lachnospirales	f__Lachnospiraceae	g__norank_f__Lachnospiraceae	s__bacterium_ic1311	OTU660	0	1	1	0	3	0	8	0	0	0	0	0	0	0	0	1	0	0	0	0	0	0	34	75	19	0	2	0	0	0	0	0	0	0	0	0	0	0	0	0	144
d__Bacteria	k__norank_d__Bacteria	p__Firmicutes	c__Clostridia	o__Oscillospirales	f__Ruminococcaceae	g__Subdoligranulum	s__uncultured_Subdoligranulum_sp.	OTU556	0	0	0	0	0	0	0	0	0	0	0	0	0	0	0	2	0	0	0	0	0	0	0	0	0	0	0	0	0	0	0	0	0	0	0	0	0	0	0	0	2
d__Bacteria	k__norank_d__Bacteria	p__Firmicutes	c__Clostridia	o__Lachnospirales	f__Lachnospiraceae	g__unclassified_f__Lachnospiraceae	s__unclassified_f__Lachnospiraceae	OTU519	0	0	0	0	1	3	18	0	0	32	0	4	84	140	5	3	6	0	0	0	2	1	0	0	0	0	0	0	0	0	0	0	0	0	0	0	0	0	0	0	299
d__Bacteria	k__norank_d__Bacteria	p__Firmicutes	c__Clostridia	o__Lachnospirales	f__Lachnospiraceae	g__unclassified_f__Lachnospiraceae	s__unclassified_f__Lachnospiraceae	OTU35	0	0	0	0	1	4	1	0	4	0	0	5	1	0	0	0	0	0	1	5	0	0	0	0	0	0	0	0	0	0	0	0	0	0	0	0	0	0	0	0	22
d__Bacteria	k__norank_d__Bacteria	p__Firmicutes	c__Clostridia	o__Lachnospirales	f__Lachnospiraceae	g__GCA-900066575	s__uncultured_bacterium_g__GCA-900066575	OTU265	0	0	0	0	0	39	0	0	0	0	0	0	0	0	0	0	0	0	0	0	0	0	0	0	0	0	0	0	0	0	0	0	0	0	0	0	0	0	0	0	39
d__Bacteria	k__norank_d__Bacteria	p__Firmicutes	c__Clostridia	o__Lachnospirales	f__Lachnospiraceae	g__unclassified_f__Lachnospiraceae	s__unclassified_f__Lachnospiraceae	OTU262	0	0	0	0	0	1	0	0	0	0	0	1	3	0	0	0	0	3	0	0	0	0	0	0	0	0	0	0	0	0	0	0	0	0	0	0	0	0	0	0	8
d__Bacteria	k__norank_d__Bacteria	p__Firmicutes	c__Bacilli	o__Lactobacillales	f__Enterococcaceae	g__Enterococcus	s__Enterococcus_faecalis_g__Enterococcus	OTU678	69	19	7245	125	7	2	840	59	5	0	0	12	0	2	0	0	0	0	32	1	20	0	66	803	742	226	83	78	428	98	111	326	353	411	140	193	22	398	56	115	13087
d__Bacteria	k__norank_d__Bacteria	p__Firmicutes	c__Clostridia	o__Lachnospirales	f__Lachnospiraceae	g__unclassified_f__Lachnospiraceae	s__unclassified_f__Lachnospiraceae	OTU302	0	0	0	0	0	0	1	0	0	1	0	0	2	1	0	0	0	0	0	0	0	0	0	0	0	0	0	0	0	0	0	0	0	0	0	0	0	0	0	0	5
d__Bacteria	k__norank_d__Bacteria	p__Firmicutes	c__Bacilli	o__Erysipelotrichales	f__Erysipelatoclostridiaceae	g__Erysipelatoclostridium	s__unclassified_g__Erysipelatoclostridium	OTU166	7	4	0	0	2	0	8	0	16	5	0	2	1	0	0	0	0	1	2	5	1	12	0	0	0	0	0	0	0	0	0	0	0	0	0	1	0	0	0	0	67
d__Bacteria	k__norank_d__Bacteria	p__Firmicutes	c__Clostridia	o__Oscillospirales	f__Ruminococcaceae	g__norank_f__Ruminococcaceae	s__unclassified_g__norank_f__Ruminococcaceae	OTU202	0	0	0	6	0	0	0	0	0	0	0	0	0	0	0	0	0	0	0	0	0	0	0	0	0	0	0	0	0	0	0	0	0	0	0	0	0	0	0	0	6
d__Bacteria	k__norank_d__Bacteria	p__Firmicutes	c__Clostridia	o__Clostridiales	f__Clostridiaceae	g__Clostridium_sensu_stricto_1	s__metagenome_g__Clostridium_sensu_stricto_1	OTU819	0	0	0	0	0	0	0	0	0	0	0	0	0	0	0	0	0	0	0	0	0	0	0	0	0	0	0	0	0	0	0	0	0	3	2	1	0	0	0	2	8
d__Bacteria	k__norank_d__Bacteria	p__Firmicutes	c__Clostridia	o__Lachnospirales	f__Lachnospiraceae	g__unclassified_f__Lachnospiraceae	s__unclassified_f__Lachnospiraceae	OTU308	1	0	1	0	0	0	0	0	11	0	1	0	0	0	0	0	0	0	12	0	0	0	0	0	0	0	0	0	0	0	0	0	0	0	0	0	0	0	0	0	26
d__Bacteria	k__norank_d__Bacteria	p__Proteobacteria	c__Gammaproteobacteria	o__Enterobacterales	f__Enterobacteriaceae	g__Escherichia-Shigella	s__unclassified_g__Escherichia-Shigella	OTU465	0	0	0	0	1	0	0	0	0	0	0	0	1	0	0	0	0	0	0	0	0	1	0	0	0	0	0	1	0	0	0	0	0	0	0	0	0	0	0	0	4
d__Bacteria	k__norank_d__Bacteria	p__Firmicutes	c__Bacilli	o__Lactobacillales	f__Streptococcaceae	g__Streptococcus	s__unclassified_g__Streptococcus	OTU687	0	0	0	0	0	0	0	0	0	0	0	0	0	0	0	0	0	0	0	0	0	0	2325	6112	1022	4122	5173	6295	3345	4112	2045	6452	307	4352	5994	1408	3563	3765	3151	5773	69316
d__Bacteria	k__norank_d__Bacteria	p__Firmicutes	c__Clostridia	o__Lachnospirales	f__Lachnospiraceae	g__Ruminococcus_torques_group	s__unclassified_g__Ruminococcus_torques_group	OTU81	0	2	0	1	0	2	1	8	2	18	1	1	1	0	23	4	8	8	1	0	0	3	0	0	0	0	4	0	0	0	0	0	0	0	0	5	1	0	2	0	96
d__Bacteria	k__norank_d__Bacteria	p__Proteobacteria	c__Gammaproteobacteria	o__Enterobacterales	f__Enterobacteriaceae	g__Escherichia-Shigella	s__unclassified_g__Escherichia-Shigella	OTU146	0	2	0	0	0	0	0	0	0	0	0	0	0	0	0	0	0	0	0	0	0	0	0	0	0	0	0	0	0	0	0	0	0	0	0	0	0	0	0	0	2
d__Bacteria	k__norank_d__Bacteria	p__Firmicutes	c__Bacilli	o__Lactobacillales	f__Streptococcaceae	g__Streptococcus	s__unclassified_g__Streptococcus	OTU683	0	0	0	0	0	0	0	0	0	0	0	0	0	0	0	0	0	0	0	0	0	0	0	1	0	0	2	0	0	1	0	2	0	0	1	1	0	0	3	0	11
d__Bacteria	k__norank_d__Bacteria	p__Firmicutes	c__Bacilli	o__Lactobacillales	f__Streptococcaceae	g__Streptococcus	s__unclassified_g__Streptococcus	OTU682	0	0	0	0	0	0	0	0	0	0	0	0	0	0	0	0	0	0	0	0	0	0	0	0	0	0	0	0	1	1	0	0	0	0	3	0	0	0	1	0	6
d__Bacteria	k__norank_d__Bacteria	p__unclassified_k__norank_d__Bacteria	c__unclassified_k__norank_d__Bacteria	o__unclassified_k__norank_d__Bacteria	f__unclassified_k__norank_d__Bacteria	g__unclassified_k__norank_d__Bacteria	s__unclassified_k__norank_d__Bacteria	OTU640	0	0	0	0	0	0	0	0	0	0	0	0	0	0	1	0	0	3	0	0	0	0	0	0	0	0	0	0	0	0	0	0	0	0	0	0	0	0	0	0	4
d__Bacteria	k__norank_d__Bacteria	p__Proteobacteria	c__Gammaproteobacteria	o__Enterobacterales	f__Enterobacteriaceae	g__Klebsiella	s__unclassified_g__Klebsiella	OTU880	0	0	0	0	0	0	0	0	0	0	0	0	0	0	0	0	0	0	0	0	0	0	8	3	0	42	83	53	42	23	133	25	193	27	65	9	62	130	20	2	920
d__Bacteria	k__norank_d__Bacteria	p__Firmicutes	c__Clostridia	o__Oscillospirales	f__Ruminococcaceae	g__Subdoligranulum	s__unclassified_g__Subdoligranulum	OTU741	0	0	0	0	0	0	0	0	0	0	0	0	0	0	0	0	0	0	0	0	0	0	0	0	0	5	0	0	0	0	0	0	0	0	0	0	0	0	0	0	5
d__Bacteria	k__norank_d__Bacteria	p__Firmicutes	c__Clostridia	o__Lachnospirales	f__Lachnospiraceae	g__unclassified_f__Lachnospiraceae	s__unclassified_f__Lachnospiraceae	OTU458	0	0	0	0	0	0	1	0	0	1	0	0	11	3	0	0	0	0	0	0	0	0	0	0	0	0	0	0	0	0	0	0	0	0	0	0	0	0	0	0	16
d__Bacteria	k__norank_d__Bacteria	p__Proteobacteria	c__Gammaproteobacteria	o__Enterobacterales	f__Enterobacteriaceae	g__Escherichia-Shigella	s__unclassified_g__Escherichia-Shigella	OTU494	0	0	0	0	0	0	0	0	2	0	0	0	0	0	2	0	0	0	0	0	1	0	0	0	0	0	0	0	0	0	0	0	0	0	0	0	0	0	0	0	5
d__Bacteria	k__norank_d__Bacteria	p__Firmicutes	c__Clostridia	o__Oscillospirales	f__Ruminococcaceae	g__unclassified_f__Ruminococcaceae	s__unclassified_f__Ruminococcaceae	OTU637	0	0	0	0	0	0	0	0	1	0	0	9	2	3	7	3	1	1	0	3	0	0	0	0	0	0	0	0	0	0	0	0	0	0	0	0	0	0	0	0	30
d__Bacteria	k__norank_d__Bacteria	p__Firmicutes	c__Clostridia	o__Lachnospirales	f__Lachnospiraceae	g__unclassified_f__Lachnospiraceae	s__unclassified_f__Lachnospiraceae	OTU904	0	0	0	0	0	0	0	0	0	0	0	0	0	0	0	0	0	0	0	0	0	0	0	0	0	0	1	0	0	1	0	0	0	0	0	1	1	0	2	0	6
d__Bacteria	k__norank_d__Bacteria	p__Firmicutes	c__Clostridia	o__Lachnospirales	f__Lachnospiraceae	g__unclassified_f__Lachnospiraceae	s__unclassified_f__Lachnospiraceae	OTU453	0	1	0	0	0	0	0	0	0	6	0	1	103	2	1	17	0	0	0	0	0	0	2	1	2	0	0	0	0	0	0	0	0	0	0	0	0	0	0	0	136
d__Bacteria	k__norank_d__Bacteria	p__Firmicutes	c__Clostridia	o__Lachnospirales	f__Lachnospiraceae	g__unclassified_f__Lachnospiraceae	s__unclassified_f__Lachnospiraceae	OTU450	0	0	0	0	0	0	0	0	0	0	0	0	3	1	0	0	0	0	0	0	0	0	0	0	0	0	0	0	0	0	0	0	0	0	0	0	0	0	0	0	4
d__Bacteria	k__norank_d__Bacteria	p__Firmicutes	c__Clostridia	o__Lachnospirales	f__Lachnospiraceae	g__unclassified_f__Lachnospiraceae	s__unclassified_f__Lachnospiraceae	OTU451	0	2	0	1	4	6	25	0	0	26	0	15	124	69	12	53	20	18	0	10	3	0	0	0	0	0	0	0	0	0	0	0	0	0	0	0	0	0	0	0	388
d__Bacteria	k__norank_d__Bacteria	p__Firmicutes	c__Bacilli	o__Lactobacillales	f__Enterococcaceae	g__Enterococcus	s__unclassified_g__Enterococcus	OTU806	0	0	0	0	0	0	0	0	0	0	0	0	0	0	0	0	0	0	0	0	0	0	5	7	2	4	4	1	2	1	0	2	1	1	2	10	6	4	6	2	60
d__Bacteria	k__norank_d__Bacteria	p__Firmicutes	c__Clostridia	o__Lachnospirales	f__Lachnospiraceae	g__unclassified_f__Lachnospiraceae	s__unclassified_f__Lachnospiraceae	OTU901	0	0	0	0	1	1	0	17	0	2	0	1	0	1	0	0	0	0	7	0	0	1	1	0	0	0	2	2	2	1	1	0	0	0	7	2	6	1	9	1	66
d__Bacteria	k__norank_d__Bacteria	p__Proteobacteria	c__Gammaproteobacteria	o__Enterobacterales	f__Enterobacteriaceae	g__Escherichia-Shigella	s__unclassified_g__Escherichia-Shigella	OTU618	0	12	0	0	0	0	0	0	0	1	0	0	0	0	0	0	0	1	0	0	0	1	0	0	0	0	0	0	0	0	0	0	0	0	0	0	0	0	0	0	15
d__Bacteria	k__norank_d__Bacteria	p__Actinobacteriota	c__Coriobacteriia	o__Coriobacteriales	f__Coriobacteriaceae	g__Enorma	s__Enorma_phocaeensis	OTU711	0	0	0	0	0	0	0	0	0	0	0	0	0	0	0	0	0	0	0	0	0	0	0	0	4	0	0	0	0	0	0	0	0	0	0	0	0	0	0	0	4
d__Bacteria	k__norank_d__Bacteria	p__Firmicutes	c__Clostridia	o__Lachnospirales	f__Lachnospiraceae	g__Anaerostipes	s__unclassified_g__Anaerostipes	OTU562	0	0	0	0	0	0	0	0	0	0	0	0	0	0	0	6	0	0	0	0	0	0	0	0	0	0	0	0	0	0	0	0	0	0	0	0	0	0	0	0	6
d__Bacteria	k__norank_d__Bacteria	p__Firmicutes	c__Clostridia	o__Lachnospirales	f__Lachnospiraceae	g__unclassified_f__Lachnospiraceae	s__unclassified_f__Lachnospiraceae	OTU471	0	0	0	0	0	0	0	0	0	0	0	0	0	7	0	0	0	0	0	0	0	0	0	0	0	0	0	0	0	0	0	0	0	0	0	0	0	0	0	0	7
d__Bacteria	k__norank_d__Bacteria	p__Firmicutes	c__Clostridia	o__Lachnospirales	f__Lachnospiraceae	g__Lachnospiraceae_NK4A136_group	s__unclassified_g__Lachnospiraceae_NK4A136_group	OTU493	462	103	0	224	2048	1704	2549	17	225	6235	164	5943	6145	10998	7754	5713	3104	6717	0	5762	7673	503	0	0	1	0	0	0	0	0	0	0	0	0	0	0	0	0	0	0	74044
d__Bacteria	k__norank_d__Bacteria	p__Firmicutes	c__Clostridia	o__Oscillospirales	f__Eubacterium_coprostanoligenes_group	g__norank_f__Eubacterium_coprostanoligenes_group	s__unclassified_g__norank_f__Eubacterium_coprostanoligenes_group	OTU794	1	1	0	0	4	6	6	0	1	5	1	2	1	0	0	4	3	5	4	0	1	14	0	1	1	0	15	11	9	13	30	4	0	3	3	6	6	0	6	6	173
d__Bacteria	k__norank_d__Bacteria	p__Firmicutes	c__Clostridia	o__Oscillospirales	f__Ruminococcaceae	g__Subdoligranulum	s__unclassified_g__Subdoligranulum	OTU554	0	0	0	0	0	0	0	0	0	0	0	0	0	0	0	49	0	0	0	0	0	0	0	0	0	1	0	0	0	0	0	0	0	0	0	0	0	0	0	0	50
d__Bacteria	k__norank_d__Bacteria	p__Firmicutes	c__Clostridia	o__Oscillospirales	f__Eubacterium_coprostanoligenes_group	g__norank_f__Eubacterium_coprostanoligenes_group	s__unclassified_g__norank_f__Eubacterium_coprostanoligenes_group	OTU10	0	0	0	0	0	0	0	1	0	0	0	0	0	0	0	0	0	0	0	0	0	0	0	0	0	0	0	0	0	0	0	0	0	0	0	0	0	0	0	0	1
d__Bacteria	k__norank_d__Bacteria	p__Firmicutes	c__Clostridia	o__Lachnospirales	f__Lachnospiraceae	g__Ruminococcus_torques_group	s__uncultured_Clostridiales_bacterium_g__Ruminococcus_torques_group	OTU894	0	1	0	14	1	6	8	7	1	34	3	8	0	0	33	18	51	11	2	10	1	1	0	1	0	0	4	0	0	0	0	0	0	0	0	11	18	0	3	0	247
d__Bacteria	k__norank_d__Bacteria	p__Firmicutes	c__Clostridia	o__Lachnospirales	f__Lachnospiraceae	g__GCA-900066575	s__unclassified_g__GCA-900066575	OTU272	0	0	0	0	2	64	0	0	0	0	0	0	0	0	0	0	0	0	0	0	0	0	0	0	0	0	0	0	0	0	0	0	0	0	0	0	0	0	0	0	66
d__Bacteria	k__norank_d__Bacteria	p__Firmicutes	c__Clostridia	o__Lachnospirales	f__Lachnospiraceae	g__unclassified_f__Lachnospiraceae	s__unclassified_f__Lachnospiraceae	OTU310	0	0	0	0	0	0	0	0	0	0	0	0	0	0	0	0	0	0	31	1	0	0	0	0	0	0	0	0	0	0	0	1	0	0	1	0	0	0	0	0	34
d__Bacteria	k__norank_d__Bacteria	p__Firmicutes	c__Clostridia	o__Oscillospirales	f__unclassified_o__Oscillospirales	g__unclassified_o__Oscillospirales	s__unclassified_o__Oscillospirales	OTU96	3	0	0	2	0	0	0	6	1	0	6	6	0	0	0	0	0	0	2	0	0	0	0	0	0	0	0	0	0	0	0	0	0	0	0	0	0	0	0	0	26
d__Bacteria	k__norank_d__Bacteria	p__Firmicutes	c__Clostridia	o__Oscillospirales	f__Oscillospiraceae	g__unclassified_f__Oscillospiraceae	s__unclassified_f__Oscillospiraceae	OTU788	0	0	0	0	0	0	0	0	0	0	0	0	0	0	0	0	0	0	0	0	0	0	0	0	0	0	0	0	0	1	0	0	0	0	0	0	0	0	0	0	1
d__Bacteria	k__norank_d__Bacteria	p__Firmicutes	c__Clostridia	o__Oscillospirales	f__Oscillospiraceae	g__unclassified_f__Oscillospiraceae	s__unclassified_f__Oscillospiraceae	OTU789	0	0	0	0	0	0	0	2	0	0	0	0	0	0	0	0	0	0	0	0	0	0	0	0	0	0	0	0	1	1	0	0	0	0	0	0	0	0	0	0	4
d__Bacteria	k__norank_d__Bacteria	p__Bacteroidota	c__Bacteroidia	o__Bacteroidales	f__Bacteroidaceae	g__Bacteroides	s__uncultured_Bacteroidales_bacterium_g__Bacteroides	OTU737	0	0	0	0	0	0	0	0	0	0	0	0	0	0	0	0	0	0	0	0	0	0	0	0	0	4	0	0	0	0	0	0	0	0	0	0	0	0	0	0	4
d__Bacteria	k__norank_d__Bacteria	p__Firmicutes	c__Clostridia	o__Lachnospirales	f__Defluviitaleaceae	g__Defluviitaleaceae_UCG-011	s__uncultured_bacterium_g__Defluviitaleaceae_UCG-011	OTU184	0	0	0	11	0	0	0	0	0	0	1	0	0	0	0	0	0	0	0	0	0	0	0	0	0	0	0	0	0	0	0	0	0	0	0	0	0	0	0	0	12
d__Bacteria	k__norank_d__Bacteria	p__unclassified_k__norank_d__Bacteria	c__unclassified_k__norank_d__Bacteria	o__unclassified_k__norank_d__Bacteria	f__unclassified_k__norank_d__Bacteria	g__unclassified_k__norank_d__Bacteria	s__unclassified_k__norank_d__Bacteria	OTU165	1	1	0	1	0	0	0	0	0	0	0	0	0	0	0	0	0	0	0	0	0	0	0	0	0	0	0	0	0	0	0	0	0	0	0	0	0	0	0	0	3
d__Bacteria	k__norank_d__Bacteria	p__Firmicutes	c__Clostridia	o__Lachnospirales	f__Lachnospiraceae	g__Lachnoclostridium	s__unclassified_g__Lachnoclostridium	OTU164	1	23	0	0	0	1	5	0	27	4	1	1	0	11	1	8	0	0	3	0	0	9	0	0	0	0	0	0	0	0	0	0	0	0	0	0	0	0	0	0	95
d__Bacteria	k__norank_d__Bacteria	p__Firmicutes	c__Clostridia	o__Lachnospirales	f__Lachnospiraceae	g__unclassified_f__Lachnospiraceae	s__unclassified_f__Lachnospiraceae	OTU578	0	0	0	1	19	2	4	0	0	19	1	1	4	10	4	9	13	26	0	7	6	0	0	0	0	0	0	0	0	0	0	0	0	0	0	0	0	0	0	0	126
d__Bacteria	k__norank_d__Bacteria	p__Firmicutes	c__Clostridia	o__Lachnospirales	f__Lachnospiraceae	g__unclassified_f__Lachnospiraceae	s__unclassified_f__Lachnospiraceae	OTU633	4	0	6	14	87	47	2	0	3	2	44	51	12	0	5	1	13	96	33	26	12	0	0	0	0	0	0	0	0	0	5	0	0	0	0	0	0	0	0	0	463
d__Bacteria	k__norank_d__Bacteria	p__Firmicutes	c__Clostridia	o__Lachnospirales	f__Lachnospiraceae	g__unclassified_f__Lachnospiraceae	s__unclassified_f__Lachnospiraceae	OTU630	0	0	0	0	1	0	0	0	0	8	0	2	8	6	18	0	0	8	0	6	6	0	0	0	0	0	0	0	0	0	0	0	0	0	0	0	0	0	0	0	63
d__Bacteria	k__norank_d__Bacteria	p__Firmicutes	c__Clostridia	o__Lachnospirales	f__Lachnospiraceae	g__unclassified_f__Lachnospiraceae	s__unclassified_f__Lachnospiraceae	OTU631	0	0	0	0	0	0	0	0	0	0	1	160	0	2	0	0	0	55	0	5	2	0	0	0	0	0	0	0	0	0	0	0	0	0	0	0	0	0	0	0	225
d__Bacteria	k__norank_d__Bacteria	p__Firmicutes	c__Clostridia	o__Oscillospirales	f__Butyricicoccaceae	g__Butyricicoccus	s__uncultured_bacterium_g__Butyricicoccus	OTU826	0	0	0	2	0	1	0	0	0	1	0	0	165	0	0	3	1	0	0	0	0	9	0	0	0	0	0	0	0	0	0	118	0	0	0	245	0	15	0	0	560
d__Bacteria	k__norank_d__Bacteria	p__Firmicutes	c__Clostridia	o__Lachnospirales	f__Lachnospiraceae	g__unclassified_f__Lachnospiraceae	s__unclassified_f__Lachnospiraceae	OTU634	0	3	0	2	1	11	0	0	4	0	0	2	8	1	0	0	0	3	2	3	0	0	5	6	0	0	0	0	0	0	0	0	0	0	0	0	0	0	0	0	51
d__Bacteria	k__norank_d__Bacteria	p__Firmicutes	c__Clostridia	o__Oscillospirales	f__Oscillospiraceae	g__unclassified_f__Oscillospiraceae	s__unclassified_f__Oscillospiraceae	OTU477	0	0	0	0	0	0	0	0	0	0	0	0	0	57	0	13	0	0	0	0	0	0	0	0	0	0	0	0	0	0	0	0	0	0	0	0	0	0	0	0	70
d__Bacteria	k__norank_d__Bacteria	p__Firmicutes	c__Clostridia	o__Oscillospirales	f__Oscillospiraceae	g__unclassified_f__Oscillospiraceae	s__unclassified_f__Oscillospiraceae	OTU478	0	0	0	0	0	0	1	0	0	0	0	0	0	1	0	1	0	0	0	0	5	1	0	0	0	0	0	0	0	0	0	0	0	0	0	0	0	0	0	0	9
d__Bacteria	k__norank_d__Bacteria	p__Firmicutes	c__Bacilli	o__Lactobacillales	f__Enterococcaceae	g__Enterococcus	s__unclassified_g__Enterococcus	OTU842	1	0	0	0	0	0	0	0	0	0	0	0	0	0	0	0	0	0	0	0	0	0	0	0	1	0	0	0	0	0	0	1	7	2	2	5	1	4	7	1	32
d__Bacteria	k__norank_d__Bacteria	p__Firmicutes	c__Clostridia	o__Oscillospirales	f__unclassified_o__Oscillospirales	g__unclassified_o__Oscillospirales	s__unclassified_o__Oscillospirales	OTU149	0	1	0	0	0	0	0	0	0	0	0	0	0	0	0	0	0	0	0	0	0	0	0	0	0	0	0	0	0	0	0	0	0	0	0	0	0	0	0	0	1
d__Bacteria	k__norank_d__Bacteria	p__Firmicutes	c__Clostridia	o__Lachnospirales	f__Lachnospiraceae	g__unclassified_f__Lachnospiraceae	s__unclassified_f__Lachnospiraceae	OTU639	0	0	0	0	0	0	0	0	0	0	0	0	0	0	0	0	0	2	0	0	1	0	0	0	0	0	0	0	0	0	0	0	0	0	0	0	0	0	0	0	3
d__Bacteria	k__norank_d__Bacteria	p__Firmicutes	c__Clostridia	o__Oscillospirales	f__Oscillospiraceae	g__unclassified_f__Oscillospiraceae	s__unclassified_f__Oscillospiraceae	OTU771	0	0	0	0	0	0	2	0	0	0	0	0	1	0	0	0	0	0	0	0	0	1	0	0	0	0	0	0	1	0	1	0	0	0	0	0	0	0	10	0	16
d__Bacteria	k__norank_d__Bacteria	p__Firmicutes	c__Clostridia	o__Oscillospirales	f__Ruminococcaceae	g__norank_f__Ruminococcaceae	s__uncultured_bacterium_g__norank_f__Ruminococcaceae	OTU655	0	0	0	0	0	0	0	0	0	0	0	0	0	0	0	0	0	6	0	2	0	0	0	0	0	0	0	0	0	0	0	0	0	0	0	0	0	0	0	0	8
d__Bacteria	k__norank_d__Bacteria	p__Firmicutes	c__Clostridia	o__Lachnospirales	f__Lachnospiraceae	g__unclassified_f__Lachnospiraceae	s__unclassified_f__Lachnospiraceae	OTU647	0	0	0	0	3	0	0	0	0	2	1	1	1	2	4	2	2	1	0	8	1	0	0	0	0	0	0	0	0	0	0	0	0	0	0	0	0	0	0	0	28
d__Bacteria	k__norank_d__Bacteria	p__Bacteroidota	c__Bacteroidia	o__Bacteroidales	f__Bacteroidaceae	g__Bacteroides	s__Bacteroides_gallinaceum	OTU726	0	0	0	0	0	0	0	0	0	0	0	0	0	0	0	0	0	0	0	0	0	0	0	0	2	4	0	0	0	0	0	0	0	0	0	0	0	0	0	0	6
d__Bacteria	k__norank_d__Bacteria	p__Firmicutes	c__Clostridia	o__Lachnospirales	f__Lachnospiraceae	g__unclassified_f__Lachnospiraceae	s__unclassified_f__Lachnospiraceae	OTU645	0	0	0	0	0	0	0	0	0	0	0	0	0	0	0	0	1	17	0	0	0	0	0	0	0	0	0	0	0	0	0	0	0	0	0	0	0	0	0	0	18
d__Bacteria	k__norank_d__Bacteria	p__Firmicutes	c__Clostridia	o__Lachnospirales	f__Lachnospiraceae	g__Eubacterium_oxidoreducens_group	s__uncultured_bacterium_g__Eubacterium_oxidoreducens_group	OTU950	0	2	2	0	3	6	2	95	0	5	0	3	0	1	0	1	0	0	9	1	0	4	1	2	1	0	11	3	15	33	7	14	5	14	45	30	26	20	32	31	424
d__Bacteria	k__norank_d__Bacteria	p__Firmicutes	c__Clostridia	o__Lachnospirales	f__Lachnospiraceae	g__unclassified_f__Lachnospiraceae	s__unclassified_f__Lachnospiraceae	OTU643	11	0	0	7	46	5	2	0	1	18	1	38	15	8	17	9	6	70	0	64	13	0	0	0	0	0	0	0	0	0	0	0	0	0	0	0	0	0	0	0	331
d__Bacteria	k__norank_d__Bacteria	p__Firmicutes	c__Bacilli	o__Erysipelotrichales	f__Erysipelatoclostridiaceae	g__Erysipelatoclostridium	s__uncultured_bacterium_g__Erysipelatoclostridium	OTU498	0	0	0	1	0	0	0	0	0	0	0	0	0	0	2	0	0	0	0	0	0	0	0	0	0	0	0	0	0	0	0	0	0	0	0	0	0	0	0	0	3
d__Bacteria	k__norank_d__Bacteria	p__Firmicutes	c__Clostridia	o__Oscillospirales	f__Oscillospiraceae	g__Flavonifractor	s__uncultured_bacterium_g__Flavonifractor	OTU594	0	0	0	0	0	0	0	0	6	0	0	0	1	2	0	0	2	0	0	0	3	1	0	0	0	0	0	0	0	0	0	0	0	0	0	0	0	0	0	0	15
d__Bacteria	k__norank_d__Bacteria	p__Firmicutes	c__Clostridia	o__Oscillospirales	f__Ruminococcaceae	g__Negativibacillus	s__uncultured_bacterium_g__Negativibacillus	OTU385	1	2	0	0	0	0	0	0	0	0	0	5	5	0	2	1	8	7	19	3	1	3	0	0	0	0	0	0	1	1	0	0	0	0	0	0	0	0	0	0	59
d__Bacteria	k__norank_d__Bacteria	p__Proteobacteria	c__Gammaproteobacteria	o__Pseudomonadales	f__Moraxellaceae	g__Acinetobacter	s__Acinetobacter_lwoffii	OTU839	9	0	0	0	0	0	0	2	0	0	0	0	0	0	0	0	0	0	0	0	0	0	0	0	0	0	0	0	0	0	0	0	1	0	0	0	0	0	0	0	12
d__Bacteria	k__norank_d__Bacteria	p__Firmicutes	c__Clostridia	o__Lachnospirales	f__Lachnospiraceae	g__Lachnoclostridium	s__uncultured_organism_g__Lachnoclostridium	OTU28	1	17	4	0	1	3	1	16	9	2	5	6	0	3	0	1	0	0	35	0	0	12	0	0	0	0	0	0	0	0	0	0	0	0	0	0	0	0	0	0	116
d__Bacteria	k__norank_d__Bacteria	p__Firmicutes	c__Clostridia	o__Oscillospirales	f__Eubacterium_coprostanoligenes_group	g__norank_f__Eubacterium_coprostanoligenes_group	s__uncultured_bacterium_g__norank_f__Eubacterium_coprostanoligenes_group	OTU500	0	0	0	0	0	0	0	6	0	0	0	0	0	0	0	0	0	0	0	0	0	0	0	0	0	0	0	0	0	0	0	0	0	0	0	0	0	0	0	0	6
d__Bacteria	k__norank_d__Bacteria	p__Firmicutes	c__Clostridia	o__Oscillospirales	f__Ruminococcaceae	g__unclassified_f__Ruminococcaceae	s__unclassified_f__Ruminococcaceae	OTU101	0	0	0	0	0	0	0	0	0	0	37	0	0	0	0	0	0	0	0	0	0	0	0	0	0	0	0	0	0	0	0	0	0	0	0	0	0	0	0	0	37
d__Bacteria	k__norank_d__Bacteria	p__Firmicutes	c__unclassified_p__Firmicutes	o__unclassified_p__Firmicutes	f__unclassified_p__Firmicutes	g__unclassified_p__Firmicutes	s__unclassified_p__Firmicutes	OTU883	0	0	0	0	0	0	0	0	0	0	0	0	0	0	0	0	0	0	0	0	0	0	0	0	0	0	0	0	0	0	0	42	0	9	67	21	28	5	57	37	266
d__Bacteria	k__norank_d__Bacteria	p__Firmicutes	c__Clostridia	o__Oscillospirales	f__Ruminococcaceae	g__unclassified_f__Ruminococcaceae	s__unclassified_f__Ruminococcaceae	OTU104	0	0	0	0	0	0	0	0	0	0	5	0	0	0	0	0	0	0	0	0	0	0	0	0	0	0	0	0	0	0	0	0	0	0	0	0	0	0	0	0	5
d__Bacteria	k__norank_d__Bacteria	p__Firmicutes	c__Clostridia	o__Lachnospirales	f__Lachnospiraceae	g__Lachnoclostridium	s__unclassified_g__Lachnoclostridium	OTU763	0	0	0	0	0	0	0	0	0	0	0	5	0	0	0	0	0	0	0	0	0	0	0	0	0	0	0	5	11	0	0	0	0	0	0	0	0	0	0	0	21
d__Bacteria	k__norank_d__Bacteria	p__Firmicutes	c__Clostridia	o__Oscillospirales	f__Ruminococcaceae	g__unclassified_f__Ruminococcaceae	s__unclassified_f__Ruminococcaceae	OTU106	0	0	0	0	0	0	0	0	0	0	3	0	0	0	0	0	0	0	0	0	0	0	0	0	0	0	0	0	0	0	0	0	0	0	0	0	0	0	0	0	3
d__Bacteria	k__norank_d__Bacteria	p__Firmicutes	c__Clostridia	o__Oscillospirales	f__Ethanoligenenaceae	g__Acetanaerobacterium	s__uncultured_rumen_bacterium_g__Acetanaerobacterium	OTU243	0	0	0	0	5	0	0	0	0	0	0	0	0	0	0	0	0	0	0	0	0	0	0	0	0	0	0	0	0	0	0	0	0	0	0	0	0	0	0	0	5
d__Bacteria	k__norank_d__Bacteria	p__Firmicutes	c__Clostridia	o__Lachnospirales	f__Lachnospiraceae	g__unclassified_f__Lachnospiraceae	s__unclassified_f__Lachnospiraceae	OTU576	0	0	0	0	0	0	0	0	0	0	0	0	1	0	0	4	3	0	0	0	0	0	0	0	0	0	0	0	0	0	0	0	0	0	0	0	0	0	0	0	8
d__Bacteria	k__norank_d__Bacteria	p__Firmicutes	c__Clostridia	o__Lachnospirales	f__Lachnospiraceae	g__Lachnoclostridium	s__Eubacterium_sp._Marseille-P3202	OTU205	0	0	0	190	32	1	3	0	7	4	179	0	104	100	0	73	221	0	0	0	23	0	0	0	0	0	0	0	0	0	0	0	0	0	0	0	0	0	0	0	937
d__Bacteria	k__norank_d__Bacteria	p__Firmicutes	c__Clostridia	o__Oscillospirales	f__Oscillospiraceae	g__Flavonifractor	s__unclassified_g__Flavonifractor	OTU722	0	0	0	0	0	0	0	0	0	0	0	0	0	1	0	0	0	0	0	0	0	0	1	0	3	1	0	0	0	0	0	0	0	0	0	0	0	1	0	1	8
d__Bacteria	k__norank_d__Bacteria	p__Bacteroidota	c__Bacteroidia	o__Bacteroidales	f__Bacteroidaceae	g__Bacteroides	s__Bacteroides_sp._Marseille-P3166	OTU841	0	0	0	0	0	0	0	0	0	0	0	0	1	0	0	0	0	0	0	0	0	0	0	0	0	0	0	0	0	0	0	0	0	4	0	0	0	0	0	0	5
d__Bacteria	k__norank_d__Bacteria	p__Firmicutes	c__Clostridia	o__Monoglobales	f__Monoglobaceae	g__Monoglobus	s__uncultured_bacterium_g__Monoglobus	OTU394	0	0	0	0	0	0	0	0	0	0	0	16	60	1	0	0	136	0	0	0	0	323	0	0	0	0	0	0	0	0	0	0	0	0	0	0	0	0	0	0	536
d__Bacteria	k__norank_d__Bacteria	p__Firmicutes	c__Clostridia	o__Oscillospirales	f__Oscillospiraceae	g__Flavonifractor	s__uncultured_bacterium_g__Flavonifractor	OTU115	3	0	0	0	1	5	6	14	0	15	0	7	4	3	0	0	1	2	3	6	1	5	2	3	1	2	5	9	8	13	19	14	7	16	40	29	21	13	17	22	317
d__Bacteria	k__norank_d__Bacteria	p__unclassified_k__norank_d__Bacteria	c__unclassified_k__norank_d__Bacteria	o__unclassified_k__norank_d__Bacteria	f__unclassified_k__norank_d__Bacteria	g__unclassified_k__norank_d__Bacteria	s__unclassified_k__norank_d__Bacteria	OTU264	0	0	0	0	2	9	0	0	0	0	0	0	0	0	0	0	0	0	0	0	0	0	0	0	0	0	0	0	0	0	0	0	0	0	0	0	0	0	0	0	11
d__Bacteria	k__norank_d__Bacteria	p__unclassified_k__norank_d__Bacteria	c__unclassified_k__norank_d__Bacteria	o__unclassified_k__norank_d__Bacteria	f__unclassified_k__norank_d__Bacteria	g__unclassified_k__norank_d__Bacteria	s__unclassified_k__norank_d__Bacteria	OTU267	0	1	0	0	0	1	0	0	0	0	0	0	0	0	0	0	0	0	0	0	0	0	0	2	0	0	0	0	0	0	0	0	0	0	0	0	0	0	0	0	4
d__Bacteria	k__norank_d__Bacteria	p__Firmicutes	c__Bacilli	o__Lactobacillales	f__Lactobacillaceae	g__Lactobacillus	s__unclassified_g__Lactobacillus	OTU724	0	0	0	0	2	0	0	0	0	0	1	0	1	0	0	0	0	0	0	0	0	0	36	0	1	105	42	21	40	3	77	0	0	35	0	1	13	0	0	1	379
d__Bacteria	k__norank_d__Bacteria	p__Firmicutes	c__Bacilli	o__Erysipelotrichales	f__Erysipelatoclostridiaceae	g__Erysipelatoclostridium	s__Massiliomicrobiota_sp.	OTU321	13	0	1	0	1	0	0	0	2	0	0	0	0	0	0	0	0	0	0	1	0	0	0	0	0	0	0	0	0	0	0	0	0	0	0	0	0	0	0	0	18
d__Bacteria	k__norank_d__Bacteria	p__Firmicutes	c__Clostridia	o__Clostridia_vadinBB60_group	f__norank_o__Clostridia_vadinBB60_group	g__norank_f__norank_o__Clostridia_vadinBB60_group	s__uncultured_bacterium_g__norank_f__norank_o__Clostridia_vadinBB60_group	OTU568	0	0	0	0	0	0	0	0	0	0	0	0	0	0	0	6	0	0	0	0	0	0	0	0	0	0	0	0	0	0	0	0	0	0	0	0	0	0	0	0	6
d__Bacteria	k__norank_d__Bacteria	p__Firmicutes	c__Bacilli	o__Erysipelotrichales	f__Erysipelatoclostridiaceae	g__Erysipelatoclostridium	s__Massiliomicrobiota_timonensis	OTU836	0	0	0	0	1	1	0	0	0	0	0	0	0	1	1	2	1	0	0	0	4	0	0	0	0	0	1	0	0	0	0	0	3	0	2	1	1	0	1	0	20
d__Bacteria	k__norank_d__Bacteria	p__Firmicutes	c__Bacilli	o__Erysipelotrichales	f__Erysipelatoclostridiaceae	g__Erysipelatoclostridium	s__Massiliomicrobiota_timonensis	OTU830	0	4	0	0	2	4	1	11	0	8	0	0	0	0	3	1	0	0	0	0	21	5	5	1	0	2	8	3	3	0	0	2	12	6	18	2	8	5	5	2	142
d__Bacteria	k__norank_d__Bacteria	p__Firmicutes	c__Clostridia	o__Oscillospirales	f__Ruminococcaceae	g__unclassified_f__Ruminococcaceae	s__unclassified_f__Ruminococcaceae	OTU105	0	0	0	0	0	0	0	0	0	0	1297	0	0	0	0	0	0	0	0	0	0	0	0	0	0	0	0	0	0	0	0	0	0	0	0	0	0	0	0	0	1297
d__Bacteria	k__norank_d__Bacteria	p__Firmicutes	c__Clostridia	o__Monoglobales	f__Monoglobaceae	g__Monoglobus	s__unclassified_g__Monoglobus	OTU94	0	0	0	150	0	0	184	0	0	0	1141	5	212	0	0	229	156	0	0	0	0	0	0	0	0	0	0	0	0	0	0	0	0	0	0	0	0	0	0	0	2077
d__Bacteria	k__norank_d__Bacteria	p__Bacteroidota	c__Bacteroidia	o__Bacteroidales	f__Prevotellaceae	g__Prevotella	s__metagenome_g__Prevotella	OTU919	0	0	0	0	0	0	0	0	0	0	0	0	0	0	0	0	0	0	0	0	0	0	0	0	0	0	0	0	0	0	0	0	0	0	0	0	0	3	0	2	5
d__Bacteria	k__norank_d__Bacteria	p__Firmicutes	c__Clostridia	o__Lachnospirales	f__Lachnospiraceae	g__Ruminococcus_torques_group	s__unclassified_g__Ruminococcus_torques_group	OTU98	0	0	0	18	0	195	81	0	0	5	74	1	0	9	14	140	99	2	0	4	11	0	0	0	0	0	0	0	0	0	0	0	0	0	0	1	0	0	0	0	654
d__Bacteria	k__norank_d__Bacteria	p__Proteobacteria	c__Gammaproteobacteria	o__Enterobacterales	f__Enterobacteriaceae	g__Escherichia-Shigella	s__unclassified_g__Escherichia-Shigella	OTU73	0	0	0	0	1	0	0	0	0	1	0	0	0	0	0	0	0	0	0	0	0	0	0	0	0	0	0	0	0	0	0	0	0	0	0	0	0	0	0	0	2
d__Bacteria	k__norank_d__Bacteria	p__Firmicutes	c__Clostridia	o__Oscillospirales	f__Oscillospiraceae	g__Oscillibacter	s__uncultured_organism_g__Oscillibacter	OTU20	0	0	0	0	0	0	0	2	0	0	0	0	0	0	0	0	0	0	0	0	0	0	0	0	0	0	0	0	0	0	0	0	0	0	0	0	0	0	0	0	2
d__Bacteria	k__norank_d__Bacteria	p__Firmicutes	c__Clostridia	o__Lachnospirales	f__Lachnospiraceae	g__unclassified_f__Lachnospiraceae	s__unclassified_f__Lachnospiraceae	OTU692	0	0	0	0	0	0	0	0	0	0	0	0	0	0	0	0	0	0	0	0	0	0	3	4	0	0	0	0	0	0	0	0	0	0	0	0	0	0	0	0	7
d__Bacteria	k__norank_d__Bacteria	p__Firmicutes	c__Clostridia	o__Oscillospirales	f__Oscillospiraceae	g__Flavonifractor	s__uncultured_bacterium_g__Flavonifractor	OTU150	153	175	104	10	141	397	665	1958	55	976	7	731	151	154	120	54	140	122	3	275	93	602	5	163	5	49	45	484	574	909	1927	1328	633	2011	2972	2375	2333	1888	1566	2168	28521
d__Bacteria	k__norank_d__Bacteria	p__Firmicutes	c__Clostridia	o__Lachnospirales	f__Lachnospiraceae	g__unclassified_f__Lachnospiraceae	s__unclassified_f__Lachnospiraceae	OTU48	0	0	0	0	9	0	0	0	27	6	0	0	0	0	0	0	0	0	0	0	0	0	0	0	0	0	0	0	0	0	0	0	0	0	0	0	0	0	0	0	42
d__Bacteria	k__norank_d__Bacteria	p__Firmicutes	c__Clostridia	o__Lachnospirales	f__Lachnospiraceae	g__unclassified_f__Lachnospiraceae	s__unclassified_f__Lachnospiraceae	OTU49	0	3	0	3	2	1	1	0	8	7	0	3	26	12	1	5	0	0	1	1	0	3	0	0	0	0	0	0	0	0	0	0	0	0	0	0	0	0	0	0	77
d__Bacteria	k__norank_d__Bacteria	p__Firmicutes	c__Clostridia	o__unclassified_c__Clostridia	f__unclassified_c__Clostridia	g__unclassified_c__Clostridia	s__unclassified_c__Clostridia	OTU947	0	0	0	0	0	0	0	0	0	0	0	0	0	0	0	1	0	0	0	0	0	0	0	0	0	0	0	0	0	0	0	0	0	0	0	0	2	0	1	2	6
d__Bacteria	k__norank_d__Bacteria	p__Firmicutes	c__Clostridia	o__Lachnospirales	f__Lachnospiraceae	g__unclassified_f__Lachnospiraceae	s__unclassified_f__Lachnospiraceae	OTU504	0	0	0	0	1	4	7	0	0	47	0	18	22	0	52	11	5	6	0	11	6	0	0	0	0	0	0	0	0	0	0	0	0	0	0	0	0	0	0	0	190
d__Bacteria	k__norank_d__Bacteria	p__Firmicutes	c__Clostridia	o__Lachnospirales	f__Lachnospiraceae	g__Sellimonas	s__unclassified_g__Sellimonas	OTU638	0	0	0	0	0	0	0	0	0	0	0	0	0	0	0	0	0	1	0	0	0	0	0	0	0	0	0	0	0	0	0	0	0	0	0	0	0	0	0	0	1
d__Bacteria	k__norank_d__Bacteria	p__Firmicutes	c__Clostridia	o__Lachnospirales	f__Lachnospiraceae	g__Lachnospiraceae_NK4A136_group	s__unclassified_g__Lachnospiraceae_NK4A136_group	OTU603	11	5	0	17	77	37	85	0	1	134	6	123	238	396	161	248	79	273	0	240	128	12	0	0	0	0	0	0	0	0	0	0	0	0	0	0	0	0	0	0	2271
d__Bacteria	k__norank_d__Bacteria	p__Proteobacteria	c__Gammaproteobacteria	o__Enterobacterales	f__Enterobacteriaceae	g__Escherichia-Shigella	s__unclassified_g__Escherichia-Shigella	OTU884	0	0	0	0	0	0	0	0	0	0	0	0	0	0	0	0	0	0	0	0	0	0	0	0	0	0	0	1	1	0	0	0	0	0	1	1	0	0	0	0	4
d__Bacteria	k__norank_d__Bacteria	p__Firmicutes	c__Clostridia	o__Oscillospirales	f__Butyricicoccaceae	g__Butyricicoccus	s__uncultured_bacterium_g__Butyricicoccus	OTU438	0	2	0	1	0	1	1	0	3	1	0	0	206	5	0	2	0	0	0	0	3	13	0	0	0	0	0	0	0	0	0	17	0	0	0	15	0	0	0	0	270
d__Bacteria	k__norank_d__Bacteria	p__Firmicutes	c__Clostridia	o__Lachnospirales	f__Lachnospiraceae	g__Blautia	s__unclassified_g__Blautia	OTU274	0	0	0	0	0	3	0	0	0	0	0	0	0	0	0	0	0	0	0	0	0	0	0	0	0	0	0	0	0	0	0	0	0	0	0	0	0	0	0	0	3
d__Bacteria	k__norank_d__Bacteria	p__Firmicutes	c__Clostridia	o__Lachnospirales	f__Lachnospiraceae	g__Lachnoclostridium	s__uncultured_organism_g__Lachnoclostridium	OTU50	0	1	0	0	1	0	0	0	10	0	0	0	0	0	0	1	0	0	3	0	0	2	0	0	0	0	0	0	0	0	0	0	0	0	0	0	0	0	0	0	18
d__Bacteria	k__norank_d__Bacteria	p__Firmicutes	c__Clostridia	o__Lachnospirales	f__Lachnospiraceae	g__norank_f__Lachnospiraceae	s__uncultured_organism_g__norank_f__Lachnospiraceae	OTU625	1	0	0	0	0	0	0	0	0	0	2	173	0	0	0	0	3	39	0	2	0	3	0	0	0	0	124	189	162	4	3	17	0	0	0	0	0	0	0	37	759
d__Bacteria	k__norank_d__Bacteria	p__Firmicutes	c__Clostridia	o__Lachnospirales	f__Lachnospiraceae	g__Tyzzerella	s__uncultured_bacterium_g__Tyzzerella	OTU410	1	6	0	0	13	0	0	13	0	124	0	99	151	18	20	105	40	92	170	75	108	11	0	0	0	0	0	0	0	0	0	0	0	0	0	0	0	0	0	0	1046
d__Bacteria	k__norank_d__Bacteria	p__Firmicutes	c__Clostridia	o__Lachnospirales	f__Lachnospiraceae	g__Eisenbergiella	s__uncultured_bacterium_g__Eisenbergiella	OTU230	0	0	0	17	30	0	1	0	0	0	7	0	0	5	0	0	0	0	0	1	0	0	0	0	0	0	0	0	0	0	0	0	0	0	0	0	0	0	0	0	61
d__Bacteria	k__norank_d__Bacteria	p__Firmicutes	c__Clostridia	o__Lachnospirales	f__Lachnospiraceae	g__Eisenbergiella	s__uncultured_bacterium_g__Eisenbergiella	OTU231	0	0	0	1572	1014	0	39	0	0	0	64	0	0	376	184	0	0	0	0	101	87	6	0	0	0	0	0	0	0	0	0	0	0	0	0	0	0	0	0	0	3443
d__Bacteria	k__norank_d__Bacteria	p__Firmicutes	c__Clostridia	o__Lachnospirales	f__Lachnospiraceae	g__unclassified_f__Lachnospiraceae	s__unclassified_f__Lachnospiraceae	OTU889	0	0	0	0	0	0	0	0	0	0	0	0	0	0	0	0	0	0	0	0	0	0	0	0	0	0	0	0	0	0	0	0	0	0	0	1660	0	0	0	0	1660
d__Bacteria	k__norank_d__Bacteria	p__Firmicutes	c__Clostridia	o__unclassified_c__Clostridia	f__unclassified_c__Clostridia	g__unclassified_c__Clostridia	s__unclassified_c__Clostridia	OTU693	0	3	0	0	0	0	2	0	0	2	0	0	4	1	0	2	4	0	1	0	0	0	0	12	0	0	0	0	0	0	0	0	0	0	0	0	0	0	0	0	31
d__Bacteria	k__norank_d__Bacteria	p__Firmicutes	c__Clostridia	o__Lachnospirales	f__Lachnospiraceae	g__unclassified_f__Lachnospiraceae	s__unclassified_f__Lachnospiraceae	OTU885	0	0	0	0	0	0	0	0	0	0	0	0	0	0	0	0	0	0	0	0	0	0	0	0	0	0	0	0	0	0	0	0	0	0	0	3	0	0	0	0	3
d__Bacteria	k__norank_d__Bacteria	p__Firmicutes	c__Clostridia	o__Lachnospirales	f__Lachnospiraceae	g__unclassified_f__Lachnospiraceae	s__unclassified_f__Lachnospiraceae	OTU887	0	0	0	0	0	0	0	0	0	1	0	0	0	0	0	0	0	0	0	0	0	0	0	0	0	0	0	0	0	0	0	0	0	0	0	0	1	0	0	0	2
d__Bacteria	k__norank_d__Bacteria	p__Firmicutes	c__Clostridia	o__Lachnospirales	f__Lachnospiraceae	g__unclassified_f__Lachnospiraceae	s__unclassified_f__Lachnospiraceae	OTU886	0	18	0	1	11	9	0	0	0	19	49	114	10	12	62	30	15	33	1180	231	5	218	0	0	0	3	0	0	0	0	0	413	288	319	646	1211	1349	356	1274	955	8831
d__Bacteria	k__norank_d__Bacteria	p__Proteobacteria	c__Alphaproteobacteria	o__Rhodobacterales	f__Rhodobacteraceae	g__Paracoccus	s__Paracoccus_yeei	OTU122	5	1	0	6	0	2	4	0	6	28	0	0	0	0	0	0	0	0	0	0	0	0	0	0	0	0	0	0	0	0	0	0	0	0	0	0	0	0	0	0	52
d__Bacteria	k__norank_d__Bacteria	p__Firmicutes	c__Bacilli	o__Lactobacillales	f__Streptococcaceae	g__Streptococcus	s__unclassified_g__Streptococcus	OTU804	0	0	0	0	0	0	0	0	0	0	0	0	0	0	0	0	0	0	0	0	0	0	0	0	0	0	1	0	0	3	0	0	0	0	1	0	0	0	0	1	6
d__Bacteria	k__norank_d__Bacteria	p__Firmicutes	c__Bacilli	o__Lactobacillales	f__Streptococcaceae	g__Streptococcus	s__unclassified_g__Streptococcus	OTU872	0	0	0	0	0	0	0	0	0	0	0	0	0	0	0	0	0	0	0	0	0	0	26	99	10	25	27	29	35	32	17	52	2	22	55	14	34	27	24	19	549
d__Bacteria	k__norank_d__Bacteria	p__Firmicutes	c__Bacilli	o__Lactobacillales	f__Streptococcaceae	g__Streptococcus	s__unclassified_g__Streptococcus	OTU875	0	0	0	0	0	0	0	0	0	0	0	0	0	0	0	0	0	0	0	0	0	0	1	0	0	1	1	0	1	0	2	3	0	3	2	0	0	1	0	0	15
d__Bacteria	k__norank_d__Bacteria	p__Firmicutes	c__Bacilli	o__Lactobacillales	f__Streptococcaceae	g__Streptococcus	s__unclassified_g__Streptococcus	OTU877	0	0	0	0	0	0	0	0	0	0	0	0	0	0	0	0	0	0	0	0	0	0	3	24	0	2	12	6	1	3	1	8	0	2	7	1	4	2	5	6	87
d__Bacteria	k__norank_d__Bacteria	p__Firmicutes	c__Clostridia	o__Lachnospirales	f__Lachnospiraceae	g__unclassified_f__Lachnospiraceae	s__unclassified_f__Lachnospiraceae	OTU341	7	7	0	0	26	13	6	0	18	66	1	45	16	51	42	56	1	8	0	50	10	21	0	0	0	0	0	0	0	0	0	0	0	1	0	0	0	0	0	0	445
d__Bacteria	k__norank_d__Bacteria	p__Firmicutes	c__Clostridia	o__Oscillospirales	f__Ruminococcaceae	g__Negativibacillus	s__uncultured_bacterium_g__Negativibacillus	OTU605	209	1006	127	13	23	186	545	149	9	625	26	361	942	66	82	255	1593	589	1885	200	75	202	0	590	636	0	39	510	405	792	1148	0	0	0	0	0	0	0	0	0	13288
d__Bacteria	k__norank_d__Bacteria	p__Firmicutes	c__Bacilli	o__Lactobacillales	f__Enterococcaceae	g__Enterococcus	s__Enterococcus_faecium_g__Enterococcus	OTU275	890	473	5163	1286	4660	484	1783	1211	1455	761	1547	181	8	79	430	16	94	905	246	3996	111	7	131	368	653	847	127	638	323	164	219	253	326	244	164	173	281	259	363	339	31658
d__Bacteria	k__norank_d__Bacteria	p__Firmicutes	c__Clostridia	o__Oscillospirales	f__Ruminococcaceae	g__Negativibacillus	s__uncultured_bacterium_g__Negativibacillus	OTU606	1	0	0	0	0	0	1	0	0	0	0	3	2	0	0	2	10	3	0	1	0	0	0	0	0	0	0	0	0	0	0	0	0	0	0	0	0	0	0	0	23
d__Bacteria	k__norank_d__Bacteria	p__Proteobacteria	c__Gammaproteobacteria	o__Enterobacterales	f__Enterobacteriaceae	g__Escherichia-Shigella	s__unclassified_g__Escherichia-Shigella	OTU426	6	25	7	35	37	38	3	13	15	20	20	20	9	9	54	14	8	33	17	13	7	17	19	9	5	4	4	4	6	4	7	5	8	2	5	4	5	2	13	8	534
d__Bacteria	k__norank_d__Bacteria	p__Proteobacteria	c__Gammaproteobacteria	o__Enterobacterales	f__Enterobacteriaceae	g__unclassified_f__Enterobacteriaceae	s__unclassified_f__Enterobacteriaceae	OTU939	0	0	0	0	0	0	0	0	0	0	0	1	1	0	0	0	0	0	0	0	2	0	0	0	0	0	0	0	0	0	0	0	0	0	0	0	0	0	2	0	6
d__Bacteria	k__norank_d__Bacteria	p__Firmicutes	c__Clostridia	o__Lachnospirales	f__Lachnospiraceae	g__unclassified_f__Lachnospiraceae	s__unclassified_f__Lachnospiraceae	OTU188	0	0	0	11	0	0	0	0	0	0	0	0	0	0	0	0	0	0	0	41	1	0	0	0	0	0	0	0	0	0	0	0	0	2	0	0	0	0	0	0	55
d__Bacteria	k__norank_d__Bacteria	p__Firmicutes	c__Clostridia	o__Oscillospirales	f__Oscillospiraceae	g__Flavonifractor	s__uncultured_bacterium_g__Flavonifractor	OTU380	0	0	0	0	0	0	0	0	0	0	0	0	0	0	1	1	0	1	0	1	1	1	0	0	0	0	0	0	0	0	0	0	0	0	0	0	0	0	0	0	6
d__Bacteria	k__norank_d__Bacteria	p__Firmicutes	c__Clostridia	o__Oscillospirales	f__Ruminococcaceae	g__Candidatus_Soleaferrea	s__uncultured_Anaerotruncus_sp._g__Candidatus_Soleaferrea	OTU646	0	0	0	0	18	0	0	0	0	0	0	13	0	15	2	0	0	12	0	19	0	0	0	0	0	0	0	0	0	0	0	0	0	0	0	0	0	0	0	0	79
d__Bacteria	k__norank_d__Bacteria	p__Bacteroidota	c__Bacteroidia	o__Bacteroidales	f__Rikenellaceae	g__Rikenellaceae_RC9_gut_group	s__uncultured_bacterium_g__Rikenellaceae_RC9_gut_group	OTU843	0	0	0	0	0	0	0	0	0	0	0	0	0	0	0	0	0	0	0	0	0	0	0	0	0	0	0	0	0	0	0	0	0	1	0	0	0	0	0	0	1
d__Bacteria	k__norank_d__Bacteria	p__Bacteroidota	c__Bacteroidia	o__Bacteroidales	f__Bacteroidaceae	g__Bacteroides	s__Bacteroides_caecigallinarum	OTU856	0	0	0	0	0	0	0	0	0	0	0	0	0	0	0	0	0	0	0	0	0	0	0	0	1	0	0	0	0	0	0	0	0	2	0	0	0	0	0	0	3
d__Bacteria	k__norank_d__Bacteria	p__Firmicutes	c__Clostridia	o__Lachnospirales	f__Lachnospiraceae	g__unclassified_f__Lachnospiraceae	s__unclassified_f__Lachnospiraceae	OTU373	0	0	0	0	0	1	0	0	0	3	0	2	0	1	0	2	0	2	0	0	2	0	0	0	0	0	0	0	0	0	0	0	0	0	0	0	0	0	0	0	13
d__Bacteria	k__norank_d__Bacteria	p__Firmicutes	c__Clostridia	o__Lachnospirales	f__Lachnospiraceae	g__Sellimonas	s__unclassified_g__Sellimonas	OTU899	0	0	0	0	8	0	0	0	0	0	0	0	0	0	0	0	0	0	0	0	0	0	0	0	0	0	0	0	0	0	0	0	0	0	0	185	0	0	0	0	193
d__Bacteria	k__norank_d__Bacteria	p__Firmicutes	c__Bacilli	o__Erysipelotrichales	f__Erysipelatoclostridiaceae	g__Erysipelatoclostridium	s__unclassified_g__Erysipelatoclostridium	OTU128	3	1	0	0	0	0	0	0	0	0	0	0	0	0	0	0	0	0	1	0	0	0	0	0	0	0	0	0	0	0	0	0	0	0	0	0	0	0	0	0	5
d__Bacteria	k__norank_d__Bacteria	p__Firmicutes	c__Clostridia	o__Lachnospirales	f__Lachnospiraceae	g__unclassified_f__Lachnospiraceae	s__unclassified_f__Lachnospiraceae	OTU496	0	0	0	0	0	0	0	0	0	0	0	0	0	31	0	0	0	0	0	0	0	0	0	0	0	0	0	0	0	0	0	0	0	0	0	0	0	0	0	0	31
d__Bacteria	k__norank_d__Bacteria	p__Firmicutes	c__Clostridia	o__Lachnospirales	f__Lachnospiraceae	g__unclassified_f__Lachnospiraceae	s__unclassified_f__Lachnospiraceae	OTU492	0	0	0	0	1	0	4	0	0	1	0	0	1	9	1	6	5	0	0	0	0	0	0	0	0	0	0	0	0	0	0	0	0	0	0	0	0	0	0	0	28
d__Bacteria	k__norank_d__Bacteria	p__Firmicutes	c__Clostridia	o__Lachnospirales	f__Lachnospiraceae	g__Sellimonas	s__unclassified_g__Sellimonas	OTU897	0	0	0	0	38	0	0	0	0	0	0	0	0	0	0	0	0	0	0	0	0	0	0	0	0	0	0	0	0	0	0	0	0	0	0	1236	1	0	0	0	1275
d__Bacteria	k__norank_d__Bacteria	p__Firmicutes	c__Clostridia	o__Lachnospirales	f__Lachnospiraceae	g__unclassified_f__Lachnospiraceae	s__unclassified_f__Lachnospiraceae	OTU490	0	0	0	0	0	0	0	0	0	0	0	0	0	1	0	0	0	0	0	0	0	0	0	0	0	0	0	0	0	0	0	0	0	0	0	0	0	0	0	0	1
d__Bacteria	k__norank_d__Bacteria	p__Firmicutes	c__Clostridia	o__Lachnospirales	f__Lachnospiraceae	g__unclassified_f__Lachnospiraceae	s__unclassified_f__Lachnospiraceae	OTU491	0	0	0	0	0	0	0	0	0	0	0	0	0	14	0	0	0	0	0	0	0	0	0	0	0	0	0	0	0	0	0	0	0	0	0	0	0	0	0	0	14
d__Bacteria	k__norank_d__Bacteria	p__Firmicutes	c__Clostridia	o__Lachnospirales	f__Lachnospiraceae	g__Ruminococcus_torques_group	s__unclassified_g__Ruminococcus_torques_group	OTU250	0	11	0	0	164	0	17	0	0	8	0	0	0	184	0	66	9	0	0	2	0	15	0	0	0	0	0	0	0	0	0	0	0	0	0	0	0	0	0	0	476
d__Bacteria	k__norank_d__Bacteria	p__Firmicutes	c__Clostridia	o__Oscillospirales	f__Ruminococcaceae	g__DTU089	s__uncultured_organism_g__DTU089	OTU203	1	0	0	3	0	1	0	0	1	0	2	0	0	0	1	0	0	0	1	0	0	0	0	0	0	0	0	0	0	0	0	0	0	0	0	0	0	0	0	0	10
d__Bacteria	k__norank_d__Bacteria	p__Firmicutes	c__Clostridia	o__Lachnospirales	f__Lachnospiraceae	g__unclassified_f__Lachnospiraceae	s__unclassified_f__Lachnospiraceae	OTU944	0	0	0	0	0	0	0	0	0	0	0	0	0	0	2	0	0	0	0	0	0	0	0	0	0	0	0	0	0	0	0	0	0	0	0	0	1	0	0	0	3
d__Bacteria	k__norank_d__Bacteria	p__Firmicutes	c__Clostridia	o__Lachnospirales	f__Lachnospiraceae	g__unclassified_f__Lachnospiraceae	s__unclassified_f__Lachnospiraceae	OTU945	0	0	0	0	0	0	0	0	0	1	1	0	1	0	0	0	0	0	1	0	0	1	0	0	0	0	0	0	0	0	0	5	0	1	8	2	11	0	21	1	54
d__Bacteria	k__norank_d__Bacteria	p__Firmicutes	c__Clostridia	o__Lachnospirales	f__Lachnospiraceae	g__Lachnoclostridium	s__unclassified_g__Lachnoclostridium	OTU644	1	12	0	5	1	9	18	0	1	34	10	87	37	4	2	79	3	9	18	6	7	24	0	0	0	0	0	60	65	0	1	0	0	0	0	0	0	0	0	0	493
d__Bacteria	k__norank_d__Bacteria	p__Firmicutes	c__Clostridia	o__Lachnospirales	f__Lachnospiraceae	g__unclassified_f__Lachnospiraceae	s__unclassified_f__Lachnospiraceae	OTU948	0	0	0	0	0	0	0	0	0	0	0	0	0	0	0	0	0	0	1	0	0	0	0	0	0	0	0	0	0	0	0	0	0	0	0	0	4	0	1	0	6
d__Bacteria	k__norank_d__Bacteria	p__Bacteroidota	c__Bacteroidia	o__Bacteroidales	f__Rikenellaceae	g__Rikenellaceae_RC9_gut_group	s__uncultured_bacterium_g__Rikenellaceae_RC9_gut_group	OTU696	0	0	0	0	0	0	0	0	0	0	0	0	0	0	0	0	0	0	0	0	0	0	0	0	2	0	0	0	0	0	0	0	0	0	0	0	0	0	0	0	2
d__Bacteria	k__norank_d__Bacteria	p__Firmicutes	c__Clostridia	o__unclassified_c__Clostridia	f__unclassified_c__Clostridia	g__unclassified_c__Clostridia	s__unclassified_c__Clostridia	OTU339	0	0	0	0	0	0	0	0	0	0	0	0	0	4	0	4	0	1	0	11	0	0	0	0	0	0	0	0	0	0	0	0	0	0	0	0	0	0	0	0	20
d__Bacteria	k__norank_d__Bacteria	p__Firmicutes	c__Bacilli	o__Erysipelotrichales	f__Erysipelotrichaceae	g__Clostridium_innocuum_group	s__Clostridium_innocuum	OTU860	0	0	0	0	0	0	0	0	0	0	0	0	0	0	0	0	0	0	0	0	0	0	0	0	0	0	0	0	0	0	0	0	0	0	0	1	1	0	0	0	2
d__Bacteria	k__norank_d__Bacteria	p__Proteobacteria	c__Gammaproteobacteria	o__Enterobacterales	f__Enterobacteriaceae	g__unclassified_f__Enterobacteriaceae	s__unclassified_f__Enterobacteriaceae	OTU749	14	111	18	0	4	6	9	22	0	2	2	43	75	1	3	7	118	139	24	42	99	35	68	4	2	145	297	180	99	49	516	110	625	116	356	92	209	253	96	69	4060
d__Bacteria	k__norank_d__Bacteria	p__Firmicutes	c__unclassified_p__Firmicutes	o__unclassified_p__Firmicutes	f__unclassified_p__Firmicutes	g__unclassified_p__Firmicutes	s__unclassified_p__Firmicutes	OTU45	0	0	0	0	0	0	0	0	0	0	0	0	0	0	0	0	0	0	1	0	0	0	0	0	0	0	0	0	0	0	0	0	0	0	0	0	0	0	0	0	1
d__Bacteria	k__norank_d__Bacteria	p__Firmicutes	c__Clostridia	o__Lachnospirales	f__Lachnospiraceae	g__unclassified_f__Lachnospiraceae	s__unclassified_f__Lachnospiraceae	OTU428	16	3	0	1	0	7	305	0	4	351	6	215	82	8	9	185	218	103	74	24	17	104	0	0	0	0	0	0	0	0	0	0	0	1	0	0	0	0	0	0	1733
d__Bacteria	k__norank_d__Bacteria	p__Firmicutes	c__Clostridia	o__Lachnospirales	f__Lachnospiraceae	g__unclassified_f__Lachnospiraceae	s__unclassified_f__Lachnospiraceae	OTU427	0	0	0	0	0	0	0	0	0	0	0	16	0	0	0	0	0	0	0	0	0	0	0	0	0	0	0	0	0	0	0	0	0	0	0	0	0	0	0	0	16
d__Bacteria	k__norank_d__Bacteria	p__Firmicutes	c__Clostridia	o__Oscillospirales	f__Ruminococcaceae	g__unclassified_f__Ruminococcaceae	s__unclassified_f__Ruminococcaceae	OTU61	0	0	0	0	0	1	4	0	22	8	0	5	5	1	0	4	2	4	31	1	9	67	0	0	0	0	0	0	0	0	0	0	0	0	0	0	0	0	0	0	164
d__Bacteria	k__norank_d__Bacteria	p__Firmicutes	c__Clostridia	o__Lachnospirales	f__Lachnospiraceae	g__unclassified_f__Lachnospiraceae	s__unclassified_f__Lachnospiraceae	OTU423	0	0	0	0	1	0	1	0	0	2	0	15	2	0	1	1	0	0	0	0	0	0	0	0	0	0	0	0	0	0	0	0	0	0	0	0	0	0	0	0	23
d__Bacteria	k__norank_d__Bacteria	p__Firmicutes	c__Clostridia	o__Lachnospirales	f__Lachnospiraceae	g__unclassified_f__Lachnospiraceae	s__unclassified_f__Lachnospiraceae	OTU421	0	0	0	0	0	0	1	0	0	2	0	1	3	5	0	0	0	0	0	0	0	0	0	0	0	0	0	0	0	0	0	0	0	0	0	0	0	0	0	0	12
d__Bacteria	k__norank_d__Bacteria	p__Firmicutes	c__Clostridia	o__Lachnospirales	f__Lachnospiraceae	g__unclassified_f__Lachnospiraceae	s__unclassified_f__Lachnospiraceae	OTU420	1	0	0	0	0	0	0	0	0	0	0	62	0	0	2	0	0	0	0	0	1	0	0	0	0	0	0	0	0	0	0	0	0	0	0	0	0	0	0	0	66
d__Bacteria	k__norank_d__Bacteria	p__Firmicutes	c__Clostridia	o__unclassified_c__Clostridia	f__unclassified_c__Clostridia	g__unclassified_c__Clostridia	s__unclassified_c__Clostridia	OTU33	0	0	0	0	0	0	0	0	1	0	0	0	0	0	0	0	0	0	0	0	0	0	0	0	0	0	0	0	0	0	0	0	0	0	0	0	0	0	0	0	1
d__Bacteria	k__norank_d__Bacteria	p__Proteobacteria	c__Gammaproteobacteria	o__Enterobacterales	f__Enterobacteriaceae	g__Escherichia-Shigella	s__unclassified_g__Escherichia-Shigella	OTU798	2	5	1	3	7	4	2	0	0	3	2	0	0	1	8	0	0	1	3	1	0	2	4	0	0	4	1	2	1	2	2	3	0	1	1	2	0	0	3	2	73
d__Bacteria	k__norank_d__Bacteria	p__Firmicutes	c__Clostridia	o__Lachnospirales	f__Lachnospiraceae	g__Lachnospiraceae_NK4A136_group	s__uncultured_bacterium_g__Lachnospiraceae_NK4A136_group	OTU653	0	0	0	0	0	0	0	0	0	0	0	3	0	0	0	0	0	0	0	0	0	0	0	0	0	0	0	0	0	0	0	0	0	0	0	0	0	0	0	0	3
d__Bacteria	k__norank_d__Bacteria	p__Firmicutes	c__Clostridia	o__unclassified_c__Clostridia	f__unclassified_c__Clostridia	g__unclassified_c__Clostridia	s__unclassified_c__Clostridia	OTU38	0	0	0	0	0	0	0	0	1	0	0	0	1	0	0	0	0	0	0	0	1	0	0	0	0	0	0	0	0	0	0	0	0	0	0	0	0	0	0	0	3
d__Bacteria	k__norank_d__Bacteria	p__Proteobacteria	c__Gammaproteobacteria	o__Enterobacterales	f__Enterobacteriaceae	g__Escherichia-Shigella	s__unclassified_g__Escherichia-Shigella	OTU790	0	0	0	0	0	0	0	0	0	0	0	0	0	0	0	0	0	0	0	0	0	0	0	0	0	0	0	0	0	2	2	1	0	0	1	0	0	0	0	0	6
d__Bacteria	k__norank_d__Bacteria	p__Proteobacteria	c__Gammaproteobacteria	o__Enterobacterales	f__Enterobacteriaceae	g__Klebsiella	s__unclassified_g__Klebsiella	OTU921	0	0	0	0	0	0	0	0	0	0	0	0	0	0	0	0	0	0	0	0	0	0	0	0	0	0	0	0	0	0	0	0	3	1	0	0	1	1	0	0	6
d__Bacteria	k__norank_d__Bacteria	p__Firmicutes	c__Clostridia	o__Lachnospirales	f__Lachnospiraceae	g__Anaerostipes	s__uncultured_bacterium_g__Anaerostipes	OTU636	0	0	0	54	1	11	58	0	0	0	30	0	3	3	138	4	1	6	1	2	14	0	0	0	0	0	0	0	0	0	0	0	0	0	0	0	0	0	0	0	326
d__Bacteria	k__norank_d__Bacteria	p__Firmicutes	c__Clostridia	o__Lachnospirales	f__Lachnospiraceae	g__Lachnoclostridium	s__unclassified_g__Lachnoclostridium	OTU129	0	0	0	0	0	0	0	0	8	4	0	0	0	0	0	0	0	0	0	0	0	0	0	0	0	0	0	0	0	0	0	0	0	0	0	0	0	0	0	0	12
d__Bacteria	k__norank_d__Bacteria	p__Firmicutes	c__Clostridia	o__Oscillospirales	f__Ruminococcaceae	g__norank_f__Ruminococcaceae	s__unclassified_g__norank_f__Ruminococcaceae	OTU937	0	0	0	0	0	0	0	0	0	0	0	0	0	0	0	0	0	0	0	0	0	0	0	0	0	0	0	0	0	0	0	0	0	0	0	0	0	0	17	0	17
d__Bacteria	k__norank_d__Bacteria	p__Bacteroidota	c__Bacteroidia	o__Bacteroidales	f__Bacteroidaceae	g__Bacteroides	s__Bacteroides_plebeius	OTU851	0	0	0	0	0	0	0	0	0	0	0	0	0	0	0	0	0	0	0	0	0	0	0	0	0	3	0	0	0	0	0	0	0	1	0	0	0	0	1	0	5
d__Bacteria	k__norank_d__Bacteria	p__Firmicutes	c__Clostridia	o__Oscillospirales	f__Eubacterium_coprostanoligenes_group	g__norank_f__Eubacterium_coprostanoligenes_group	s__unclassified_g__norank_f__Eubacterium_coprostanoligenes_group	OTU623	0	0	0	0	0	0	1	0	0	0	0	0	0	0	0	0	0	1	0	1	0	2	0	1	0	0	1	0	0	2	4	0	1	0	3	1	0	0	1	2	21
d__Bacteria	k__norank_d__Bacteria	p__Firmicutes	c__Bacilli	o__Lactobacillales	f__Enterococcaceae	g__Enterococcus	s__unclassified_g__Enterococcus	OTU304	0	0	11	1	1	0	8	0	0	0	2	0	0	0	0	0	0	0	0	0	0	0	0	0	0	0	0	0	0	0	0	0	0	0	0	0	0	0	0	0	23
d__Bacteria	k__norank_d__Bacteria	p__Bacteroidota	c__Bacteroidia	o__Bacteroidales	f__unclassified_o__Bacteroidales	g__unclassified_o__Bacteroidales	s__unclassified_o__Bacteroidales	OTU697	0	0	0	0	0	0	0	0	0	0	0	0	0	0	0	0	0	0	0	0	0	0	0	0	2	0	0	0	0	0	0	0	0	0	0	0	0	0	0	0	2
d__Bacteria	k__norank_d__Bacteria	p__Firmicutes	c__Clostridia	o__Oscillospirales	f__Ruminococcaceae	g__Caproiciproducens	s__unclassified_g__Caproiciproducens	OTU776	1	1	0	0	0	1	0	0	0	2	1	0	0	0	0	0	0	0	0	0	1	1	0	0	0	0	0	1	0	0	0	0	0	0	0	0	0	0	0	0	9
d__Bacteria	k__norank_d__Bacteria	p__unclassified_k__norank_d__Bacteria	c__unclassified_k__norank_d__Bacteria	o__unclassified_k__norank_d__Bacteria	f__unclassified_k__norank_d__Bacteria	g__unclassified_k__norank_d__Bacteria	s__unclassified_k__norank_d__Bacteria	OTU434	3	7	0	0	34	12	5	0	0	20	3	19	17	16	74	20	4	20	0	29	21	5	0	0	0	0	0	0	0	0	0	0	0	0	0	0	0	0	0	0	309
d__Bacteria	k__norank_d__Bacteria	p__Bacteroidota	c__Bacteroidia	o__Bacteroidales	f__Bacteroidaceae	g__Bacteroides	s__Bacteroides_coprophilus	OTU740	0	0	0	0	0	0	0	0	0	0	0	0	0	0	0	0	0	0	0	0	0	0	0	0	0	1	0	0	0	0	0	1	0	0	0	0	0	0	0	0	2
d__Bacteria	k__norank_d__Bacteria	p__unclassified_k__norank_d__Bacteria	c__unclassified_k__norank_d__Bacteria	o__unclassified_k__norank_d__Bacteria	f__unclassified_k__norank_d__Bacteria	g__unclassified_k__norank_d__Bacteria	s__unclassified_k__norank_d__Bacteria	OTU436	16	8	0	4	44	23	15	0	4	61	1	36	39	24	178	34	17	63	0	59	40	12	0	0	0	0	0	0	0	0	0	0	0	0	0	0	0	0	0	0	678
d__Bacteria	k__norank_d__Bacteria	p__Firmicutes	c__Clostridia	o__Clostridia_vadinBB60_group	f__norank_o__Clostridia_vadinBB60_group	g__norank_f__norank_o__Clostridia_vadinBB60_group	s__uncultured_bacterium_g__norank_f__norank_o__Clostridia_vadinBB60_group	OTU564	0	0	0	0	0	0	0	0	0	0	0	0	0	0	0	19	17	0	0	0	1	0	0	0	0	0	0	0	0	0	0	0	0	0	0	0	0	0	0	0	37
d__Bacteria	k__norank_d__Bacteria	p__Firmicutes	c__Clostridia	o__Oscillospirales	f__Oscillospiraceae	g__unclassified_f__Oscillospiraceae	s__unclassified_f__Oscillospiraceae	OTU876	0	0	0	0	0	0	0	0	0	1	0	0	0	0	0	0	0	0	0	0	0	0	0	0	0	0	0	0	0	0	0	0	0	0	3	0	1	0	0	0	5
d__Bacteria	k__norank_d__Bacteria	p__Firmicutes	c__Clostridia	o__Oscillospirales	f__Eubacterium_coprostanoligenes_group	g__norank_f__Eubacterium_coprostanoligenes_group	s__uncultured_bacterium_g__norank_f__Eubacterium_coprostanoligenes_group	OTU278	0	0	0	1	0	6	0	2	0	0	0	0	0	0	6	0	0	0	0	0	0	0	0	0	0	0	0	0	0	0	0	0	0	0	0	0	0	0	0	0	15
d__Bacteria	k__norank_d__Bacteria	p__Firmicutes	c__Clostridia	o__Oscillospirales	f__Ruminococcaceae	g__norank_f__Ruminococcaceae	s__uncultured_organism_g__norank_f__Ruminococcaceae	OTU108	0	0	0	2	0	0	13	0	24	4	5	22	9	18	0	5	16	1	0	0	7	0	0	0	0	0	0	0	0	0	0	0	0	0	0	0	0	0	0	0	126
d__Bacteria	k__norank_d__Bacteria	p__Firmicutes	c__Clostridia	o__Lachnospirales	f__Lachnospiraceae	g__unclassified_f__Lachnospiraceae	s__unclassified_f__Lachnospiraceae	OTU761	0	0	0	1	2	3	0	0	0	1	30	1469	0	1	0	0	10	372	1	53	6	16	0	0	0	0	1793	3490	2509	45	34	181	0	7	7	11	17	7	1	309	10376
d__Bacteria	k__norank_d__Bacteria	p__Firmicutes	c__Bacilli	o__Erysipelotrichales	f__Erysipelatoclostridiaceae	g__Erysipelatoclostridium	s__bacterium_ic1391	OTU573	0	0	0	1	0	0	0	0	0	0	0	0	4	0	3	6	0	0	0	0	0	1	0	0	0	0	0	0	0	0	0	0	0	0	0	0	0	0	0	0	15
d__Bacteria	k__norank_d__Bacteria	p__Firmicutes	c__Clostridia	o__Lachnospirales	f__Lachnospiraceae	g__Epulopiscium	s__uncultured_organism_g__Epulopiscium	OTU252	0	0	1	0	0	0	0	0	0	0	0	0	0	0	0	0	0	0	0	0	0	0	0	0	0	0	0	0	0	0	0	0	0	0	0	0	0	0	0	0	1
d__Bacteria	k__norank_d__Bacteria	p__Firmicutes	c__Clostridia	o__Oscillospirales	f__Oscillospiraceae	g__Flavonifractor	s__Flavonifractor_plautii_g__Flavonifractor	OTU800	3	1	1	0	0	2	1	3	0	1	0	2	1	0	0	1	2	0	3	2	0	1	11	3	1	5	11	5	7	16	11	10	2	9	10	2	1	2	9	1	140
d__Bacteria	k__norank_d__Bacteria	p__Firmicutes	c__Bacilli	o__Lactobacillales	f__Lactobacillaceae	g__Lactobacillus	s__Lactobacillus_johnsonii	OTU433	0	1	1	3	1	0	0	0	0	0	1	0	10	12	1	7	11	90	32	130	3	1	0	0	0	0	0	0	0	0	0	0	0	0	0	0	0	0	0	0	304
d__Bacteria	k__norank_d__Bacteria	p__Firmicutes	c__Clostridia	o__Lachnospirales	f__Lachnospiraceae	g__unclassified_f__Lachnospiraceae	s__unclassified_f__Lachnospiraceae	OTU769	0	0	0	0	0	0	0	0	0	0	0	2	0	0	0	0	0	0	0	0	0	0	0	0	0	0	3	5	3	0	0	1	0	0	0	0	0	0	0	0	14
d__Bacteria	k__norank_d__Bacteria	p__Firmicutes	c__Clostridia	o__Christensenellales	f__Christensenellaceae	g__Christensenellaceae_R-7_group	s__uncultured_bacterium_g__Christensenellaceae_R-7_group	OTU343	0	0	0	0	0	0	0	0	0	0	0	0	0	0	0	0	0	0	0	19	0	0	0	0	2	0	0	0	0	0	0	0	0	0	0	0	0	0	0	0	21
d__Bacteria	k__norank_d__Bacteria	p__Firmicutes	c__Clostridia	o__Lachnospirales	f__Lachnospiraceae	g__unclassified_f__Lachnospiraceae	s__unclassified_f__Lachnospiraceae	OTU126	12	1	0	2	392	0	6	0	1	0	0	0	0	7	82	1184	203	0	62	77	3	1447	0	0	0	0	0	0	0	0	0	0	0	0	0	0	0	0	0	0	3479
d__Bacteria	k__norank_d__Bacteria	p__Firmicutes	c__Clostridia	o__Lachnospirales	f__Lachnospiraceae	g__Ruminococcus_torques_group	s__uncultured_Clostridiales_bacterium_g__Ruminococcus_torques_group	OTU83	14	34	0	88	24	112	185	404	42	724	156	190	29	2	401	178	552	155	43	91	38	25	0	0	1	1	172	0	0	19	0	0	0	2	1	239	290	2	39	0	4253
d__Bacteria	k__norank_d__Bacteria	p__Firmicutes	c__Clostridia	o__Oscillospirales	f__Ruminococcaceae	g__unclassified_f__Ruminococcaceae	s__unclassified_f__Ruminococcaceae	OTU144	0	43	0	0	0	0	0	0	0	0	0	0	0	0	0	0	0	0	0	0	0	0	0	0	0	0	0	0	0	0	0	0	0	0	0	0	0	0	0	0	43
d__Bacteria	k__norank_d__Bacteria	p__Firmicutes	c__Clostridia	o__Oscillospirales	f__Oscillospiraceae	g__Flavonifractor	s__uncultured_bacterium_g__Flavonifractor	OTU796	1	5	0	0	2	5	2	5	0	5	0	1	0	1	2	0	0	0	8	1	0	4	24	4	5	9	45	15	10	26	21	13	11	9	17	10	12	6	5	6	290
d__Bacteria	k__norank_d__Bacteria	p__Firmicutes	c__Clostridia	o__Oscillospirales	f__Oscillospiraceae	g__Oscillibacter	s__uncultured_organism_g__Oscillibacter	OTU587	0	1	0	0	0	0	2	1	0	0	0	0	0	1	0	1	2	0	0	1	0	0	0	0	0	0	0	0	0	0	0	0	0	0	0	0	0	0	0	0	9
d__Bacteria	k__norank_d__Bacteria	p__Proteobacteria	c__Gammaproteobacteria	o__Pseudomonadales	f__Moraxellaceae	g__Acinetobacter	s__Acinetobacter_johnsonii	OTU838	0	0	1	0	0	0	0	1	0	0	0	0	0	0	0	0	0	0	0	0	0	0	0	0	0	0	0	1	0	0	0	0	4	0	0	0	0	4	0	0	11
d__Bacteria	k__norank_d__Bacteria	p__Proteobacteria	c__Gammaproteobacteria	o__Enterobacterales	f__Enterobacteriaceae	g__Escherichia-Shigella	s__unclassified_g__Escherichia-Shigella	OTU815	12	97	12	2	13	11	5	19	2	6	5	36	50	1	9	2	62	91	11	26	50	19	43	6	3	79	130	94	54	47	254	73	304	60	168	46	88	98	54	41	2183
d__Bacteria	k__norank_d__Bacteria	p__Firmicutes	c__Clostridia	o__Lachnospirales	f__Lachnospiraceae	g__unclassified_f__Lachnospiraceae	s__unclassified_f__Lachnospiraceae	OTU832	0	0	0	0	0	0	0	0	0	0	0	0	0	0	0	0	0	0	0	0	0	0	0	0	0	0	1	1	0	1	2	0	10	0	1	0	8	7	1	0	32
d__Bacteria	k__norank_d__Bacteria	p__Proteobacteria	c__Alphaproteobacteria	o__Rhizobiales	f__Beijerinckiaceae	g__Bosea	s__unclassified_g__Bosea	OTU29	0	0	14	0	0	1	1	6	0	1	20	0	1	2	1	0	0	0	0	0	0	0	1	0	6	1	0	0	0	0	0	0	1	0	0	0	0	2	0	0	58
d__Bacteria	k__norank_d__Bacteria	p__Firmicutes	c__unclassified_p__Firmicutes	o__unclassified_p__Firmicutes	f__unclassified_p__Firmicutes	g__unclassified_p__Firmicutes	s__unclassified_p__Firmicutes	OTU112	0	1	1	0	0	1	0	0	0	6	3	1	0	0	0	1	0	0	0	10	0	0	0	0	0	0	0	1	2	0	0	0	0	0	0	0	0	0	0	0	27
d__Bacteria	k__norank_d__Bacteria	p__Firmicutes	c__Clostridia	o__Lachnospirales	f__Lachnospiraceae	g__unclassified_f__Lachnospiraceae	s__unclassified_f__Lachnospiraceae	OTU835	0	0	0	0	0	0	0	0	0	0	0	0	0	0	0	0	0	0	0	0	0	0	0	0	0	0	0	0	0	0	0	0	22	0	0	0	4	0	0	0	26
d__Bacteria	k__norank_d__Bacteria	p__Firmicutes	c__Clostridia	o__Lachnospirales	f__Lachnospiraceae	g__Lachnospiraceae_NK4A136_group	s__unclassified_g__Lachnospiraceae_NK4A136_group	OTU340	0	0	0	0	0	2	6	0	0	2	0	1	3	4	1	1	1	3	0	2	8	1	0	0	0	0	0	0	0	0	0	0	0	0	0	0	0	0	0	0	35
d__Bacteria	k__norank_d__Bacteria	p__Firmicutes	c__unclassified_p__Firmicutes	o__unclassified_p__Firmicutes	f__unclassified_p__Firmicutes	g__unclassified_p__Firmicutes	s__unclassified_p__Firmicutes	OTU831	0	0	0	0	0	0	0	0	0	0	0	0	0	0	0	0	0	0	0	0	0	0	0	0	0	0	0	0	0	0	0	0	21	0	0	1	7	0	1	1	31
d__Bacteria	k__norank_d__Bacteria	p__Bacteroidota	c__Bacteroidia	o__Bacteroidales	f__Bacteroidaceae	g__Bacteroides	s__Bacteroides_barnesiae	OTU739	0	0	0	0	0	0	0	0	0	0	0	0	0	0	0	0	0	0	0	0	0	0	0	0	7	0	0	0	0	0	0	0	0	4	0	0	0	0	1	0	12
d__Bacteria	k__norank_d__Bacteria	p__Firmicutes	c__Clostridia	o__Lachnospirales	f__Lachnospiraceae	g__unclassified_f__Lachnospiraceae	s__unclassified_f__Lachnospiraceae	OTU609	0	0	0	0	0	0	0	0	0	0	0	118	0	0	0	0	1	42	0	2	0	1	0	0	0	0	28	0	2	0	0	7	0	2	0	0	0	0	0	19	222
d__Bacteria	k__norank_d__Bacteria	p__Firmicutes	c__Clostridia	o__Lachnospirales	f__Lachnospiraceae	g__unclassified_f__Lachnospiraceae	s__unclassified_f__Lachnospiraceae	OTU608	0	0	0	0	0	0	0	0	0	0	0	0	0	0	0	0	2	0	0	0	0	0	0	0	0	0	0	0	0	0	0	0	0	0	0	0	0	0	0	0	2
d__Bacteria	k__norank_d__Bacteria	p__Firmicutes	c__Clostridia	o__Oscillospirales	f__Ruminococcaceae	g__Anaerotruncus	s__unclassified_g__Anaerotruncus	OTU466	0	0	0	21	0	0	0	0	33	291	66	0	0	367	0	192	0	0	0	7	0	0	5	0	0	0	46	0	666	3	0	0	0	0	0	0	0	0	0	0	1697
d__Bacteria	k__norank_d__Bacteria	p__Firmicutes	c__Clostridia	o__Lachnospirales	f__Lachnospiraceae	g__Ruminococcus_torques_group	s__uncultured_bacterium_g__Ruminococcus_torques_group	OTU523	1	1	46	185	14	2	975	1	5	311	26	40	80	1818	63	49	170	0	0	0	4	1	0	1	0	0	10	0	0	0	0	0	0	0	0	0	0	0	0	0	3803
d__Bacteria	k__norank_d__Bacteria	p__Firmicutes	c__unclassified_p__Firmicutes	o__unclassified_p__Firmicutes	f__unclassified_p__Firmicutes	g__unclassified_p__Firmicutes	s__unclassified_p__Firmicutes	OTU932	0	0	0	0	0	0	0	0	0	0	0	0	0	0	0	0	0	0	0	0	0	0	0	0	0	0	0	0	0	0	0	0	0	0	0	0	0	0	3	0	3
d__Bacteria	k__norank_d__Bacteria	p__Firmicutes	c__Clostridia	o__Lachnospirales	f__Lachnospiraceae	g__Eisenbergiella	s__uncultured_bacterium_g__Eisenbergiella	OTU217	0	0	0	8	88	0	3	0	0	0	1	0	0	101	54	0	0	0	0	18	11	0	0	0	0	0	0	0	0	0	0	0	0	0	0	0	0	0	0	0	284
d__Bacteria	k__norank_d__Bacteria	p__Firmicutes	c__Clostridia	o__Oscillospirales	f__unclassified_o__Oscillospirales	g__unclassified_o__Oscillospirales	s__unclassified_o__Oscillospirales	OTU365	1	0	0	0	0	0	0	0	0	0	0	0	0	0	0	0	0	0	0	0	6	0	0	0	0	0	0	0	0	0	0	0	0	0	0	0	0	0	0	0	7
d__Bacteria	k__norank_d__Bacteria	p__Firmicutes	c__Clostridia	o__Lachnospirales	f__Lachnospiraceae	g__unclassified_f__Lachnospiraceae	s__unclassified_f__Lachnospiraceae	OTU654	0	1	0	0	1	0	0	0	0	9	0	0	0	0	0	0	0	44	0	0	0	0	0	0	0	0	0	0	0	0	0	0	0	0	0	0	0	0	0	0	55
d__Bacteria	k__norank_d__Bacteria	p__Firmicutes	c__Clostridia	o__Lachnospirales	f__Lachnospiraceae	g__unclassified_f__Lachnospiraceae	s__unclassified_f__Lachnospiraceae	OTU656	0	0	0	0	0	0	0	0	0	0	0	34	0	0	0	0	0	7	0	1	0	1	0	0	0	0	0	0	0	0	0	0	0	0	0	0	0	0	0	0	43
d__Bacteria	k__norank_d__Bacteria	p__Firmicutes	c__Clostridia	o__Lachnospirales	f__Lachnospiraceae	g__unclassified_f__Lachnospiraceae	s__unclassified_f__Lachnospiraceae	OTU657	0	0	0	0	1	0	0	0	0	0	0	0	0	0	0	0	0	0	0	0	0	0	3	1	0	0	0	0	0	0	0	0	0	0	0	0	0	0	0	0	5
d__Bacteria	k__norank_d__Bacteria	p__Firmicutes	c__Clostridia	o__Lachnospirales	f__Lachnospiraceae	g__unclassified_f__Lachnospiraceae	s__unclassified_f__Lachnospiraceae	OTU650	3	0	0	3	16	5	2	0	0	15	0	11	5	8	3	7	9	10	0	14	5	2	0	0	0	0	0	0	0	0	0	0	0	0	0	0	0	0	0	0	118
d__Bacteria	k__norank_d__Bacteria	p__unclassified_k__norank_d__Bacteria	c__unclassified_k__norank_d__Bacteria	o__unclassified_k__norank_d__Bacteria	f__unclassified_k__norank_d__Bacteria	g__unclassified_k__norank_d__Bacteria	s__unclassified_k__norank_d__Bacteria	OTU748	0	0	0	0	0	0	0	1	0	0	0	0	0	0	0	0	0	0	0	1	1	0	1	0	0	1	16	7	2	0	8	1	9	0	10	6	20	7	1	2	94
d__Bacteria	k__norank_d__Bacteria	p__Firmicutes	c__Bacilli	o__Lactobacillales	f__Enterococcaceae	g__Enterococcus	s__unclassified_g__Enterococcus	OTU695	0	1	0	0	0	0	1	0	0	1	0	0	0	0	0	0	0	0	0	1	0	0	3	2	2	4	0	4	2	3	0	3	3	3	4	5	2	3	11	1	59
d__Bacteria	k__norank_d__Bacteria	p__Firmicutes	c__Bacilli	o__Lactobacillales	f__Enterococcaceae	g__Enterococcus	s__unclassified_g__Enterococcus	OTU694	2	1	8	4	16	0	10	2	2	8	13	0	0	0	0	0	1	3	0	12	0	0	11	6	4	8	4	6	6	9	6	3	15	9	4	3	3	7	10	2	198
d__Bacteria	k__norank_d__Bacteria	p__Firmicutes	c__Clostridia	o__Lachnospirales	f__Lachnospiraceae	g__unclassified_f__Lachnospiraceae	s__unclassified_f__Lachnospiraceae	OTU658	0	2	1	6	2	4	9	0	5	2	0	2	69	31	2	7	6	0	1	0	0	1	132	116	176	0	6	0	0	0	0	0	0	0	0	0	0	0	0	0	580
d__Bacteria	k__norank_d__Bacteria	p__Firmicutes	c__Clostridia	o__Lachnospirales	f__Lachnospiraceae	g__unclassified_f__Lachnospiraceae	s__unclassified_f__Lachnospiraceae	OTU659	0	2	0	0	0	0	1	0	1	0	0	0	0	1	1	0	1	0	0	0	0	2	12	3	1	0	1	0	0	0	0	0	0	0	0	0	0	0	0	0	26
d__Bacteria	k__norank_d__Bacteria	p__Firmicutes	c__Bacilli	o__Lactobacillales	f__Enterococcaceae	g__Enterococcus	s__unclassified_g__Enterococcus	OTU691	0	0	0	0	0	0	0	0	0	0	0	0	0	0	0	0	0	0	0	0	0	0	23	51	6	18	25	12	14	21	1	22	1	20	21	11	22	16	39	14	337
d__Bacteria	k__norank_d__Bacteria	p__Proteobacteria	c__Gammaproteobacteria	o__unclassified_c__Gammaproteobacteria	f__unclassified_c__Gammaproteobacteria	g__unclassified_c__Gammaproteobacteria	s__unclassified_c__Gammaproteobacteria	OTU158	0	2	0	0	0	0	0	0	3	0	0	0	0	0	0	0	0	0	0	0	0	0	0	0	0	0	0	0	0	0	0	0	0	0	0	0	0	0	0	0	5
d__Bacteria	k__norank_d__Bacteria	p__Firmicutes	c__Clostridia	o__Lachnospirales	f__Lachnospiraceae	g__Sellimonas	s__Lachnoclostridium_phocaeense	OTU56	2	5	0	0	9	0	0	0	30	0	18	0	0	0	0	0	0	0	0	0	0	0	0	0	0	0	0	0	0	0	0	0	0	0	0	656	0	1	0	0	721
d__Bacteria	k__norank_d__Bacteria	p__Firmicutes	c__Clostridia	o__Lachnospirales	f__Lachnospiraceae	g__unclassified_f__Lachnospiraceae	s__unclassified_f__Lachnospiraceae	OTU85	0	1	1	1	1	6	12	1	1	5	0	2	0	5	0	4	1	0	0	0	0	1	19	13	1	0	3	0	0	0	0	0	0	0	0	0	0	0	0	0	78
d__Bacteria	k__norank_d__Bacteria	p__Proteobacteria	c__Gammaproteobacteria	o__Burkholderiales	f__Burkholderiaceae	g__Ralstonia	s__Ralstonia_pickettii	OTU255	0	0	1	0	0	0	0	0	0	0	0	0	0	0	0	0	0	0	0	0	0	0	0	0	0	1	0	0	0	0	0	0	0	0	0	0	0	0	0	0	2
d__Bacteria	k__norank_d__Bacteria	p__Firmicutes	c__Clostridia	o__Lachnospirales	f__Lachnospiraceae	g__unclassified_f__Lachnospiraceae	s__unclassified_f__Lachnospiraceae	OTU209	0	0	0	25	0	0	0	11	0	0	0	0	0	0	0	0	0	0	0	0	0	0	0	0	0	0	0	0	0	0	0	0	0	0	0	0	0	0	0	0	36
d__Bacteria	k__norank_d__Bacteria	p__Firmicutes	c__Clostridia	o__Lachnospirales	f__Lachnospiraceae	g__unclassified_f__Lachnospiraceae	s__unclassified_f__Lachnospiraceae	OTU89	0	0	0	0	0	1	1	2	0	18	2	1	4	0	1	5	1	0	0	3	6	0	0	0	0	0	0	0	0	0	0	0	0	0	0	0	0	0	0	0	45
d__Bacteria	k__norank_d__Bacteria	p__Firmicutes	c__Clostridia	o__unclassified_c__Clostridia	f__unclassified_c__Clostridia	g__unclassified_c__Clostridia	s__unclassified_c__Clostridia	OTU355	0	0	0	0	0	0	0	0	0	0	0	0	0	0	0	0	0	0	0	0	1	0	0	0	0	0	0	0	0	0	0	0	0	0	0	0	0	0	0	0	1
d__Bacteria	k__norank_d__Bacteria	p__Firmicutes	c__Bacilli	o__Erysipelotrichales	f__Erysipelatoclostridiaceae	g__Erysipelatoclostridium	s__unclassified_g__Erysipelatoclostridium	OTU417	16795	1698	1603	212	1329	453	1737	190	5364	1988	44	904	984	65	101	11	311	198	813	1820	897	2869	0	0	0	0	0	0	0	0	0	3	62	0	0	251	11	8	0	4	40725
d__Bacteria	k__norank_d__Bacteria	p__Firmicutes	c__Clostridia	o__Lachnospirales	f__Lachnospiraceae	g__Lachnospiraceae_NK4A136_group	s__unclassified_g__Lachnospiraceae_NK4A136_group	OTU378	0	0	0	0	8	3	4	0	0	19	1	12	14	11	26	7	5	17	0	15	17	0	0	0	0	0	0	0	0	0	0	0	0	0	0	0	0	0	0	0	159
d__Bacteria	k__norank_d__Bacteria	p__Firmicutes	c__Clostridia	o__Monoglobales	f__Monoglobaceae	g__Monoglobus	s__unclassified_g__Monoglobus	OTU109	0	0	0	0	0	0	1	0	0	0	9	0	2	0	0	1	0	0	0	0	0	0	0	0	0	0	0	0	0	0	0	0	0	0	0	0	0	0	0	0	13
d__Bacteria	k__norank_d__Bacteria	p__Firmicutes	c__Clostridia	o__Oscillospirales	f__Eubacterium_coprostanoligenes_group	g__norank_f__Eubacterium_coprostanoligenes_group	s__uncultured_bacterium_g__norank_f__Eubacterium_coprostanoligenes_group	OTU526	0	0	0	18	0	143	1	47	0	0	4	0	0	0	173	0	0	15	0	1	0	0	0	0	0	0	0	0	0	0	0	0	0	0	0	0	0	0	0	0	402
d__Bacteria	k__norank_d__Bacteria	p__Actinobacteriota	c__Coriobacteriia	o__Coriobacteriales	f__Eggerthellaceae	g__Gordonibacter	s__unclassified_g__Gordonibacter	OTU65	2	3	18	0	2	28	36	2	23	12	21	0	0	0	0	0	16	0	0	1	0	0	0	0	0	0	0	0	0	0	0	0	0	0	0	0	0	0	0	0	164
d__Bacteria	k__norank_d__Bacteria	p__Firmicutes	c__Clostridia	o__Lachnospirales	f__Lachnospiraceae	g__unclassified_f__Lachnospiraceae	s__unclassified_f__Lachnospiraceae	OTU11	0	0	0	0	1	10	1	33	0	1	0	0	0	0	0	0	0	0	0	1	0	0	0	0	0	0	0	0	0	0	0	0	0	0	0	0	0	0	0	0	47
d__Bacteria	k__norank_d__Bacteria	p__Proteobacteria	c__Gammaproteobacteria	o__Enterobacterales	f__Enterobacteriaceae	g__Escherichia-Shigella	s__unclassified_g__Escherichia-Shigella	OTU79	29	5	7	2	5	4	3	5	5	5	2	1	7	1	1	2	0	2	0	1	2	6	4	6	0	9	5	3	3	3	3	16	0	4	4	1	2	3	4	6	171
d__Bacteria	k__norank_d__Bacteria	p__Firmicutes	c__Clostridia	o__Lachnospirales	f__Lachnospiraceae	g__Ruminococcus_torques_group	s__uncultured_bacterium_g__Ruminococcus_torques_group	OTU432	1	31	0	0	1	6	3	0	30	1	0	1	14	8	0	1	0	0	4	2	0	15	0	0	0	0	0	0	0	0	0	0	0	0	0	0	0	0	0	0	118
d__Bacteria	k__norank_d__Bacteria	p__Firmicutes	c__Clostridia	o__Eubacteriales	f__Eubacteriaceae	g__Eubacterium	s__unclassified_g__Eubacterium	OTU133	0	1	0	0	1	1	1	0	0	0	0	0	0	0	0	0	0	0	0	0	1	0	0	0	0	0	0	0	0	0	0	0	0	0	0	0	0	0	0	0	5
d__Bacteria	k__norank_d__Bacteria	p__Proteobacteria	c__Alphaproteobacteria	o__Rhodobacterales	f__Rhodobacteraceae	g__Paracoccus	s__unclassified_g__Paracoccus	OTU125	11	9	4	25	0	6	24	16	17	93	0	0	0	0	0	0	0	0	0	0	0	0	0	0	0	0	0	0	0	0	0	0	0	0	0	0	0	0	0	0	205
d__Bacteria	k__norank_d__Bacteria	p__Firmicutes	c__Clostridia	o__Lachnospirales	f__Lachnospiraceae	g__unclassified_f__Lachnospiraceae	s__unclassified_f__Lachnospiraceae	OTU159	0	9	0	0	0	0	0	0	1	0	0	0	0	0	0	0	0	1	0	0	0	0	0	0	0	0	0	0	0	0	0	0	0	0	0	0	0	0	0	0	11
d__Bacteria	k__norank_d__Bacteria	p__Firmicutes	c__Bacilli	o__Erysipelotrichales	f__Erysipelatoclostridiaceae	g__Erysipelatoclostridium	s__uncultured_bacterium_g__Erysipelatoclostridium	OTU130	50	0	0	0	0	0	0	0	4	1	0	0	0	0	0	0	0	0	0	1	0	1	0	0	0	0	0	0	0	0	0	0	0	0	0	0	0	0	0	0	57
d__Bacteria	k__norank_d__Bacteria	p__Firmicutes	c__Clostridia	o__Lachnospirales	f__Lachnospiraceae	g__unclassified_f__Lachnospiraceae	s__unclassified_f__Lachnospiraceae	OTU208	0	0	0	95	17	0	1	1	1	0	0	0	0	0	0	0	0	3	0	0	0	0	0	0	0	0	0	0	0	0	0	0	2	0	0	0	4	0	0	0	124
d__Bacteria	k__norank_d__Bacteria	p__Firmicutes	c__Clostridia	o__Lachnospirales	f__Lachnospiraceae	g__unclassified_f__Lachnospiraceae	s__unclassified_f__Lachnospiraceae	OTU400	75	0	0	0	0	0	0	0	0	0	0	3380	0	0	28	0	0	0	0	0	21	0	0	0	0	0	0	0	0	0	0	0	0	0	0	0	0	0	0	0	3504
d__Bacteria	k__norank_d__Bacteria	p__Firmicutes	c__Clostridia	o__Lachnospirales	f__Lachnospiraceae	g__unclassified_f__Lachnospiraceae	s__unclassified_f__Lachnospiraceae	OTU237	1	0	0	0	21	19	16	0	3	63	1	47	4	17	6	24	2	2	0	35	12	5	0	0	0	0	0	0	0	0	0	0	0	0	0	0	0	0	0	0	278
d__Bacteria	k__norank_d__Bacteria	p__Firmicutes	c__Clostridia	o__Lachnospirales	f__Lachnospiraceae	g__unclassified_f__Lachnospiraceae	s__unclassified_f__Lachnospiraceae	OTU152	0	3	0	0	0	0	0	0	0	0	0	0	0	0	0	0	0	0	0	0	0	0	0	0	0	0	0	0	0	0	0	0	0	0	0	0	0	0	0	0	3
d__Bacteria	k__norank_d__Bacteria	p__Firmicutes	c__Clostridia	o__Lachnospirales	f__Lachnospiraceae	g__unclassified_f__Lachnospiraceae	s__unclassified_f__Lachnospiraceae	OTU601	0	0	0	0	0	0	0	0	0	7	0	4	6	0	0	1	2	0	0	1	3	1	0	0	0	0	0	0	0	0	0	0	0	0	0	0	0	0	0	0	25
d__Bacteria	k__norank_d__Bacteria	p__Firmicutes	c__Clostridia	o__Lachnospirales	f__Lachnospiraceae	g__unclassified_f__Lachnospiraceae	s__unclassified_f__Lachnospiraceae	OTU156	6	13	5	0	1	0	2	2	32	2	2	1	0	0	0	0	0	1	4	0	0	0	0	0	0	0	0	0	0	0	0	0	0	0	0	0	0	0	0	0	71
d__Bacteria	k__norank_d__Bacteria	p__Firmicutes	c__Clostridia	o__Lachnospirales	f__Lachnospiraceae	g__Ruminococcus_torques_group	s__unclassified_g__Ruminococcus_torques_group	OTU444	0	0	0	2	0	1	1	1	20	3	3	0	568	0	18	7	6	0	0	4	2	27	0	0	0	0	1	0	0	1	0	0	0	0	0	4	2	0	0	0	671
d__Bacteria	k__norank_d__Bacteria	p__Firmicutes	c__Clostridia	o__Oscillospirales	f__Oscillospiraceae	g__Intestinimonas	s__uncultured_bacterium_g__Intestinimonas	OTU372	0	0	0	0	0	0	4	0	2	0	1	0	2	0	0	0	0	0	0	1	20	0	0	0	0	0	0	0	0	0	0	0	0	0	0	0	0	0	0	0	30
d__Bacteria	k__norank_d__Bacteria	p__Firmicutes	c__Bacilli	o__Staphylococcales	f__Staphylococcaceae	g__Staphylococcus	s__Staphylococcus_hyicus	OTU404	0	0	0	1	1	0	0	0	0	1	2	2	0	0	0	0	5	0	0	0	0	0	0	0	0	0	0	0	0	0	0	0	0	0	0	0	0	0	0	0	12
d__Bacteria	k__norank_d__Bacteria	p__Firmicutes	c__Clostridia	o__unclassified_c__Clostridia	f__unclassified_c__Clostridia	g__unclassified_c__Clostridia	s__unclassified_c__Clostridia	OTU507	0	0	0	0	0	0	0	0	0	0	0	0	0	0	1	0	0	0	0	0	0	0	0	0	0	0	0	0	0	0	0	0	0	0	0	0	0	0	0	0	1
d__Bacteria	k__norank_d__Bacteria	p__Firmicutes	c__Clostridia	o__unclassified_c__Clostridia	f__unclassified_c__Clostridia	g__unclassified_c__Clostridia	s__unclassified_c__Clostridia	OTU506	0	2	0	0	0	0	0	0	0	0	0	1	6	0	2	0	1	2	0	1	0	0	0	0	0	0	0	0	0	0	0	0	0	0	0	0	0	0	0	0	15
d__Bacteria	k__norank_d__Bacteria	p__Firmicutes	c__Clostridia	o__Lachnospirales	f__Lachnospiraceae	g__Eisenbergiella	s__uncultured_bacterium_g__Eisenbergiella	OTU241	0	0	0	1	448	0	35	0	0	0	70	0	0	254	32	0	2	0	0	47	10	2	0	0	0	0	0	0	0	0	0	0	0	0	0	0	0	0	0	0	901
d__Bacteria	k__norank_d__Bacteria	p__Firmicutes	c__Clostridia	o__Oscillospirales	f__Ruminococcaceae	g__DTU089	s__unclassified_g__DTU089	OTU41	0	0	0	0	0	0	0	0	9	0	0	0	0	0	0	0	1	0	0	0	0	0	0	0	0	0	0	0	0	0	0	0	0	0	0	0	0	0	0	0	10
d__Bacteria	k__norank_d__Bacteria	p__Firmicutes	c__Clostridia	o__Oscillospirales	f__Ruminococcaceae	g__norank_f__Ruminococcaceae	s__unclassified_g__norank_f__Ruminococcaceae	OTU95	4	3	0	176	1	3	530	0	1474	211	92	1024	500	940	1	406	853	229	0	260	534	0	0	0	0	1	0	0	0	0	0	0	0	1	0	0	0	0	0	0	7243
d__Bacteria	k__norank_d__Bacteria	p__Firmicutes	c__Clostridia	o__Oscillospirales	f__Ruminococcaceae	g__Faecalibacterium	s__Faecalibacterium_prausnitzii	OTU922	0	0	0	0	0	0	0	0	0	0	0	0	0	0	0	0	0	0	0	0	0	0	0	0	0	0	0	0	0	0	0	0	0	0	0	0	0	1	0	0	1
d__Bacteria	k__norank_d__Bacteria	p__Firmicutes	c__Clostridia	o__Peptostreptococcales-Tissierellales	f__Peptostreptococcaceae	g__Clostridioides	s__Clostridioides_difficile_g__Clostridioides	OTU708	0	0	0	0	0	0	0	0	17	0	0	0	0	0	0	3	0	0	0	0	0	0	43	77	62	10	33	0	78	145	0	104	91	1480	31	40	106	70	131	110	2631
d__Bacteria	k__norank_d__Bacteria	p__Firmicutes	c__Clostridia	o__Oscillospirales	f__Ruminococcaceae	g__Negativibacillus	s__uncultured_bacterium_g__Negativibacillus	OTU163	2	8	0	0	0	0	0	2	0	1	0	0	3	3	1	1	0	1	4	0	0	0	0	2	1	0	0	2	3	2	3	0	0	0	0	0	0	0	0	0	39
d__Bacteria	k__norank_d__Bacteria	p__Proteobacteria	c__Gammaproteobacteria	o__Enterobacterales	f__Enterobacteriaceae	g__Escherichia-Shigella	s__unclassified_g__Escherichia-Shigella	OTU780	0	0	0	0	0	0	0	0	0	0	0	0	0	0	0	0	0	0	0	0	0	0	1	0	0	0	0	0	0	1	1	1	0	0	0	0	0	0	0	0	4
d__Bacteria	k__norank_d__Bacteria	p__Proteobacteria	c__Alphaproteobacteria	o__Rhodobacterales	f__Rhodobacteraceae	g__Paracoccus	s__unclassified_g__Paracoccus	OTU42	0	0	0	0	0	0	1	0	1	0	0	0	0	0	0	0	0	0	0	0	0	0	0	0	0	0	0	0	0	0	0	0	0	0	0	0	0	0	0	0	2
d__Bacteria	k__norank_d__Bacteria	p__Firmicutes	c__Clostridia	o__Oscillospirales	f__Ruminococcaceae	g__Subdoligranulum	s__uncultured_bacterium_g__Subdoligranulum	OTU222	0	0	0	0	45	0	0	0	0	0	0	0	0	0	0	0	0	0	0	0	0	0	0	0	0	0	0	0	0	0	0	0	0	1	0	0	0	0	0	0	46
d__Bacteria	k__norank_d__Bacteria	p__Firmicutes	c__Clostridia	o__Lachnospirales	f__Lachnospiraceae	g__Lachnospiraceae_NK4A136_group	s__unclassified_g__Lachnospiraceae_NK4A136_group	OTU615	1	0	0	0	8	0	4	0	0	24	0	13	23	40	20	17	4	12	0	14	10	0	0	0	0	0	0	0	0	0	0	0	0	0	0	0	0	0	0	0	190
d__Bacteria	k__norank_d__Bacteria	p__Firmicutes	c__Clostridia	o__Oscillospirales	f__Oscillospiraceae	g__Flavonifractor	s__uncultured_bacterium_g__Flavonifractor	OTU924	4	0	1	0	0	0	0	5	0	1	0	2	0	0	0	0	1	0	2	0	0	1	0	0	1	0	0	4	1	2	2	2	0	1	2	1	2	2	1	2	40
d__Bacteria	k__norank_d__Bacteria	p__Firmicutes	c__Bacilli	o__Erysipelotrichales	f__Erysipelatoclostridiaceae	g__Erysipelatoclostridium	s__Clostridiaceae_bacterium_GM1	OTU107	0	0	0	0	0	1	0	0	0	0	0	0	0	0	0	0	0	0	0	0	0	0	0	0	0	0	0	0	0	0	0	0	0	0	0	0	0	0	0	0	1
d__Bacteria	k__norank_d__Bacteria	p__Firmicutes	c__Clostridia	o__Oscillospirales	f__Eubacterium_coprostanoligenes_group	g__norank_f__Eubacterium_coprostanoligenes_group	s__unclassified_g__norank_f__Eubacterium_coprostanoligenes_group	OTU775	0	1	0	0	0	0	8	1	4	5	0	2	2	1	1	3	8	8	24	0	10	18	0	1	0	0	0	14	10	13	1	1	0	3	13	6	6	0	8	20	192
d__Bacteria	k__norank_d__Bacteria	p__Firmicutes	c__Bacilli	o__Erysipelotrichales	f__Erysipelotrichaceae	g__Clostridium_innocuum_group	s__uncultured_bacterium_g__Clostridium_innocuum_group	OTU896	0	0	0	0	0	0	0	0	0	0	0	0	0	0	0	0	0	2	0	5	0	0	0	0	0	7	0	0	0	0	0	643	786	998	1217	1135	345	1719	751	1297	8905
d__Bacteria	k__norank_d__Bacteria	p__Firmicutes	c__Bacilli	o__Lactobacillales	f__Enterococcaceae	g__Enterococcus	s__unclassified_g__Enterococcus	OTU34	0	0	0	0	0	0	0	0	2	0	0	0	0	0	0	0	0	0	0	0	0	0	0	0	0	0	0	0	0	0	0	0	0	0	0	0	0	0	0	0	2
d__Bacteria	k__norank_d__Bacteria	p__Firmicutes	c__Clostridia	o__Clostridiales	f__Clostridiaceae	g__Clostridium_sensu_stricto_1	s__Clostridium_paraputrificum	OTU770	0	0	5	0	0	0	0	0	0	0	0	0	0	0	0	0	0	0	0	0	0	0	0	1	0	0	0	0	1	0	0	1	6	0	0	0	0	1	0	0	15
d__Bacteria	k__norank_d__Bacteria	p__Firmicutes	c__Clostridia	o__Lachnospirales	f__Lachnospiraceae	g__Ruminococcus_torques_group	s__unclassified_g__Ruminococcus_torques_group	OTU325	0	0	0	0	0	0	1	0	0	0	4	0	2	0	11	2	0	17	0	20	26	0	0	0	0	0	0	0	0	0	0	0	0	0	0	0	0	0	0	0	83
d__Bacteria	k__norank_d__Bacteria	p__Firmicutes	c__Clostridia	o__Oscillospirales	f__Ruminococcaceae	g__Negativibacillus	s__Ruminococcus_sp._Marseille-P3213	OTU140	1	9	0	1	0	0	0	0	0	1	0	1	0	0	0	0	0	4	0	0	0	0	0	0	0	0	0	0	0	0	0	0	0	0	0	0	0	0	0	0	17
d__Bacteria	k__norank_d__Bacteria	p__Firmicutes	c__Clostridia	o__Clostridia_vadinBB60_group	f__norank_o__Clostridia_vadinBB60_group	g__norank_f__norank_o__Clostridia_vadinBB60_group	s__uncultured_bacterium_g__norank_f__norank_o__Clostridia_vadinBB60_group	OTU596	0	0	0	10	0	0	0	0	0	0	1	0	0	2	0	160	174	0	0	0	6	0	0	0	0	0	0	0	0	0	0	0	0	0	0	0	0	0	0	0	353
d__Bacteria	k__norank_d__Bacteria	p__Firmicutes	c__Clostridia	o__Lachnospirales	f__Lachnospiraceae	g__unclassified_f__Lachnospiraceae	s__unclassified_f__Lachnospiraceae	OTU670	0	6	5	28	7	26	23	0	8	20	0	18	26	23	2	20	12	1	5	6	2	13	26	17	11	0	6	0	0	0	0	0	0	0	0	0	0	0	0	0	311
d__Bacteria	k__norank_d__Bacteria	p__Firmicutes	c__Clostridia	o__Lachnospirales	f__Lachnospiraceae	g__unclassified_f__Lachnospiraceae	s__unclassified_f__Lachnospiraceae	OTU389	0	0	0	0	0	0	0	0	0	0	0	1	0	0	0	0	0	0	2	0	0	1	0	0	0	0	0	0	1	0	0	0	0	0	1	0	0	0	0	0	6
d__Bacteria	k__norank_d__Bacteria	p__Firmicutes	c__Clostridia	o__Lachnospirales	f__Lachnospiraceae	g__unclassified_f__Lachnospiraceae	s__unclassified_f__Lachnospiraceae	OTU386	0	17	0	0	7	5	0	0	49	2	0	0	11	4	2	41	7	0	12	5	0	37	0	0	0	0	0	0	0	0	0	0	0	0	0	0	0	0	0	0	199
d__Bacteria	k__norank_d__Bacteria	p__Firmicutes	c__Clostridia	o__Lachnospirales	f__Lachnospiraceae	g__unclassified_f__Lachnospiraceae	s__unclassified_f__Lachnospiraceae	OTU387	0	0	0	0	9	0	1	0	0	0	0	0	0	0	1	6	0	0	1	0	0	8	0	0	0	0	0	0	0	0	0	0	0	0	0	0	0	0	0	0	26
d__Bacteria	k__norank_d__Bacteria	p__Firmicutes	c__Clostridia	o__Lachnospirales	f__Lachnospiraceae	g__unclassified_f__Lachnospiraceae	s__unclassified_f__Lachnospiraceae	OTU384	4	4	0	0	1	0	1	0	8	7	0	9	9	9	12	7	0	6	0	2	0	7	0	0	0	0	0	0	0	0	0	0	0	0	0	0	0	0	0	0	86
d__Bacteria	k__norank_d__Bacteria	p__Firmicutes	c__Clostridia	o__Oscillospirales	f__unclassified_o__Oscillospirales	g__unclassified_o__Oscillospirales	s__unclassified_o__Oscillospirales	OTU351	0	0	0	0	13	0	0	0	0	0	2	0	0	0	0	0	0	0	0	114	56	0	0	0	0	0	0	0	0	0	0	0	0	0	0	0	0	0	0	0	185
d__Bacteria	k__norank_d__Bacteria	p__Firmicutes	c__Clostridia	o__Lachnospirales	f__Lachnospiraceae	g__unclassified_f__Lachnospiraceae	s__unclassified_f__Lachnospiraceae	OTU383	2	15	1	0	1	5	4	1	6	2	1	7	3	4	5	3	0	1	151	3	0	34	0	0	0	0	0	0	0	0	0	0	0	0	0	0	0	0	0	0	249
d__Bacteria	k__norank_d__Bacteria	p__Firmicutes	c__Clostridia	o__Oscillospirales	f__Ruminococcaceae	g__norank_f__Ruminococcaceae	s__uncultured_rumen_bacterium_g__norank_f__Ruminococcaceae	OTU1	0	0	0	2	0	0	0	1006	0	0	0	1	0	0	0	0	0	0	1	0	0	0	0	0	0	0	0	0	0	0	0	0	0	0	0	0	0	0	0	0	1010
d__Bacteria	k__norank_d__Bacteria	p__Firmicutes	c__Clostridia	o__Lachnospirales	f__Lachnospiraceae	g__unclassified_f__Lachnospiraceae	s__unclassified_f__Lachnospiraceae	OTU462	0	0	0	1	0	0	0	0	0	0	1	0	1	0	0	0	0	0	0	0	0	0	0	0	0	0	0	0	0	0	0	0	0	0	0	0	0	0	0	0	3
d__Bacteria	k__norank_d__Bacteria	p__Proteobacteria	c__Gammaproteobacteria	o__Enterobacterales	f__Enterobacteriaceae	g__Escherichia-Shigella	s__unclassified_g__Escherichia-Shigella	OTU102	0	0	0	0	0	0	0	1	0	0	2	0	0	0	0	1	0	0	0	0	0	0	0	0	0	0	0	0	0	0	0	0	0	0	0	0	0	0	0	0	4
d__Bacteria	k__norank_d__Bacteria	p__Firmicutes	c__Clostridia	o__Lachnospirales	f__Lachnospiraceae	g__unclassified_f__Lachnospiraceae	s__unclassified_f__Lachnospiraceae	OTU548	0	1	0	2	1	8	13	0	0	115	7	62	94	10	22	111	5	13	0	37	32	2	0	0	0	0	0	0	0	0	0	0	0	0	0	0	0	0	0	0	535
d__Bacteria	k__norank_d__Bacteria	p__Firmicutes	c__Clostridia	o__Lachnospirales	f__Lachnospiraceae	g__unclassified_f__Lachnospiraceae	s__unclassified_f__Lachnospiraceae	OTU464	0	0	0	0	0	0	0	0	0	0	0	0	36	0	0	2	0	0	0	0	0	0	0	0	0	0	0	0	0	0	0	0	0	0	0	0	0	0	0	0	38
d__Bacteria	k__norank_d__Bacteria	p__Firmicutes	c__Clostridia	o__Lachnospirales	f__Lachnospiraceae	g__unclassified_f__Lachnospiraceae	s__unclassified_f__Lachnospiraceae	OTU544	0	1	0	0	0	0	16	0	0	11	0	2	6	0	0	17	6	1	0	0	0	0	0	0	0	0	0	0	0	0	0	0	0	0	0	0	0	0	0	0	60
d__Bacteria	k__norank_d__Bacteria	p__Firmicutes	c__Clostridia	o__Lachnospirales	f__Lachnospiraceae	g__unclassified_f__Lachnospiraceae	s__unclassified_f__Lachnospiraceae	OTU546	0	2	0	1	0	3	12	0	0	10	0	2	38	43	10	205	44	0	0	8	0	1	0	0	0	0	0	0	0	0	0	0	0	0	0	0	0	0	0	0	379
d__Bacteria	k__norank_d__Bacteria	p__Firmicutes	c__Clostridia	o__Lachnospirales	f__Lachnospiraceae	g__unclassified_f__Lachnospiraceae	s__unclassified_f__Lachnospiraceae	OTU540	0	0	0	0	0	0	0	0	0	0	0	1	0	0	0	6	1	0	0	0	0	0	0	0	0	0	0	0	0	0	0	0	0	0	0	0	0	0	0	0	8
d__Bacteria	k__norank_d__Bacteria	p__Firmicutes	c__Clostridia	o__Lachnospirales	f__Lachnospiraceae	g__unclassified_f__Lachnospiraceae	s__unclassified_f__Lachnospiraceae	OTU542	0	0	0	0	0	0	0	0	0	0	0	0	0	0	0	1	0	0	0	0	0	0	0	0	0	0	0	0	0	0	0	0	0	0	0	0	0	0	0	0	1
d__Bacteria	k__norank_d__Bacteria	p__Firmicutes	c__Clostridia	o__Lachnospirales	f__Lachnospiraceae	g__unclassified_f__Lachnospiraceae	s__unclassified_f__Lachnospiraceae	OTU543	0	0	0	0	0	0	0	0	0	0	0	0	0	0	0	3	0	0	0	0	0	0	0	0	0	0	0	0	0	0	0	0	0	0	0	0	0	0	0	0	3
d__Bacteria	k__norank_d__Bacteria	p__Firmicutes	c__Clostridia	o__Oscillospirales	f__Ruminococcaceae	g__Negativibacillus	s__unclassified_g__Negativibacillus	OTU168	1	2	0	0	0	0	0	0	0	0	0	1	0	0	0	0	2	0	0	0	0	0	0	0	0	0	0	0	0	0	0	0	0	0	0	0	0	0	0	0	6
d__Bacteria	k__norank_d__Bacteria	p__Firmicutes	c__Clostridia	o__Oscillospirales	f__Eubacterium_coprostanoligenes_group	g__norank_f__Eubacterium_coprostanoligenes_group	s__uncultured_bacterium_g__norank_f__Eubacterium_coprostanoligenes_group	OTU270	0	0	0	1	0	0	0	2	0	0	0	0	0	0	3	0	0	0	0	0	0	0	0	0	0	0	0	0	0	0	0	0	0	0	0	0	0	0	0	0	6
d__Bacteria	k__norank_d__Bacteria	p__Firmicutes	c__Clostridia	o__Lachnospirales	f__Lachnospiraceae	g__unclassified_f__Lachnospiraceae	s__unclassified_f__Lachnospiraceae	OTU234	0	6	0	15	41	0	3	0	1	18	31	2	2	2	0	8	7	11	0	7	0	3	0	0	0	0	0	0	0	0	0	0	0	0	0	19	15	0	12	0	203
d__Bacteria	k__norank_d__Bacteria	p__Firmicutes	c__Clostridia	o__Lachnospirales	f__Lachnospiraceae	g__unclassified_f__Lachnospiraceae	s__unclassified_f__Lachnospiraceae	OTU233	0	0	0	0	44	1	0	0	0	0	0	0	0	0	1	19	4	0	2	4	1	25	0	0	0	0	0	0	0	0	0	0	0	0	0	0	0	0	0	0	101
d__Bacteria	k__norank_d__Bacteria	p__Firmicutes	c__Clostridia	o__Lachnospirales	f__Lachnospiraceae	g__unclassified_f__Lachnospiraceae	s__unclassified_f__Lachnospiraceae	OTU338	0	0	0	0	19	7	0	0	1	0	0	20	16	2	14	3	5	59	0	22	22	0	0	0	0	0	0	0	0	0	0	0	0	0	0	0	0	0	0	0	190
d__Bacteria	k__norank_d__Bacteria	p__Firmicutes	c__Bacilli	o__Erysipelotrichales	f__Erysipelatoclostridiaceae	g__Erysipelatoclostridium	s__Massiliomicrobiota_timonensis	OTU456	1	0	0	0	0	0	0	1	0	3	0	0	1	0	0	0	0	0	0	1	0	0	0	1	0	0	0	0	0	0	0	0	0	0	0	0	1	0	1	0	10
d__Bacteria	k__norank_d__Bacteria	p__Firmicutes	c__Clostridia	o__Lachnospirales	f__Lachnospiraceae	g__Lachnoclostridium	s__unclassified_g__Lachnoclostridium	OTU374	0	0	0	0	0	1	0	1	1	2	0	0	7	1	0	5	0	0	1	0	1	1	0	0	0	0	0	0	2	0	0	0	0	0	0	0	0	0	0	0	23
d__Bacteria	k__norank_d__Bacteria	p__Proteobacteria	c__Gammaproteobacteria	o__Burkholderiales	f__Burkholderiaceae	g__Burkholderia-Caballeronia-Paraburkholderia	s__unclassified_g__Burkholderia-Caballeronia-Paraburkholderia	OTU727	0	0	1	0	0	0	1	0	0	1	2	0	0	0	0	0	0	0	0	0	0	0	0	0	9	13	0	1	0	0	0	0	3	6	0	0	0	2	0	0	39
d__Bacteria	k__norank_d__Bacteria	p__Firmicutes	c__Clostridia	o__Oscillospirales	f__Ruminococcaceae	g__norank_f__Ruminococcaceae	s__Clostridium_leptum_g__norank	OTU920	0	0	0	0	0	0	0	0	0	0	0	0	0	0	0	0	0	0	0	0	0	0	0	0	0	0	0	0	0	0	0	0	0	0	0	0	0	89	0	0	89
d__Bacteria	k__norank_d__Bacteria	p__Firmicutes	c__Clostridia	o__Lachnospirales	f__Lachnospiraceae	g__unclassified_f__Lachnospiraceae	s__unclassified_f__Lachnospiraceae	OTU239	0	0	0	0	25	0	1	0	0	0	0	0	0	0	0	0	0	0	0	0	0	0	0	0	0	0	0	0	0	0	0	0	0	0	0	0	0	0	0	0	26
d__Bacteria	k__norank_d__Bacteria	p__Firmicutes	c__Clostridia	o__Oscillospirales	f__Oscillospiraceae	g__Colidextribacter	s__uncultured_bacterium_g__Colidextribacter	OTU474	2	1	0	2	1	4	5	5	1	0	1	2	17	6	8	24	5	12	5	12	6	3	0	0	0	0	0	0	0	0	3	0	0	0	0	2	0	0	20	0	147
d__Bacteria	k__norank_d__Bacteria	p__Proteobacteria	c__Alphaproteobacteria	o__Rhizobiales	f__Xanthobacteraceae	g__Bradyrhizobium	s__Bradyrhizobium_elkanii_g__Bradyrhizobium	OTU25	0	0	4	0	0	0	0	3	0	0	7	1	0	0	0	0	0	0	0	1	0	1	0	0	0	2	0	0	0	0	0	0	1	0	0	0	0	0	0	0	20
d__Bacteria	k__norank_d__Bacteria	p__Firmicutes	c__Clostridia	o__Lachnospirales	f__Lachnospiraceae	g__unclassified_f__Lachnospiraceae	s__unclassified_f__Lachnospiraceae	OTU47	0	0	0	0	0	0	0	0	1	0	0	0	0	0	0	0	0	0	1	0	0	0	0	0	0	0	0	0	0	0	0	0	0	0	0	0	0	0	0	0	2
d__Bacteria	k__norank_d__Bacteria	p__Firmicutes	c__Clostridia	o__Lachnospirales	f__Lachnospiraceae	g__Ruminococcus_torques_group	s__unclassified_g__Ruminococcus_torques_group	OTU551	0	0	0	0	0	0	4	0	0	12	0	10	1	0	1	3	1	4	0	1	0	0	0	0	0	0	0	0	0	0	0	0	0	0	0	0	0	0	0	0	37
d__Bacteria	k__norank_d__Bacteria	p__Firmicutes	c__Clostridia	o__Lachnospirales	f__Lachnospiraceae	g__unclassified_f__Lachnospiraceae	s__unclassified_f__Lachnospiraceae	OTU40	1	45	0	0	0	4	8	5	51	14	1	7	16	3	2	19	0	0	18	2	0	16	0	0	0	0	0	0	0	0	0	0	0	0	0	0	0	0	0	0	212
d__Bacteria	k__norank_d__Bacteria	p__Firmicutes	c__Clostridia	o__Peptostreptococcales-Tissierellales	f__Peptostreptococcaceae	g__Clostridioides	s__unclassified_g__Clostridioides	OTU859	0	0	0	0	0	0	0	0	0	0	0	0	0	0	0	0	0	0	0	0	0	0	0	0	0	0	0	0	0	0	0	0	0	5	0	0	1	0	1	0	7
d__Bacteria	k__norank_d__Bacteria	p__Firmicutes	c__Clostridia	o__Lachnospirales	f__Lachnospiraceae	g__Ruminococcus_torques_group	s__unclassified_g__Ruminococcus_torques_group	OTU495	0	0	0	0	0	0	0	0	0	0	0	0	0	1	0	0	0	0	0	0	0	0	0	0	0	0	0	0	0	0	0	0	0	0	0	0	0	0	0	0	1
d__Bacteria	k__norank_d__Bacteria	p__Firmicutes	c__Clostridia	o__Lachnospirales	f__Lachnospiraceae	g__Ruminococcus_torques_group	s__unclassified_g__Ruminococcus_torques_group	OTU559	0	0	0	0	0	0	0	0	0	0	0	0	6	1	0	0	0	0	0	0	0	1	0	0	0	0	0	0	0	0	0	0	0	0	0	0	0	0	0	0	8
d__Bacteria	k__norank_d__Bacteria	p__Firmicutes	c__Bacilli	o__Lactobacillales	f__Enterococcaceae	g__Enterococcus	s__unclassified_g__Enterococcus	OTU785	0	0	0	0	0	0	0	0	0	0	0	0	0	0	0	0	0	0	0	0	0	0	3	13	1	3	6	5	5	4	1	4	1	5	6	0	3	4	0	3	67
d__Bacteria	k__norank_d__Bacteria	p__Firmicutes	c__Clostridia	o__Oscillospirales	f__Ruminococcaceae	g__norank_f__Ruminococcaceae	s__uncultured_bacterium_g__norank_f__Ruminococcaceae	OTU589	0	0	0	0	0	0	0	0	0	0	0	110	0	6	10	0	90	4	5	12	5	0	0	0	0	0	0	0	0	0	0	0	0	0	0	0	0	0	0	0	242
d__Bacteria	k__norank_d__Bacteria	p__Firmicutes	c__Bacilli	o__Lactobacillales	f__Enterococcaceae	g__Enterococcus	s__unclassified_g__Enterococcus	OTU783	0	0	0	0	0	0	0	0	0	0	0	0	0	0	0	0	0	0	0	0	0	0	1	4	0	0	1	2	1	1	1	0	0	2	1	0	0	1	2	0	17
d__Bacteria	k__norank_d__Bacteria	p__Proteobacteria	c__Gammaproteobacteria	o__Enterobacterales	f__Enterobacteriaceae	g__Escherichia-Shigella	s__unclassified_g__Escherichia-Shigella	OTU153	0	5	0	0	0	0	0	0	0	0	0	0	0	0	0	0	0	0	0	0	0	0	0	0	0	0	0	0	0	0	0	0	0	0	0	0	0	0	0	0	5
d__Bacteria	k__norank_d__Bacteria	p__Firmicutes	c__Clostridia	o__Lachnospirales	f__Lachnospiraceae	g__Lachnoclostridium	s__uncultured_organism_g__Lachnoclostridium	OTU326	0	6	0	0	2	0	1	11	7	5	3	3	2	5	4	2	1	0	4	3	0	4	0	0	0	0	0	0	0	0	0	0	0	0	0	0	0	0	0	0	63
d__Bacteria	k__norank_d__Bacteria	p__Firmicutes	c__Clostridia	o__Oscillospirales	f__Ruminococcaceae	g__unclassified_f__Ruminococcaceae	s__unclassified_f__Ruminococcaceae	OTU333	0	0	0	0	0	0	0	0	0	0	0	0	0	1	0	0	1	0	0	2	0	0	0	0	0	0	0	0	0	0	0	0	0	0	0	0	0	0	0	0	4
d__Bacteria	k__norank_d__Bacteria	p__Firmicutes	c__Bacilli	o__Lactobacillales	f__Enterococcaceae	g__Enterococcus	s__unclassified_g__Enterococcus	OTU934	0	0	3	0	1	0	0	0	1	0	0	0	0	0	0	0	0	0	0	0	0	0	0	0	0	0	0	0	0	0	0	0	0	0	0	0	0	0	0	0	5
d__Bacteria	k__norank_d__Bacteria	p__Firmicutes	c__Clostridia	o__Oscillospirales	f__Eubacterium_coprostanoligenes_group	g__norank_f__Eubacterium_coprostanoligenes_group	s__unclassified_g__norank_f__Eubacterium_coprostanoligenes_group	OTU810	0	1	0	0	1	3	11	2	4	11	0	7	3	3	0	13	13	7	16	0	19	9	0	6	2	0	19	21	20	13	20	7	0	14	5	13	17	4	14	19	317
d__Bacteria	k__norank_d__Bacteria	p__Firmicutes	c__Bacilli	o__Lactobacillales	f__Streptococcaceae	g__Streptococcus	s__unclassified_g__Streptococcus	OTU752	0	0	0	0	0	0	0	0	0	0	0	0	0	0	0	0	0	0	0	0	0	0	0	0	0	0	1	0	0	1	0	0	0	0	0	0	0	0	0	0	2
d__Bacteria	k__norank_d__Bacteria	p__Firmicutes	c__Clostridia	o__Lachnospirales	f__Lachnospiraceae	g__Blautia	s__uncultured_bacterium_g__Blautia	OTU93	1	0	1	6	4	5	0	0	4	2	0	14	5	0	3	2	4	40	18	9	10	0	0	0	0	0	0	0	0	0	3	0	0	0	0	0	0	0	0	0	131
d__Bacteria	k__norank_d__Bacteria	p__Firmicutes	c__Clostridia	o__Oscillospirales	f__Eubacterium_coprostanoligenes_group	g__norank_f__Eubacterium_coprostanoligenes_group	s__unclassified_g__norank_f__Eubacterium_coprostanoligenes_group	OTU816	0	0	0	0	1	6	4	0	7	11	0	7	9	1	0	12	20	10	19	0	6	18	0	11	1	0	25	44	28	26	68	8	1	6	13	14	28	1	20	18	443
d__Bacteria	k__norank_d__Bacteria	p__Firmicutes	c__Bacilli	o__Erysipelotrichales	f__Erysipelatoclostridiaceae	g__Erysipelatoclostridium	s__uncultured_bacterium_g__Erysipelatoclostridium	OTU118	278	9	19	10	14	5	7	6	33	3	2	17	4	1	3	0	3	4	15	28	7	12	0	0	0	0	0	0	0	0	0	0	0	0	0	0	0	0	0	0	480
d__Bacteria	k__norank_d__Bacteria	p__Firmicutes	c__Bacilli	o__Erysipelotrichales	f__Erysipelatoclostridiaceae	g__Erysipelatoclostridium	s__bacterium_ic1391	OTU186	0	0	0	9	0	0	0	0	0	0	0	1	10	0	8	18	2	1	3	0	1	0	0	0	0	0	0	0	0	0	0	0	0	0	0	0	0	0	0	0	53
d__Bacteria	k__norank_d__Bacteria	p__Proteobacteria	c__Gammaproteobacteria	o__Enterobacterales	f__Enterobacteriaceae	g__Escherichia-Shigella	s__unclassified_g__Escherichia-Shigella	OTU154	3	1	0	0	3	0	0	0	0	0	0	0	0	0	2	0	0	0	0	1	0	0	0	0	0	0	0	0	1	1	0	0	0	0	0	0	0	0	1	0	13
d__Bacteria	k__norank_d__Bacteria	p__Firmicutes	c__Clostridia	o__Oscillospirales	f__Ruminococcaceae	g__norank_f__Ruminococcaceae	s__unclassified_g__norank_f__Ruminococcaceae	OTU588	0	0	0	0	0	0	0	0	0	0	0	0	0	0	0	0	18	0	0	0	0	0	0	0	0	0	0	0	0	0	0	0	0	0	0	0	0	0	0	0	18
d__Bacteria	k__norank_d__Bacteria	p__Firmicutes	c__Clostridia	o__Lachnospirales	f__Lachnospiraceae	g__Lachnoclostridium	s__uncultured_organism_g__Lachnoclostridium	OTU425	0	0	0	0	0	0	0	0	1	0	0	5	0	0	0	0	0	0	0	1	0	1	0	0	0	0	0	0	0	0	0	0	0	0	0	0	0	0	0	0	8
d__Bacteria	k__norank_d__Bacteria	p__Bacteroidota	c__Bacteroidia	o__Bacteroidales	f__Bacteroidaceae	g__Bacteroides	s__uncultured_bacterium_g__Bacteroides	OTU845	0	0	0	0	0	0	0	0	0	0	0	0	0	0	0	0	0	0	0	0	0	0	0	0	0	0	0	0	0	0	0	0	0	2	0	0	0	0	0	0	2
d__Bacteria	k__norank_d__Bacteria	p__Firmicutes	c__Bacilli	o__Lactobacillales	f__Enterococcaceae	g__Enterococcus	s__unclassified_g__Enterococcus	OTU283	0	1	1	3	8	0	5	3	3	1	1	1	0	1	0	0	0	1	2	5	1	0	0	0	0	0	0	0	0	1	0	0	1	1	0	0	0	0	1	0	41
d__Bacteria	k__norank_d__Bacteria	p__Firmicutes	c__Clostridia	o__Lachnospirales	f__Lachnospiraceae	g__unclassified_f__Lachnospiraceae	s__unclassified_f__Lachnospiraceae	OTU648	143	0	0	8	0	0	0	0	0	0	58	0	0	0	0	35	73	85	0	31	0	0	0	0	0	0	0	0	0	0	0	0	0	0	0	0	0	0	0	0	433
d__Bacteria	k__norank_d__Bacteria	p__Firmicutes	c__Clostridia	o__Lachnospirales	f__Lachnospiraceae	g__Ruminococcus_torques_group	s__uncultured_Clostridiales_bacterium_g__Ruminococcus_torques_group	OTU575	6	25	1	37	8	65	95	241	45	351	86	124	34	3	254	125	207	94	19	65	131	13	1	0	0	0	63	0	0	7	0	0	0	0	0	57	159	0	14	0	2330
d__Bacteria	k__norank_d__Bacteria	p__Firmicutes	c__Clostridia	o__Lachnospirales	f__Lachnospiraceae	g__Eisenbergiella	s__unclassified_g__Eisenbergiella	OTU316	0	0	0	0	0	0	0	0	0	0	0	0	0	0	0	0	0	0	2	0	0	0	0	0	0	0	0	0	0	0	0	0	0	0	0	0	0	0	0	0	2
d__Bacteria	k__norank_d__Bacteria	p__Bacteroidota	c__Bacteroidia	o__Bacteroidales	f__Bacteroidaceae	g__Bacteroides	s__Bacteroides_caecigallinarum	OTU704	0	0	0	0	0	0	0	0	0	0	0	0	0	0	0	0	0	0	0	0	0	0	0	0	1	0	0	0	0	0	0	0	0	0	0	0	0	0	0	0	1
d__Bacteria	k__norank_d__Bacteria	p__Proteobacteria	c__Gammaproteobacteria	o__Enterobacterales	f__Enterobacteriaceae	g__unclassified_f__Enterobacteriaceae	s__unclassified_f__Enterobacteriaceae	OTU437	0	0	0	0	0	0	0	0	0	0	0	3	0	0	0	1	1	2	0	0	2	0	0	0	0	0	0	0	0	0	0	0	0	0	0	0	0	0	0	0	9
d__Bacteria	k__norank_d__Bacteria	p__Firmicutes	c__Bacilli	o__Erysipelotrichales	f__Erysipelatoclostridiaceae	g__Erysipelatoclostridium	s__bacterium_ic1391	OTU535	0	0	0	0	0	0	0	0	0	0	0	0	3	0	2	0	0	0	0	0	0	0	0	0	0	0	0	0	0	0	0	0	0	0	0	0	0	0	0	0	5
d__Bacteria	k__norank_d__Bacteria	p__Firmicutes	c__Clostridia	o__Lachnospirales	f__Lachnospiraceae	g__Lachnospiraceae_NK4A136_group	s__unclassified_g__Lachnospiraceae_NK4A136_group	OTU87	0	0	0	0	0	0	2	0	0	2	0	2	4	3	0	0	1	0	0	2	3	0	0	0	0	0	0	0	0	0	0	0	0	0	0	0	0	0	0	0	19
d__Bacteria	k__norank_d__Bacteria	p__Firmicutes	c__Clostridia	o__Lachnospirales	f__Lachnospiraceae	g__Lachnospiraceae_NC2004_group	s__uncultured_bacterium_g__Lachnospiraceae_NC2004_group	OTU461	0	0	0	0	0	0	0	0	0	4	1	0	0	0	0	0	9	6	0	0	0	1	0	0	0	0	0	0	0	0	0	0	0	0	0	0	0	0	0	0	21
d__Bacteria	k__norank_d__Bacteria	p__Firmicutes	c__Clostridia	o__Lachnospirales	f__Lachnospiraceae	g__unclassified_f__Lachnospiraceae	s__unclassified_f__Lachnospiraceae	OTU721	0	6	3	5	4	5	22	0	6	9	1	1	32	35	1	4	6	0	3	5	0	2	81	122	133	0	10	0	0	0	0	0	0	0	0	0	0	0	0	0	496
d__Bacteria	k__norank_d__Bacteria	p__Firmicutes	c__Clostridia	o__Clostridia_vadinBB60_group	f__norank_o__Clostridia_vadinBB60_group	g__norank_f__norank_o__Clostridia_vadinBB60_group	s__uncultured_bacterium_g__norank_f__norank_o__Clostridia_vadinBB60_group	OTU399	0	25	0	0	0	0	0	0	0	0	1	467	0	0	0	0	0	0	0	0	0	0	0	0	0	0	0	0	0	0	0	0	0	0	0	0	0	0	0	0	493
d__Bacteria	k__norank_d__Bacteria	p__Firmicutes	c__Clostridia	o__Oscillospirales	f__Oscillospiraceae	g__unclassified_f__Oscillospiraceae	s__unclassified_f__Oscillospiraceae	OTU767	0	0	0	0	0	0	0	0	0	0	0	0	0	0	0	0	0	0	0	0	0	0	0	0	0	0	0	0	0	0	1	0	0	0	1	0	0	0	1	0	3
d__Bacteria	k__norank_d__Bacteria	p__Firmicutes	c__Bacilli	o__Erysipelotrichales	f__Erysipelatoclostridiaceae	g__Erysipelatoclostridium	s__uncultured_bacterium_g__Erysipelatoclostridium	OTU598	0	0	0	1	111	0	0	0	0	0	0	0	262	0	0	0	24	0	0	0	0	0	0	0	0	0	0	0	0	0	0	0	0	1	0	0	0	0	0	0	399
d__Bacteria	k__norank_d__Bacteria	p__Firmicutes	c__Bacilli	o__Lactobacillales	f__unclassified_o__Lactobacillales	g__unclassified_o__Lactobacillales	s__unclassified_o__Lactobacillales	OTU518	3	1	0	2	54	1	10	0	1	12	1	3	0	2	29	1	1	18	0	75	3	0	0	0	0	0	0	0	0	0	0	0	0	0	0	0	0	0	0	0	217
d__Bacteria	k__norank_d__Bacteria	p__Firmicutes	c__Bacilli	o__Lactobacillales	f__unclassified_o__Lactobacillales	g__unclassified_o__Lactobacillales	s__unclassified_o__Lactobacillales	OTU862	0	0	0	0	0	0	0	0	0	0	0	0	0	0	0	0	0	0	0	0	0	0	1	1	0	0	1	1	1	0	1	1	0	1	0	0	0	0	1	0	9
d__Bacteria	k__norank_d__Bacteria	p__Firmicutes	c__Negativicutes	o__Acidaminococcales	f__Acidaminococcaceae	g__Phascolarctobacterium	s__uncultured_Firmicutes_bacterium_g__Phascolarctobacterium	OTU730	0	0	0	0	0	0	0	0	0	1	0	0	0	0	0	0	0	0	0	0	0	0	0	0	3	2	0	0	0	0	0	0	0	1	0	0	0	0	0	0	7
d__Bacteria	k__norank_d__Bacteria	p__Firmicutes	c__Clostridia	o__Lachnospirales	f__Lachnospiraceae	g__unclassified_f__Lachnospiraceae	s__unclassified_f__Lachnospiraceae	OTU754	0	0	0	0	0	0	0	0	0	0	0	27	0	0	0	0	0	2	0	0	0	1	0	0	0	0	104	92	74	4	0	6	0	0	1	0	1	0	0	17	329
d__Bacteria	k__norank_d__Bacteria	p__Firmicutes	c__Bacilli	o__Lactobacillales	f__unclassified_o__Lactobacillales	g__unclassified_o__Lactobacillales	s__unclassified_o__Lactobacillales	OTU929	0	0	0	0	0	0	0	0	0	0	0	0	0	0	0	0	0	0	0	0	0	0	45	118	0	1	41	31	21	66	10	28	3	20	61	58	44	12	113	32	704
d__Bacteria	k__norank_d__Bacteria	p__Firmicutes	c__Clostridia	o__Oscillospirales	f__Ruminococcaceae	g__norank_f__Ruminococcaceae	s__uncultured_organism_g__norank_f__Ruminococcaceae	OTU442	0	0	0	5	0	1	12	0	50	9	1	39	26	61	0	17	25	8	0	10	28	0	0	0	0	0	0	0	0	0	0	0	0	0	0	0	0	0	0	0	292
d__Bacteria	k__norank_d__Bacteria	p__Proteobacteria	c__Gammaproteobacteria	o__Enterobacterales	f__Enterobacteriaceae	g__Escherichia-Shigella	s__unclassified_g__Escherichia-Shigella	OTU955	1	2	0	0	0	0	0	3	0	0	0	0	0	0	2	0	0	0	0	0	0	0	1	0	0	0	3	0	1	1	0	0	0	0	0	0	0	0	1	1	16
d__Bacteria	k__norank_d__Bacteria	p__Firmicutes	c__Clostridia	o__Lachnospirales	f__Lachnospiraceae	g__Ruminococcus_torques_group	s__uncultured_Clostridiales_bacterium_g__Ruminococcus_torques_group	OTU441	0	0	0	3	0	5	7	0	1	39	1	10	65	0	28	14	6	9	0	6	6	2	0	0	1	0	1	0	0	0	0	0	0	0	0	1	2	0	1	0	208
d__Bacteria	k__norank_d__Bacteria	p__Firmicutes	c__Clostridia	o__Oscillospirales	f__Oscillospiraceae	g__Flavonifractor	s__uncultured_bacterium_g__Flavonifractor	OTU940	0	0	0	0	0	0	0	1	0	0	0	0	1	0	1	0	0	0	0	0	0	0	0	0	0	0	0	0	0	0	1	1	1	2	2	0	1	2	1	0	14
d__Bacteria	k__norank_d__Bacteria	p__Firmicutes	c__Bacilli	o__Lactobacillales	f__Enterococcaceae	g__Enterococcus	s__unclassified_g__Enterococcus	OTU676	1	0	0	0	0	0	0	0	0	0	0	0	0	0	0	0	0	0	0	0	0	0	13	14	14	32	10	9	7	4	4	3	12	8	4	5	2	17	2	5	166
d__Bacteria	k__norank_d__Bacteria	p__Firmicutes	c__Clostridia	o__Lachnospirales	f__Lachnospiraceae	g__Sellimonas	s__uncultured_bacterium_g__Sellimonas	OTU268	0	0	7	0	0	13	0	2	1	0	0	0	0	0	0	0	0	0	0	3	0	0	0	0	0	0	0	0	0	0	0	0	0	0	0	0	0	0	0	0	26
d__Bacteria	k__norank_d__Bacteria	p__Firmicutes	c__Clostridia	o__Lachnospirales	f__Lachnospiraceae	g__Sellimonas	s__uncultured_bacterium_g__Sellimonas	OTU64	7	5	246	4	0	285	1	23	27	0	0	41	0	2	30	0	0	0	12	102	2	0	0	0	0	0	0	0	0	0	0	0	0	0	0	0	0	0	0	0	787
d__Bacteria	k__norank_d__Bacteria	p__Firmicutes	c__Bacilli	o__Erysipelotrichales	f__Erysipelotrichaceae	g__Clostridium_innocuum_group	s__Clostridium_innocuum	OTU946	0	0	0	0	0	0	0	0	0	0	0	0	0	0	0	0	0	0	0	0	0	0	0	0	0	0	0	0	0	0	0	2	4	6	3	7	0	5	9	5	41
d__Bacteria	k__norank_d__Bacteria	p__Firmicutes	c__Clostridia	o__Lachnospirales	f__Lachnospiraceae	g__unclassified_f__Lachnospiraceae	s__unclassified_f__Lachnospiraceae	OTU481	0	0	0	0	0	0	0	0	1	0	0	0	0	2	0	0	0	0	0	0	1	0	0	0	0	0	0	0	0	0	0	0	0	0	0	0	0	0	0	0	4
d__Bacteria	k__norank_d__Bacteria	p__Firmicutes	c__Clostridia	o__Lachnospirales	f__Lachnospiraceae	g__unclassified_f__Lachnospiraceae	s__unclassified_f__Lachnospiraceae	OTU805	1	1	1	0	10	10	0	8	1	4	0	6	1	2	1	1	1	2	30	12	4	7	0	0	0	0	0	0	0	0	3	7	7	7	25	41	41	3	60	36	333
d__Bacteria	k__norank_d__Bacteria	p__Firmicutes	c__Clostridia	o__Lachnospirales	f__Lachnospiraceae	g__Eisenbergiella	s__unclassified_g__Eisenbergiella	OTU182	0	0	0	45	0	4	0	0	0	0	0	12	1	0	2	95	0	0	73	0	1	1	0	0	0	0	0	0	0	0	0	0	0	0	0	0	0	0	0	0	234
d__Bacteria	k__norank_d__Bacteria	p__Elusimicrobiota	c__Elusimicrobia	o__Elusimicrobiales	f__Elusimicrobiaceae	g__Elusimicrobium	s__uncultured_bacterium_g__Elusimicrobium	OTU707	0	0	0	0	0	0	0	0	0	0	0	0	0	0	0	0	0	0	0	0	0	0	0	0	1	0	0	0	0	0	0	0	0	0	0	0	0	0	0	0	1
d__Bacteria	k__norank_d__Bacteria	p__Firmicutes	c__Clostridia	o__Lachnospirales	f__Lachnospiraceae	g__unclassified_f__Lachnospiraceae	s__unclassified_f__Lachnospiraceae	OTU801	0	0	0	0	0	0	0	0	0	0	0	10	0	0	0	0	1	0	0	0	0	0	0	0	0	0	2	5	10	1	0	0	0	0	0	1	0	0	0	4	34
d__Bacteria	k__norank_d__Bacteria	p__Firmicutes	c__Clostridia	o__Oscillospirales	f__Oscillospiraceae	g__Flavonifractor	s__uncultured_bacterium_g__Flavonifractor	OTU787	1	0	1	0	0	1	1	5	0	3	0	1	1	0	0	0	1	0	4	2	0	1	0	2	0	0	9	7	3	3	2	3	3	6	10	8	11	2	4	11	106
d__Bacteria	k__norank_d__Bacteria	p__Firmicutes	c__Clostridia	o__Lachnospirales	f__Lachnospiraceae	g__Eisenbergiella	s__uncultured_bacterium_g__Eisenbergiella	OTU501	0	0	0	1	11	0	0	0	0	0	0	0	0	16	11	0	0	0	0	2	2	0	0	0	0	0	0	0	0	0	0	0	0	0	0	0	0	0	0	0	43
d__Bacteria	k__norank_d__Bacteria	p__Proteobacteria	c__Gammaproteobacteria	o__Enterobacterales	f__Enterobacteriaceae	g__unclassified_f__Enterobacteriaceae	s__unclassified_f__Enterobacteriaceae	OTU891	0	0	0	0	0	0	0	0	0	0	0	0	0	0	0	0	2	0	0	0	0	0	1	0	0	0	0	0	2	0	0	1	4	5	76	7	30	30	1	1	160
d__Bacteria	k__norank_d__Bacteria	p__Firmicutes	c__Clostridia	o__Lachnospirales	f__Lachnospiraceae	g__unclassified_f__Lachnospiraceae	s__unclassified_f__Lachnospiraceae	OTU809	0	0	0	0	0	0	0	0	0	0	0	0	0	0	0	0	0	0	0	0	0	0	0	0	0	0	0	0	0	0	0	5	0	2	8	2	4	2	12	5	40
d__Bacteria	k__norank_d__Bacteria	p__Firmicutes	c__Clostridia	o__Clostridiales	f__Clostridiaceae	g__Clostridium_sensu_stricto_1	s__unclassified_g__Clostridium_sensu_stricto_1	OTU701	0	0	1	0	0	0	1	7	0	0	0	0	0	1	0	0	0	0	0	0	0	0	442	61	218	505	518	21	311	241	2	21	20	58	57	14	9	143	7	33	2691
d__Bacteria	k__norank_d__Bacteria	p__Firmicutes	c__Bacilli	o__Lactobacillales	f__Enterococcaceae	g__Enterococcus	s__Enterococcus_casseliflavus_g__Enterococcus	OTU911	122	2	28	3	25	1	15	3	3	2	3	0	0	1	3	0	0	5	0	13	0	0	925	1101	1818	4497	637	910	730	612	635	500	2388	1386	528	523	428	1820	397	587	20651
d__Bacteria	k__norank_d__Bacteria	p__Firmicutes	c__Clostridia	o__Lachnospirales	f__Lachnospiraceae	g__unclassified_f__Lachnospiraceae	s__unclassified_f__Lachnospiraceae	OTU619	0	0	0	0	0	0	0	0	0	0	0	2	0	0	0	0	0	7	0	0	0	0	0	0	0	0	0	0	0	0	0	0	0	0	0	0	0	0	0	0	9
d__Bacteria	k__norank_d__Bacteria	p__Firmicutes	c__Clostridia	o__Oscillospirales	f__Oscillospiraceae	g__Flavonifractor	s__unclassified_g__Flavonifractor	OTU757	0	0	0	0	0	0	0	0	0	0	0	0	0	0	0	0	0	0	0	0	0	0	0	0	0	0	0	0	0	1	0	0	0	0	1	0	0	0	0	0	2
d__Bacteria	k__norank_d__Bacteria	p__Firmicutes	c__Clostridia	o__Oscillospirales	f__Oscillospiraceae	g__Flavonifractor	s__unclassified_g__Flavonifractor	OTU751	0	0	0	0	0	0	0	0	0	0	0	0	0	0	0	0	0	0	0	0	0	0	0	0	0	0	6	0	2	1	0	1	0	0	0	1	0	0	0	1	12
d__Bacteria	k__norank_d__Bacteria	p__Firmicutes	c__Clostridia	o__Lachnospirales	f__Lachnospiraceae	g__unclassified_f__Lachnospiraceae	s__unclassified_f__Lachnospiraceae	OTU201	0	1	0	58	12	0	1	0	0	2	3	0	0	2	0	35	76	0	0	1	0	0	0	0	0	0	0	0	0	0	0	0	0	0	0	0	1	0	0	0	192
d__Bacteria	k__norank_d__Bacteria	p__Firmicutes	c__Bacilli	o__Lactobacillales	f__Enterococcaceae	g__Enterococcus	s__unclassified_g__Enterococcus	OTU398	0	0	2	0	2	1	3	3	4	6	1	0	0	0	0	0	0	1	0	3	0	0	0	0	1	0	0	3	1	1	0	0	0	0	0	0	0	0	1	0	33
d__Bacteria	k__norank_d__Bacteria	p__Firmicutes	c__Clostridia	o__Lachnospirales	f__Lachnospiraceae	g__unclassified_f__Lachnospiraceae	s__unclassified_f__Lachnospiraceae	OTU610	0	0	0	1	29	0	1	0	0	29	6	4	9	13	3	12	18	53	0	14	28	1	0	0	0	0	0	0	0	0	0	0	0	0	0	0	0	0	0	0	221
d__Bacteria	k__norank_d__Bacteria	p__Firmicutes	c__Clostridia	o__Lachnospirales	f__Lachnospiraceae	g__unclassified_f__Lachnospiraceae	s__unclassified_f__Lachnospiraceae	OTU611	0	0	0	0	0	0	0	0	0	0	0	0	0	0	0	0	0	0	0	0	1	0	0	0	0	0	0	0	0	0	0	0	0	0	0	0	0	0	0	0	1
d__Bacteria	k__norank_d__Bacteria	p__Firmicutes	c__Clostridia	o__Lachnospirales	f__Lachnospiraceae	g__unclassified_f__Lachnospiraceae	s__unclassified_f__Lachnospiraceae	OTU613	0	0	0	0	31	0	0	0	0	16	2	2	5	4	12	7	1	3	0	49	1	0	0	0	0	0	0	0	0	0	0	0	0	0	0	0	0	0	0	0	133
d__Bacteria	k__norank_d__Bacteria	p__Firmicutes	c__Clostridia	o__Lachnospirales	f__Lachnospiraceae	g__Blautia	s__unclassified_g__Blautia	OTU828	29	0	0	189	11	0	3	22	10	0	0	0	0	4	0	0	0	6	0	4	0	0	0	0	0	0	0	0	0	0	0	0	121	0	0	1	53	0	0	2	455
d__Bacteria	k__norank_d__Bacteria	p__Firmicutes	c__Clostridia	o__Lachnospirales	f__Lachnospiraceae	g__unclassified_f__Lachnospiraceae	s__unclassified_f__Lachnospiraceae	OTU616	1	0	0	0	2	2	1	0	2	1	0	5	4	0	5	0	0	9	0	2	3	0	0	0	0	0	0	0	0	0	0	0	0	0	0	0	0	0	0	0	37
d__Bacteria	k__norank_d__Bacteria	p__Firmicutes	c__Clostridia	o__Lachnospirales	f__Lachnospiraceae	g__unclassified_f__Lachnospiraceae	s__unclassified_f__Lachnospiraceae	OTU617	0	0	0	0	1	0	0	0	1	0	0	2	0	0	0	0	0	1	0	0	0	0	0	0	0	0	0	0	0	0	0	0	0	0	0	0	0	0	0	0	5
d__Bacteria	k__norank_d__Bacteria	p__Firmicutes	c__Clostridia	o__Oscillospirales	f__Oscillospiraceae	g__Flavonifractor	s__Flavonifractor_plautii_g__Flavonifractor	OTU315	0	0	0	0	1	2	1	0	0	1	0	0	0	0	0	0	0	0	0	0	0	0	0	0	0	0	0	0	0	0	0	0	0	0	0	0	0	0	0	0	5
d__Bacteria	k__norank_d__Bacteria	p__Firmicutes	c__Clostridia	o__Lachnospirales	f__Lachnospiraceae	g__unclassified_f__Lachnospiraceae	s__unclassified_f__Lachnospiraceae	OTU337	0	0	0	0	0	0	0	0	0	0	0	13	0	0	0	0	221	2	0	9	0	0	0	0	0	0	0	0	0	0	0	0	0	0	0	0	0	0	0	0	245
d__Bacteria	k__norank_d__Bacteria	p__Firmicutes	c__Clostridia	o__Lachnospirales	f__Lachnospiraceae	g__Lachnospiraceae_NK4A136_group	s__unclassified_g__Lachnospiraceae_NK4A136_group	OTU528	6	1	0	0	25	3	16	0	4	42	0	132	26	66	47	57	6	44	0	55	5	7	0	0	0	0	0	0	0	0	0	0	0	0	0	0	0	0	0	0	542
d__Bacteria	k__norank_d__Bacteria	p__Actinobacteriota	c__Actinobacteria	o__Bifidobacteriales	f__Bifidobacteriaceae	g__Bifidobacterium	s__Bifidobacterium_pseudolongum	OTU127	1	1	0	0	0	0	1	0	0	0	0	0	0	0	0	0	0	1	0	1	0	0	0	0	0	0	0	0	0	0	0	0	0	0	0	0	0	0	0	0	5
d__Bacteria	k__norank_d__Bacteria	p__Firmicutes	c__Clostridia	o__Lachnospirales	f__Lachnospiraceae	g__Lachnoclostridium	s__uncultured_organism_g__Lachnoclostridium	OTU169	203	863	175	0	14	77	62	140	644	58	127	103	73	140	32	68	1	19	1268	17	0	549	0	0	0	0	0	0	0	0	0	0	0	0	0	0	0	0	0	0	4633
d__Bacteria	k__norank_d__Bacteria	p__Firmicutes	c__Clostridia	o__Peptostreptococcales-Tissierellales	f__Peptostreptococcaceae	g__Terrisporobacter	s__uncultured_bacterium_g__Terrisporobacter	OTU254	0	1	0	0	0	0	0	0	0	1	0	0	0	0	0	0	0	0	0	0	0	0	46	0	0	73	188	102	16	0	0	35	0	0	316	0	8	3	0	30	819
d__Bacteria	k__norank_d__Bacteria	p__Firmicutes	c__Clostridia	o__Lachnospirales	f__Lachnospiraceae	g__unclassified_f__Lachnospiraceae	s__unclassified_f__Lachnospiraceae	OTU431	0	0	0	0	0	0	0	0	0	4	0	0	1	0	0	2	0	0	0	0	1	0	0	0	0	0	0	0	0	0	0	0	0	0	0	0	0	0	0	0	8
d__Bacteria	k__norank_d__Bacteria	p__Firmicutes	c__Clostridia	o__Oscillospirales	f__Ruminococcaceae	g__Negativibacillus	s__uncultured_bacterium_g__Negativibacillus	OTU269	244	985	36	19	17	71	169	53	13	209	13	453	1011	86	99	298	1755	598	2025	228	89	189	0	35	14	0	2	21	10	27	37	0	0	1	0	0	0	0	0	0	8807
d__Bacteria	k__norank_d__Bacteria	p__Proteobacteria	c__Gammaproteobacteria	o__Enterobacterales	f__Enterobacteriaceae	g__unclassified_f__Enterobacteriaceae	s__unclassified_f__Enterobacteriaceae	OTU837	5	95	8	0	2	6	4	17	0	5	0	0	1	0	1	0	0	0	4	2	0	0	10	2	1	12	23	16	8	7	67	19	103	7	22	1	34	17	9	1	509
d__Bacteria	k__norank_d__Bacteria	p__Firmicutes	c__Clostridia	o__Oscillospirales	f__Ruminococcaceae	g__norank_f__Ruminococcaceae	s__uncultured_organism_g__norank_f__Ruminococcaceae	OTU808	0	0	0	0	0	0	0	0	2	0	0	0	0	0	0	0	0	0	0	0	0	0	0	0	0	0	0	0	0	0	0	2	1	4	4	3	4	3	2	3	28
d__Bacteria	k__norank_d__Bacteria	p__Firmicutes	c__Clostridia	o__Oscillospirales	f__Ruminococcaceae	g__unclassified_f__Ruminococcaceae	s__unclassified_f__Ruminococcaceae	OTU301	0	0	0	0	0	0	2	0	1	0	0	0	0	0	0	0	0	0	2	0	0	0	0	0	0	0	0	0	0	0	0	0	0	0	0	0	0	0	0	0	5
d__Bacteria	k__norank_d__Bacteria	p__Firmicutes	c__Clostridia	o__Lachnospirales	f__Lachnospiraceae	g__unclassified_f__Lachnospiraceae	s__unclassified_f__Lachnospiraceae	OTU344	0	0	0	0	2	0	0	0	0	1	1	2	4	8	10	0	0	0	0	7	30	0	0	0	0	0	0	0	0	0	0	0	0	0	0	0	0	0	0	0	65
d__Bacteria	k__norank_d__Bacteria	p__Firmicutes	c__Bacilli	o__Erysipelotrichales	f__Erysipelatoclostridiaceae	g__Erysipelatoclostridium	s__unclassified_g__Erysipelatoclostridium	OTU517	0	0	0	1	0	0	0	0	0	0	0	0	0	0	3	1	0	0	1	0	0	0	0	0	0	0	0	0	0	0	0	0	0	0	0	0	0	0	0	0	6
d__Bacteria	k__norank_d__Bacteria	p__Firmicutes	c__Clostridia	o__Lachnospirales	f__Lachnospiraceae	g__unclassified_f__Lachnospiraceae	s__unclassified_f__Lachnospiraceae	OTU53	0	1	0	3	1	6	0	6	13	18	4	4	8	0	9	2	1	11	6	11	1	3	0	0	0	0	0	0	0	0	0	0	0	0	0	26	37	0	12	0	183
d__Bacteria	k__norank_d__Bacteria	p__Firmicutes	c__Clostridia	o__Lachnospirales	f__Lachnospiraceae	g__unclassified_f__Lachnospiraceae	s__unclassified_f__Lachnospiraceae	OTU52	35	129	0	15	60	689	250	0	1162	135	196	0	0	0	0	0	0	0	0	0	0	0	0	0	0	0	0	0	0	0	0	0	0	0	0	0	0	0	0	0	2671
d__Bacteria	k__norank_d__Bacteria	p__Firmicutes	c__Clostridia	o__Lachnospirales	f__Lachnospiraceae	g__unclassified_f__Lachnospiraceae	s__unclassified_f__Lachnospiraceae	OTU51	0	0	0	0	0	8	0	0	1	5	0	3	60	6	1	0	0	0	0	5	3	1	0	0	0	0	0	0	0	0	0	0	0	0	0	0	0	0	0	0	93
d__Bacteria	k__norank_d__Bacteria	p__Firmicutes	c__Clostridia	o__Lachnospirales	f__Lachnospiraceae	g__unclassified_f__Lachnospiraceae	s__unclassified_f__Lachnospiraceae	OTU236	0	0	0	0	509	0	0	0	0	0	0	0	0	0	0	0	0	0	0	0	0	0	0	0	0	1	0	0	0	0	0	0	0	0	0	0	0	0	0	0	510
d__Bacteria	k__norank_d__Bacteria	p__Firmicutes	c__Clostridia	o__Lachnospirales	f__Lachnospiraceae	g__Blautia	s__unclassified_g__Blautia	OTU183	0	0	0	1021	49	0	0	0	0	0	0	0	0	0	0	0	1	0	0	29	27	0	0	0	0	0	0	0	0	0	0	0	0	0	0	0	0	0	0	0	1127
d__Bacteria	k__norank_d__Bacteria	p__Firmicutes	c__unclassified_p__Firmicutes	o__unclassified_p__Firmicutes	f__unclassified_p__Firmicutes	g__unclassified_p__Firmicutes	s__unclassified_p__Firmicutes	OTU777	0	0	0	0	0	0	0	0	0	0	0	0	0	0	0	0	0	0	0	0	0	0	0	0	0	0	1	0	1	0	0	0	1	0	0	0	0	0	0	0	3
d__Bacteria	k__norank_d__Bacteria	p__Firmicutes	c__Clostridia	o__Lachnospirales	f__Lachnospiraceae	g__CHKCI001	s__uncultured_organism_g__CHKCI001	OTU225	0	0	0	0	37	0	0	0	0	0	0	0	0	0	0	19	0	0	0	0	3	0	0	0	0	0	0	0	0	0	0	0	0	0	0	0	0	0	0	0	59
d__Bacteria	k__norank_d__Bacteria	p__Firmicutes	c__Clostridia	o__Oscillospirales	f__Eubacterium_coprostanoligenes_group	g__norank_f__Eubacterium_coprostanoligenes_group	s__uncultured_organism_g__norank_f__Eubacterium_coprostanoligenes_group	OTU599	0	0	0	0	4	11	7	1	7	15	0	15	8	5	0	21	24	18	21	2	20	20	0	11	2	0	20	50	49	30	59	8	1	13	16	20	38	8	15	26	565
d__Bacteria	k__norank_d__Bacteria	p__Firmicutes	c__Clostridia	o__Lachnospirales	f__Lachnospiraceae	g__Lachnoclostridium	s__uncultured_organism_g__Lachnoclostridium	OTU60	8	59	3	0	1	1	11	13	320	3	6	3	9	13	5	9	0	1	21	1	0	31	0	0	0	0	0	0	0	0	0	0	0	0	0	0	0	0	0	0	518
d__Bacteria	k__norank_d__Bacteria	p__Firmicutes	c__Clostridia	o__Oscillospirales	f__Ruminococcaceae	g__norank_f__Ruminococcaceae	s__unclassified_g__norank_f__Ruminococcaceae	OTU635	0	0	0	1	0	0	7	0	12	1	0	8	1	8	0	3	6	1	0	3	15	0	0	0	0	0	0	0	0	0	0	0	0	0	0	0	0	0	0	0	66
d__Bacteria	k__norank_d__Bacteria	p__Firmicutes	c__Clostridia	o__Oscillospirales	f__Ruminococcaceae	g__Subdoligranulum	s__unclassified_g__Subdoligranulum	OTU309	0	0	0	0	0	0	0	0	0	0	0	0	0	336	320	0	0	1	55	296	25	0	0	0	0	3	0	0	0	0	0	0	0	0	0	0	0	0	0	0	1036
d__Bacteria	k__norank_d__Bacteria	p__Firmicutes	c__Clostridia	o__Lachnospirales	f__Lachnospiraceae	g__unclassified_f__Lachnospiraceae	s__unclassified_f__Lachnospiraceae	OTU890	0	0	0	0	0	0	0	0	0	0	0	0	0	0	0	0	0	0	0	0	0	0	0	0	0	0	0	0	0	0	0	4	0	0	0	4	0	0	0	0	8
d__Bacteria	k__norank_d__Bacteria	p__Firmicutes	c__Clostridia	o__Oscillospirales	f__Ruminococcaceae	g__unclassified_f__Ruminococcaceae	s__unclassified_f__Ruminococcaceae	OTU406	0	0	0	0	0	0	0	0	0	0	0	54	0	0	0	0	1	0	0	0	0	0	0	0	0	0	0	0	0	0	0	0	0	0	0	0	0	0	0	0	55
d__Bacteria	k__norank_d__Bacteria	p__Firmicutes	c__Clostridia	o__Oscillospirales	f__Oscillospiraceae	g__unclassified_f__Oscillospiraceae	s__unclassified_f__Oscillospiraceae	OTU745	0	0	0	0	0	0	0	0	0	0	0	0	0	0	0	0	0	0	0	0	0	0	0	3	0	0	0	0	0	0	0	0	0	0	0	0	0	0	0	0	3
d__Bacteria	k__norank_d__Bacteria	p__Firmicutes	c__Clostridia	o__Oscillospirales	f__Oscillospiraceae	g__Flavonifractor	s__Flavonifractor_plautii_g__Flavonifractor	OTU762	1	0	1	0	1	1	2	3	1	0	0	0	0	0	0	0	0	0	2	0	0	1	5	9	0	1	23	14	7	10	4	16	2	12	25	3	11	11	4	11	181
d__Bacteria	k__norank_d__Bacteria	p__Firmicutes	c__Clostridia	o__Oscillospirales	f__Oscillospiraceae	g__Colidextribacter	s__uncultured_bacterium_g__Colidextribacter	OTU39	0	0	0	0	0	0	0	0	1	0	0	0	0	0	1	0	0	0	0	0	1	0	0	0	0	0	0	0	0	0	0	0	0	0	0	0	0	0	0	0	3
d__Bacteria	k__norank_d__Bacteria	p__Firmicutes	c__Clostridia	o__Lachnospirales	f__Lachnospiraceae	g__unclassified_f__Lachnospiraceae	s__unclassified_f__Lachnospiraceae	OTU503	0	0	0	0	0	1	0	0	0	0	0	0	0	0	17	0	0	0	0	0	0	0	0	0	0	0	0	0	0	0	0	0	0	0	0	0	0	0	0	0	18
d__Bacteria	k__norank_d__Bacteria	p__Firmicutes	c__Clostridia	o__Oscillospirales	f__Oscillospiraceae	g__Flavonifractor	s__uncultured_bacterium_g__Flavonifractor	OTU768	172	166	126	12	144	383	712	2098	83	956	6	806	202	176	121	63	169	139	3227	307	111	664	1912	1344	4641	1621	7622	3419	3783	2695	2112	1347	660	2053	3228	2512	2515	2007	1694	2151	58159
d__Bacteria	k__norank_d__Bacteria	p__Firmicutes	c__Clostridia	o__Lachnospirales	f__Lachnospiraceae	g__CHKCI001	s__uncultured_organism_g__CHKCI001	OTU174	0	0	6	36	0	0	0	4	0	3	0	0	0	4	0	7	0	0	3	2	1	0	0	0	0	0	0	0	0	0	0	0	0	0	0	0	0	0	0	0	66
d__Bacteria	k__norank_d__Bacteria	p__Firmicutes	c__Bacilli	o__Lactobacillales	f__Streptococcaceae	g__Streptococcus	s__Streptococcus_respiraculi	OTU799	0	0	0	0	0	0	0	0	0	0	0	0	0	0	0	0	0	0	0	0	0	2	0	0	0	0	0	0	1	0	1	0	0	0	0	0	0	0	0	0	4
d__Bacteria	k__norank_d__Bacteria	p__Firmicutes	c__Bacilli	o__Lactobacillales	f__Streptococcaceae	g__Streptococcus	s__unclassified_g__Streptococcus	OTU822	0	0	0	0	0	0	0	0	0	0	0	0	0	0	0	0	0	0	0	0	0	0	0	0	0	0	1	0	0	0	0	1	0	0	0	0	0	0	0	0	2
d__Bacteria	k__norank_d__Bacteria	p__Firmicutes	c__Bacilli	o__Lactobacillales	f__Streptococcaceae	g__Streptococcus	s__unclassified_g__Streptococcus	OTU821	0	0	0	0	0	0	0	0	0	0	0	0	0	0	0	0	0	0	0	0	0	0	0	0	0	0	1	0	0	0	0	1	0	0	0	0	0	0	0	0	2
d__Bacteria	k__norank_d__Bacteria	p__Firmicutes	c__Bacilli	o__Lactobacillales	f__Streptococcaceae	g__Streptococcus	s__unclassified_g__Streptococcus	OTU827	0	0	0	0	0	0	0	0	0	0	0	0	0	0	0	0	0	0	0	0	0	0	0	0	0	0	0	0	0	0	0	1	0	0	1	0	0	0	1	0	3
d__Bacteria	k__norank_d__Bacteria	p__Firmicutes	c__Clostridia	o__Christensenellales	f__Christensenellaceae	g__Christensenellaceae_R-7_group	s__uncultured_bacterium_g__Christensenellaceae_R-7_group	OTU196	0	0	0	32	0	0	0	0	0	0	0	0	0	0	0	0	0	0	0	0	0	0	0	0	0	0	0	0	0	0	0	0	0	0	0	0	0	0	0	0	32
d__Bacteria	k__norank_d__Bacteria	p__Firmicutes	c__Clostridia	o__Lachnospirales	f__Lachnospiraceae	g__unclassified_f__Lachnospiraceae	s__unclassified_f__Lachnospiraceae	OTU370	0	0	0	0	0	0	0	0	0	0	0	0	0	0	0	0	0	0	0	0	9	0	0	0	0	0	0	0	0	0	0	0	0	0	0	0	0	0	0	0	9
d__Bacteria	k__norank_d__Bacteria	p__Firmicutes	c__Clostridia	o__Oscillospirales	f__Ruminococcaceae	g__norank_f__Ruminococcaceae	s__metagenome_g__norank_f__Ruminococcaceae	OTU27	0	0	0	0	0	0	0	90	0	0	0	0	0	0	0	0	0	0	0	1	0	0	0	0	0	0	0	0	0	0	0	0	0	0	0	0	0	0	0	0	91
d__Bacteria	k__norank_d__Bacteria	p__Firmicutes	c__Clostridia	o__Lachnospirales	f__Lachnospiraceae	g__unclassified_f__Lachnospiraceae	s__unclassified_f__Lachnospiraceae	OTU375	0	0	0	0	0	0	0	0	0	0	0	0	0	0	0	0	1	0	0	0	20	0	0	0	0	0	0	0	0	0	0	0	0	0	0	0	0	0	0	0	21
d__Bacteria	k__norank_d__Bacteria	p__Firmicutes	c__Clostridia	o__Oscillospirales	f__Oscillospiraceae	g__unclassified_f__Oscillospiraceae	s__unclassified_f__Oscillospiraceae	OTU667	0	0	0	0	0	0	0	0	0	0	0	0	0	0	0	0	0	0	0	0	0	0	2	1	0	0	1	1	0	1	0	0	0	0	1	0	2	0	0	2	11
d__Bacteria	k__norank_d__Bacteria	p__Firmicutes	c__Clostridia	o__Oscillospirales	f__Oscillospiraceae	g__Intestinimonas	s__uncultured_bacterium_g__Intestinimonas	OTU206	0	2	0	17	0	0	138	0	0	0	1	0	0	0	0	162	0	1	0	0	368	0	0	0	0	0	0	0	0	0	0	0	0	0	0	0	0	0	0	0	689
d__Bacteria	k__norank_d__Bacteria	p__Firmicutes	c__Clostridia	o__Lachnospirales	f__Lachnospiraceae	g__unclassified_f__Lachnospiraceae	s__unclassified_f__Lachnospiraceae	OTU379	0	0	0	0	1	0	0	0	0	0	0	0	0	0	0	0	0	4	0	4	4	0	0	0	0	0	0	0	0	0	0	0	0	0	0	0	0	0	0	0	13
d__Bacteria	k__norank_d__Bacteria	p__Firmicutes	c__Clostridia	o__Lachnospirales	f__Lachnospiraceae	g__Lachnospiraceae_NC2004_group	s__uncultured_bacterium_g__Lachnospiraceae_NC2004_group	OTU942	0	0	0	0	0	0	0	0	0	0	0	0	0	0	0	0	0	0	0	0	0	0	0	0	0	0	0	0	0	0	0	0	0	0	1	0	2	0	2	1	6
d__Bacteria	k__norank_d__Bacteria	p__Firmicutes	c__Bacilli	o__Erysipelotrichales	f__Erysipelatoclostridiaceae	g__Erysipelatoclostridium	s__Massiliomicrobiota_timonensis	OTU381	4	2	0	0	0	1	1	0	0	1	0	1	0	0	0	0	0	0	0	3	0	8	0	0	0	0	0	0	0	0	0	0	0	0	0	1	0	0	0	0	22
d__Bacteria	k__norank_d__Bacteria	p__Firmicutes	c__Clostridia	o__Lachnospirales	f__Lachnospiraceae	g__unclassified_f__Lachnospiraceae	s__unclassified_f__Lachnospiraceae	OTU469	0	0	0	0	0	0	0	0	0	0	0	0	0	14	0	0	0	0	0	0	0	0	0	0	0	0	0	0	0	0	0	0	0	0	0	0	0	0	0	0	14
d__Bacteria	k__norank_d__Bacteria	p__Firmicutes	c__Clostridia	o__Oscillospirales	f__Ruminococcaceae	g__norank_f__Ruminococcaceae	s__unclassified_g__norank_f__Ruminococcaceae	OTU74	0	0	0	0	0	0	0	0	0	3	0	0	0	0	0	0	0	0	0	0	0	0	0	0	0	0	0	0	0	0	0	0	0	0	0	0	0	0	0	0	3
d__Bacteria	k__norank_d__Bacteria	p__Firmicutes	c__Bacilli	o__Erysipelotrichales	f__Erysipelatoclostridiaceae	g__Erysipelatoclostridium	s__Clostridium_spiroforme	OTU26	0	0	1	0	0	1	1	5	0	0	5	2	0	4	1	0	0	3	1	1	0	0	0	0	0	0	0	0	0	0	0	0	0	0	0	0	0	0	0	0	25
d__Bacteria	k__norank_d__Bacteria	p__Firmicutes	c__Bacilli	o__Erysipelotrichales	f__Erysipelatoclostridiaceae	g__Erysipelatoclostridium	s__bacterium_ic1391	OTU485	1	3	0	1743	0	0	1	0	10	0	0	175	1668	30	881	2054	128	118	122	8	75	12	0	0	0	0	0	0	0	0	0	0	0	0	0	0	0	0	0	0	7029
d__Bacteria	k__norank_d__Bacteria	p__Firmicutes	c__Bacilli	o__Erysipelotrichales	f__Erysipelatoclostridiaceae	g__Erysipelatoclostridium	s__Clostridium_spiroforme	OTU24	0	0	0	0	0	0	0	5	0	0	2	0	0	1	0	0	0	0	0	1	0	1	0	0	0	0	0	0	0	0	0	0	0	0	0	0	0	0	0	0	10
d__Bacteria	k__norank_d__Bacteria	p__Firmicutes	c__Clostridia	o__Lachnospirales	f__Lachnospiraceae	g__unclassified_f__Lachnospiraceae	s__unclassified_f__Lachnospiraceae	OTU332	0	0	0	0	0	0	1	0	0	0	0	0	7	6	4	0	0	0	0	4	9	0	0	0	0	0	0	0	0	0	0	0	0	0	0	0	0	0	0	0	31
d__Bacteria	k__norank_d__Bacteria	p__Firmicutes	c__Clostridia	o__Lachnospirales	f__Lachnospiraceae	g__unclassified_f__Lachnospiraceae	s__unclassified_f__Lachnospiraceae	OTU938	0	0	0	0	0	0	0	0	0	1	0	0	0	0	0	0	0	0	0	0	0	0	0	0	0	0	0	0	0	0	0	0	0	1	0	2	3	0	9	0	16
d__Bacteria	k__norank_d__Bacteria	p__Firmicutes	c__Clostridia	o__Oscillospirales	f__Ruminococcaceae	g__Negativibacillus	s__uncultured_bacterium_g__Negativibacillus	OTU702	0	0	0	0	0	0	0	0	0	0	0	0	0	0	0	0	0	0	0	0	0	0	0	0	3	0	0	0	0	0	0	0	0	0	0	0	0	0	0	0	3
d__Bacteria	k__norank_d__Bacteria	p__Firmicutes	c__unclassified_p__Firmicutes	o__unclassified_p__Firmicutes	f__unclassified_p__Firmicutes	g__unclassified_p__Firmicutes	s__unclassified_p__Firmicutes	OTU511	1	0	0	0	0	0	0	0	0	0	0	0	0	1	2	1	0	0	0	0	0	0	0	0	0	0	0	0	0	0	0	0	0	0	0	0	0	0	0	0	5
d__Bacteria	k__norank_d__Bacteria	p__Firmicutes	c__Clostridia	o__Lachnospirales	f__Lachnospiraceae	g__Blautia	s__unclassified_g__Blautia	OTU9	6	0	0	39	3	0	0	6	1	0	0	0	0	0	0	0	0	0	0	0	0	0	0	0	0	0	0	0	0	0	0	0	23	0	0	0	11	0	0	0	89
d__Bacteria	k__norank_d__Bacteria	p__Firmicutes	c__unclassified_p__Firmicutes	o__unclassified_p__Firmicutes	f__unclassified_p__Firmicutes	g__unclassified_p__Firmicutes	s__unclassified_p__Firmicutes	OTU690	0	0	0	1	1	0	0	0	0	0	0	0	0	0	0	0	0	0	0	0	0	0	2	3	1	0	0	0	0	0	0	0	0	0	0	0	0	0	0	0	8
d__Bacteria	k__norank_d__Bacteria	p__Firmicutes	c__Clostridia	o__Lachnospirales	f__Lachnospiraceae	g__unclassified_f__Lachnospiraceae	s__unclassified_f__Lachnospiraceae	OTU330	0	0	0	0	0	1	0	0	0	0	0	0	0	0	1	0	0	0	0	1	0	0	0	0	0	0	0	0	0	0	0	0	0	0	0	0	0	0	0	0	3
d__Bacteria	k__norank_d__Bacteria	p__Firmicutes	c__Clostridia	o__Lachnospirales	f__Lachnospiraceae	g__unclassified_f__Lachnospiraceae	s__unclassified_f__Lachnospiraceae	OTU935	0	0	0	0	0	0	0	0	0	0	0	0	0	0	0	0	0	0	0	0	0	0	0	0	0	0	0	0	0	0	0	0	0	0	2	0	0	0	3	2	7
d__Bacteria	k__norank_d__Bacteria	p__Firmicutes	c__Clostridia	o__Oscillospirales	f__Ruminococcaceae	g__norank_f__Ruminococcaceae	s__uncultured_organism_g__norank_f__Ruminococcaceae	OTU59	0	0	0	3	2	0	0	0	4	0	6	52	2	10	9	20	4	5	1	1	8	1	0	0	0	0	0	0	0	0	0	0	0	0	1	0	0	0	0	0	129
d__Bacteria	k__norank_d__Bacteria	p__Firmicutes	c__Clostridia	o__Lachnospirales	f__Lachnospiraceae	g__Lachnospiraceae_NK4A136_group	s__unclassified_g__Lachnospiraceae_NK4A136_group	OTU612	1	0	0	0	1	5	1	0	0	6	0	3	8	10	10	10	2	9	0	4	6	0	0	0	0	0	0	0	0	0	0	0	0	0	0	0	0	0	0	0	76
d__Bacteria	k__norank_d__Bacteria	p__Firmicutes	c__Clostridia	o__Lachnospirales	f__Lachnospiraceae	g__unclassified_f__Lachnospiraceae	s__unclassified_f__Lachnospiraceae	OTU936	0	0	0	0	0	0	0	0	0	0	0	0	0	0	0	0	0	0	0	0	0	0	0	0	0	0	0	0	0	0	0	4	0	2	5	4	4	0	9	6	34
d__Bacteria	k__norank_d__Bacteria	p__Firmicutes	c__Clostridia	o__Lachnospirales	f__Lachnospiraceae	g__Lachnoclostridium	s__uncultured_organism_g__Lachnoclostridium	OTU317	8	49	3	0	0	4	3	5	71	5	5	34	3	9	4	4	0	4	89	3	0	40	0	0	0	0	0	0	0	0	0	0	0	0	0	0	0	0	0	0	343
d__Bacteria	k__norank_d__Bacteria	p__Firmicutes	c__Clostridia	o__Lachnospirales	f__Lachnospiraceae	g__Lachnoclostridium	s__uncultured_organism_g__Lachnoclostridium	OTU312	0	10	3	0	1	2	1	1	17	4	1	11	4	3	5	4	0	3	257	7	0	65	0	0	0	0	0	0	0	0	0	0	0	0	0	2	3	0	0	0	404
d__Bacteria	k__norank_d__Bacteria	p__Firmicutes	c__Clostridia	o__Lachnospirales	f__Lachnospiraceae	g__unclassified_f__Lachnospiraceae	s__unclassified_f__Lachnospiraceae	OTU439	0	0	2	0	0	0	0	0	0	0	0	0	1753	0	0	39	0	0	0	0	0	0	0	0	0	0	0	0	0	0	0	0	0	0	0	0	0	0	0	0	1794
d__Bacteria	k__norank_d__Bacteria	p__Firmicutes	c__Clostridia	o__Lachnospirales	f__Lachnospiraceae	g__Eubacterium_oxidoreducens_group	s__uncultured_bacterium_g__Eubacterium_oxidoreducens_group	OTU866	0	0	0	0	0	1	0	0	0	2	0	0	0	0	0	0	0	0	22	0	0	0	0	0	0	1	0	0	0	0	0	8	1	7	35	15	31	0	49	10	182
d__Bacteria	k__norank_d__Bacteria	p__Firmicutes	c__Bacilli	o__Erysipelotrichales	f__Erysipelotrichaceae	g__Clostridium_innocuum_group	s__Clostridium_innocuum	OTU823	0	0	0	0	0	0	0	0	0	0	0	0	0	0	0	0	0	0	0	0	0	0	0	0	0	0	0	0	0	0	0	1	0	0	0	0	0	2	1	1	5
d__Bacteria	k__norank_d__Bacteria	p__Firmicutes	c__Clostridia	o__Lachnospirales	f__Lachnospiraceae	g__unclassified_f__Lachnospiraceae	s__unclassified_f__Lachnospiraceae	OTU346	0	0	0	0	0	0	0	0	0	0	0	0	0	0	1	0	0	0	0	5	0	1	0	0	0	0	0	0	0	0	0	0	0	0	0	0	0	0	0	0	7
d__Bacteria	k__norank_d__Bacteria	p__Firmicutes	c__Clostridia	o__Lachnospirales	f__Lachnospiraceae	g__unclassified_f__Lachnospiraceae	s__unclassified_f__Lachnospiraceae	OTU430	1	0	0	0	0	0	0	0	0	0	0	212	0	0	0	0	0	0	0	0	0	0	0	0	0	0	0	0	0	0	0	0	0	0	0	0	0	0	0	0	213
d__Bacteria	k__norank_d__Bacteria	p__Bacteroidota	c__Bacteroidia	o__Bacteroidales	f__Tannerellaceae	g__Parabacteroides	s__uncultured_bacterium_g__Parabacteroides	OTU736	0	0	0	0	0	0	0	0	0	0	0	0	0	0	0	0	0	0	0	0	0	0	0	0	0	1	0	0	0	0	0	0	0	1	0	0	0	0	0	0	2
d__Bacteria	k__norank_d__Bacteria	p__Firmicutes	c__Clostridia	o__Oscillospirales	f__Oscillospiraceae	g__Flavonifractor	s__uncultured_bacterium_g__Flavonifractor	OTU814	0	0	0	0	0	0	0	1	0	0	0	0	0	0	0	0	0	1	0	0	0	1	0	0	0	0	1	0	0	0	0	2	0	1	3	2	1	0	0	1	14
d__Bacteria	k__norank_d__Bacteria	p__Firmicutes	c__Clostridia	o__Oscillospirales	f__Oscillospiraceae	g__norank_f__Oscillospiraceae	s__unclassified_g__norank_f__Oscillospiraceae	OTU271	0	0	0	0	0	148	0	0	0	0	0	0	0	0	0	0	0	0	0	0	0	0	0	0	0	0	0	0	0	0	0	0	0	0	0	0	0	0	0	0	148
d__Bacteria	k__norank_d__Bacteria	p__Firmicutes	c__Clostridia	o__Oscillospirales	f__Ruminococcaceae	g__norank_f__Ruminococcaceae	s__unclassified_g__norank_f__Ruminococcaceae	OTU303	0	2	0	0	0	1	27	29	9	20	1	2	1	3	0	1	0	0	31	1	4	3	0	0	0	0	0	0	0	0	0	0	0	0	13	1	1	0	3	6	159
d__Bacteria	k__norank_d__Bacteria	p__Firmicutes	c__Clostridia	o__Clostridiales	f__Clostridiaceae	g__Clostridium_sensu_stricto_1	s__Clostridium_paraputrificum	OTU758	0	0	0	0	0	0	0	0	0	0	0	0	0	0	0	0	0	0	0	0	0	0	4	1	0	1	6	0	3	6	0	12	0	1	0	0	0	0	0	0	34
d__Bacteria	k__norank_d__Bacteria	p__Firmicutes	c__Clostridia	o__Lachnospirales	f__Lachnospiraceae	g__Tyzzerella	s__Clostridium_piliforme_Tyzzers_bacillus	OTU714	0	0	0	0	0	0	0	0	0	0	0	0	0	0	0	0	0	0	0	0	0	56	0	2	523	0	0	9	136	38	0	0	0	0	0	0	0	0	0	0	764
d__Bacteria	k__norank_d__Bacteria	p__Firmicutes	c__Clostridia	o__Lachnospirales	f__Lachnospiraceae	g__Sellimonas	s__uncultured_organism_g__Sellimonas	OTU157	1	0	1	0	0	0	1	3	0	1	0	0	0	0	0	0	0	0	0	0	0	0	0	0	0	0	0	0	0	2	0	2	1	1	0	0	4	0	0	0	17
d__Bacteria	k__norank_d__Bacteria	p__Firmicutes	c__Bacilli	o__Paenibacillales	f__Paenibacillaceae	g__Paenibacillus	s__unclassified_g__Paenibacillus	OTU110	0	0	0	0	0	0	0	0	0	1	2	0	0	0	0	0	0	0	0	0	0	0	0	0	0	0	0	0	0	0	0	0	0	0	0	0	0	0	0	0	3
d__Bacteria	k__norank_d__Bacteria	p__Firmicutes	c__Clostridia	o__Lachnospirales	f__Lachnospiraceae	g__unclassified_f__Lachnospiraceae	s__unclassified_f__Lachnospiraceae	OTU482	0	0	0	0	1	0	0	0	0	0	0	1	0	50	0	0	0	0	0	0	0	0	0	0	0	0	0	0	0	0	0	0	0	0	0	0	0	0	0	0	52
d__Bacteria	k__norank_d__Bacteria	p__Firmicutes	c__Bacilli	o__Lactobacillales	f__Streptococcaceae	g__unclassified_f__Streptococcaceae	s__unclassified_f__Streptococcaceae	OTU689	0	0	0	0	0	0	0	0	0	0	0	0	0	0	0	0	0	0	0	0	0	0	7	11	0	0	2	1	0	0	0	2	0	0	2	4	1	0	10	3	43
d__Bacteria	k__norank_d__Bacteria	p__Firmicutes	c__Bacilli	o__Erysipelotrichales	f__Erysipelatoclostridiaceae	g__Erysipelatoclostridium	s__Clostridium_spiroforme	OTU296	6	1	1	1	1	0	0	3	0	1	0	0	0	0	1	0	0	0	1	2	1	1	0	0	0	0	0	0	0	0	0	0	0	0	0	0	0	0	0	0	20
d__Bacteria	k__norank_d__Bacteria	p__Firmicutes	c__Clostridia	o__Oscillospirales	f__Ruminococcaceae	g__norank_f__Ruminococcaceae	s__unclassified_g__norank_f__Ruminococcaceae	OTU467	25	0	4	36	13	4	31	46	108	27	49	29	1	137	55	2	1	0	159	2	9	0	0	0	0	0	0	0	0	0	0	0	0	0	0	0	0	0	0	0	738
d__Bacteria	k__norank_d__Bacteria	p__Firmicutes	c__Clostridia	o__Lachnospirales	f__Lachnospiraceae	g__unclassified_f__Lachnospiraceae	s__unclassified_f__Lachnospiraceae	OTU200	0	0	0	3	3	1	0	0	1	2	8	0	0	0	0	0	0	0	0	0	0	0	0	0	0	0	0	0	0	0	0	0	0	0	0	0	0	0	0	0	18
d__Bacteria	k__norank_d__Bacteria	p__Firmicutes	c__Bacilli	o__Erysipelotrichales	f__Erysipelatoclostridiaceae	g__Erysipelatoclostridium	s__Massiliomicrobiota_timonensis	OTU2	0	1	0	1	0	2	2	3	0	3	0	0	0	0	2	1	0	0	1	0	5	3	0	1	0	0	1	0	0	0	0	0	2	0	4	0	0	1	1	1	35
d__Bacteria	k__norank_d__Bacteria	p__Firmicutes	c__Clostridia	o__Oscillospirales	f__Ruminococcaceae	g__unclassified_f__Ruminococcaceae	s__unclassified_f__Ruminococcaceae	OTU652	1	0	0	0	0	0	2	25	0	0	0	0	0	0	0	30	314	1	0	1	58	0	0	0	0	0	0	0	0	0	0	0	0	0	0	0	0	0	0	0	432
d__Bacteria	k__norank_d__Bacteria	p__Proteobacteria	c__Gammaproteobacteria	o__Enterobacterales	f__Enterobacteriaceae	g__unclassified_f__Enterobacteriaceae	s__unclassified_f__Enterobacteriaceae	OTU861	0	0	0	0	0	0	0	0	0	0	0	0	0	0	0	0	0	0	0	0	0	0	1	0	0	1	25	13	8	4	33	6	44	8	41	7	25	15	4	1	236
d__Bacteria	k__norank_d__Bacteria	p__Firmicutes	c__Clostridia	o__Peptostreptococcales-Tissierellales	f__Peptostreptococcaceae	g__Romboutsia	s__Romboutsia_ilealis	OTU716	0	0	0	0	0	0	0	0	0	0	0	0	1	0	0	0	0	0	0	0	0	0	0	0	1	1	0	0	0	0	0	0	1	0	0	0	0	0	0	0	4
d__Bacteria	k__norank_d__Bacteria	p__Firmicutes	c__Bacilli	o__Lactobacillales	f__Enterococcaceae	g__Enterococcus	s__unclassified_g__Enterococcus	OTU869	7	5	19	8	50	4	3	8	6	2	13	2	0	0	2	0	0	2	0	22	0	0	29	22	5	26	14	17	19	22	17	20	21	9	5	12	5	6	25	15	442
d__Bacteria	k__norank_d__Bacteria	p__unclassified_k__norank_d__Bacteria	c__unclassified_k__norank_d__Bacteria	o__unclassified_k__norank_d__Bacteria	f__unclassified_k__norank_d__Bacteria	g__unclassified_k__norank_d__Bacteria	s__unclassified_k__norank_d__Bacteria	OTU422	0	0	0	0	0	0	0	0	0	0	0	3	0	0	0	0	0	0	0	0	0	0	0	0	0	0	5	11	9	0	0	2	0	0	0	0	0	0	0	0	30
d__Bacteria	k__norank_d__Bacteria	p__Firmicutes	c__Bacilli	o__Lactobacillales	f__Enterococcaceae	g__Enterococcus	s__unclassified_g__Enterococcus	OTU906	0	1	0	0	0	0	1	0	0	1	0	0	0	0	0	0	0	0	0	0	0	0	19	42	3	4	16	17	15	25	4	11	6	9	20	62	24	21	69	21	391
d__Bacteria	k__norank_d__Bacteria	p__Firmicutes	c__Clostridia	o__Lachnospirales	f__Lachnospiraceae	g__Lachnospiraceae_FCS020_group	s__uncultured_bacterium_g__Lachnospiraceae_FCS020_group	OTU219	0	0	0	0	13	0	0	0	0	0	0	0	0	0	0	0	0	0	0	0	0	0	0	0	0	0	0	0	0	0	0	0	0	0	0	0	0	0	0	0	13
d__Bacteria	k__norank_d__Bacteria	p__Firmicutes	c__Clostridia	o__Lachnospirales	f__Lachnospiraceae	g__Lachnospiraceae_NK4A136_group	s__unclassified_g__Lachnospiraceae_NK4A136_group	OTU533	6	0	0	0	6	4	6	0	0	19	0	7	20	14	31	12	6	8	0	14	27	3	0	0	0	0	0	0	0	0	0	0	0	0	0	0	0	0	0	0	183
d__Bacteria	k__norank_d__Bacteria	p__Firmicutes	c__Clostridia	o__Oscillospirales	f__Butyricicoccaceae	g__Butyricicoccus	s__unclassified_g__Butyricicoccus	OTU358	0	0	0	2	0	0	2	0	0	1	0	0	11	2	0	7	0	0	0	0	1	0	0	0	0	0	0	0	0	0	0	0	0	0	0	0	0	0	0	0	26
d__Bacteria	k__norank_d__Bacteria	p__Firmicutes	c__Clostridia	o__unclassified_c__Clostridia	f__unclassified_c__Clostridia	g__unclassified_c__Clostridia	s__unclassified_c__Clostridia	OTU909	0	0	0	0	0	0	0	1	0	0	0	0	0	0	0	0	0	0	0	0	0	0	0	0	0	0	0	0	0	0	0	0	0	0	0	0	3	0	0	0	4
d__Bacteria	k__norank_d__Bacteria	p__Firmicutes	c__Clostridia	o__Clostridia_vadinBB60_group	f__norank_o__Clostridia_vadinBB60_group	g__norank_f__norank_o__Clostridia_vadinBB60_group	s__uncultured_bacterium_g__norank_f__norank_o__Clostridia_vadinBB60_group	OTU440	0	0	0	0	0	0	0	0	0	22	0	0	1240	0	0	110	0	0	0	0	0	0	0	0	0	0	0	0	0	0	0	0	0	0	0	0	0	0	0	0	1372
