# Supplementary material for: The response of cecal microbiota to inflammatory state induced by Salmonella enterica serovar Enteritidis
Source: Front Microbiol. 2022 Aug 25;13:963678. doi: 10.3389/fmicb.2022.963678 (PMC9453680; doi:10.3389/fmicb.2022.963678)
Supplement: SUPPLEMENTARY TABLE S2 — The 525 differentially expressed genes in RNA-seq. [file Table_2.XLSX]

## Sheet: MT-vs-MC-diff-qval-0.05-FC-2.ge
gene_id	BaseMean	lfcSE	stat	FoldChange	log2FoldChange	p-value	q-value	Regulation	CC1	CC5	CC8	RC1	RC5	RC7	CT5	CT7	CT12	RT3	RT4	RT8	Dbxref	product	GO_id	GO_term	pathway	pathway_description
AADAC	1528.22	0.39993	-3.07925	0.425879	-1.23149	0.00207523	0.0231503	Down	8.93368	7.5938	5.37736	2.11017	3.49659	2.4771	3.5436	1.42835	2.35859	1.04517	3.501	1.82172	GeneID:425034,Genbank:XM_015291844.1,CGNC:7888	arylacetamide deacetylase	GO:0004806,GO:0005789,GO:0016021,GO:0019213,GO:0031090	triglyceride lipase activity|endoplasmic reticulum membrane|integral component of membrane|deacetylase activity|organelle membrane
ABCB5	776.767	0.44336	-4.36685	0.261324	-1.93609	1.26e-05	0.00044676	Down	1.19419	0.530562	1.09981	3.63648	3.09947	2.31356	0.591881	0.157592	0.283414	0.776874	0.752748	0.615013	GeneID:420606,Genbank:XM_025147417.1,CGNC:51299	ATP binding cassette subfamily B member 5	GO:0005524,GO:0008559,GO:0016021,GO:0016324,GO:0046581,GO:0090554,GO:0090555,GO:0099038	ATP binding|xenobiotic transmembrane transporting ATPase activity|integral component of membrane|apical plasma membrane|intercellular canaliculus|phosphatidylcholine-translocating ATPase activity|phosphatidylethanolamine-translocating ATPase activity|ceramide-translocating ATPase activity	ko04976,ko02010	Bile secretion|ABC transporters
ACOD1	1301.68	0.676967	6.09883	17.493	4.12871	1.07e-09	1.67e-07	Up	0.118817	0.582058	0.367961	0.201027	0.181164	1.86606	4.47825	20.5316	5.13594	6.43032	7.56793	11.199	GeneID:418812,Genbank:XM_015275372.2,CGNC:12701	aconitate decarboxylase 1	GO:0002760,GO:0005739,GO:0006952,GO:0006954,GO:0007566,GO:0009617,GO:0019679,GO:0032088,GO:0032480,GO:0032496,GO:0034136,GO:0034144,GO:0035458,GO:0045824,GO:0047547,GO:0047613,GO:0050728,GO:0071219,GO:0071222,GO:0071346,GO:0071347,GO:0071356,GO:0071393,GO:0072573,GO:2000379	positive regulation of antimicrobial humoral response|mitochondrion|defense response|inflammatory response|embryo implantation|response to bacterium|propionate metabolic process, methylcitrate cycle|negative regulation of NF-kappaB transcription factor activity|negative regulation of type I interferon production|response to lipopolysaccharide|negative regulation of toll-like receptor 2 signaling …	ko00660	C5-Branched dibasic acid metabolism
ADAM8	124.992	0.363203	2.87259	2.06098	1.04333	0.00407125	0.0370457	Up	0.29458	0.244316	0.202632	0.198779	0.254814	0.437777	0.287621	0.949114	0.23275	0.73503	0.366916	0.44658	GeneID:423672,Genbank:XM_015278693.2,CGNC:52023	ADAM metallopeptidase domain 8	GO:0000902,GO:0001525,GO:0002102,GO:0002523,GO:0002675,GO:0002693,GO:0004222,GO:0005178,GO:0005509,GO:0005737,GO:0005886,GO:0005887,GO:0006954,GO:0007160,GO:0008237,GO:0008270,GO:0009986,GO:0022407,GO:0032010,GO:0032127,GO:0033089,GO:0042581,GO:0043406,GO:0043524,GO:0043534,GO:0045089,GO:0045670,GO:0045780,GO:0045785,GO:0048247,GO:0048729,GO:0050729,GO:0050839,GO:0051044,GO:0051092,GO:0051897,GO:…	cell morphogenesis|angiogenesis|podosome|leukocyte migration involved in inflammatory response|positive regulation of acute inflammatory response|positive regulation of cellular extravasation|metalloendopeptidase activity|integrin binding|calcium ion binding|cytoplasm|plasma membrane|integral component of plasma membrane|inflammatory response|cell-matrix adhesion|metallopeptidase activity|zinc io…
ADAMTS4	113.559	0.475187	4.95358	5.11196	2.35388	7.29e-07	4.23e-05	Up	0.2327	0.274911	0.234708	0.146714	0.145645	0.187411	0.412154	1.44674	0.604429	2.5483	0.799936	0.437198	GeneID:100858999,Genbank:XM_015280054.2,CGNC:64120	ADAM metallopeptidase with thrombospondin type 1 motif 4	GO:0001501,GO:0002020,GO:0004222,GO:0005576,GO:0005615,GO:0006508,GO:0008233,GO:0008237,GO:0016607,GO:0022617,GO:0046872,GO:0062023	skeletal system development|protease binding|metalloendopeptidase activity|extracellular region|extracellular space|proteolysis|peptidase activity|metallopeptidase activity|nuclear speck|extracellular matrix disassembly|metal ion binding|collagen-containing extracellular matrix
ADAP2	292.7	0.269251	5.67088	2.88165	1.52689	1.42e-08	1.57e-06	Up	0.371975	0.595765	0.571526	0.378396	0.33918	0.635532	0.674339	2.28379	0.915887	1.67044	1.16861	1.66241	GeneID:417409,Genbank:XM_415661.5,CGNC:2412	ArfGAP with dual PH domains 2	GO:0005096,GO:0005545,GO:0005546,GO:0005547,GO:0005737,GO:0005740,GO:0005829,GO:0005886,GO:0007507,GO:0043325,GO:0043533,GO:0046872	GTPase activator activity|1-phosphatidylinositol binding|phosphatidylinositol-4,5-bisphosphate binding|phosphatidylinositol-3,4,5-trisphosphate binding|cytoplasm|mitochondrial envelope|cytosol|plasma membrane|heart development|phosphatidylinositol-3,4-bisphosphate binding|inositol 1,3,4,5 tetrakisphosphate binding|metal ion binding
ADGRG3	41.1203	0.461149	3.88752	3.4647	1.79273	0.000101272	0.00231904	Up	0.0755561	0.101925	0.222388	0.175281	0.190891	0.0570823	0.211861	0.540212	0.228324	0.632349	0.740233	0.332821	GeneID:415632,Genbank:XM_015292335.2,CGNC:14593	adhesion G protein-coupled receptor G3	GO:0004930,GO:0005886,GO:0005887,GO:0007166,GO:0007186,GO:0007189,GO:0016021,GO:0030183,GO:0030334,GO:0032792,GO:0035579,GO:0043312,GO:1901223	G protein-coupled receptor activity|plasma membrane|integral component of plasma membrane|cell surface receptor signaling pathway|G protein-coupled receptor signaling pathway|adenylate cyclase-activating G protein-coupled receptor signaling pathway|integral component of membrane|B cell differentiation|regulation of cell migration|negative regulation of CREB transcription factor activity|specific …
ADGRG4	6852.82	0.220427	4.64621	2.03376	1.02415	3.38e-06	0.000152088	Up	8.88868	12.1169	7.32491	11.7973	13.1657	14.7559	18.2308	26.7919	20.4988	13.6651	26.4173	33.547	GeneID:422244,Genbank:XM_420232.6,CGNC:4812	adhesion G protein-coupled receptor G4	GO:0004930,GO:0005622,GO:0005887,GO:0007166,GO:0007186,GO:0007189,GO:0016021	G protein-coupled receptor activity|intracellular|integral component of plasma membrane|cell surface receptor signaling pathway|G protein-coupled receptor signaling pathway|adenylate cyclase-activating G protein-coupled receptor signaling pathway|integral component of membrane
ADGRG5	97.5173	0.379528	3.18177	2.30948	1.20757	0.0014638	0.017906	Up	0.262715	0.187928	0.616278	0.259275	0.375846	0.649008	0.40219	0.927366	0.53411	0.986803	0.636205	0.927951	GeneID:415634,Genbank:XM_015292334.2,CGNC:50031	adhesion G protein-coupled receptor G5	GO:0004930,GO:0005622,GO:0005887,GO:0007166,GO:0007189	G protein-coupled receptor activity|intracellular|integral component of plasma membrane|cell surface receptor signaling pathway|adenylate cyclase-activating G protein-coupled receptor signaling pathway
ADH1C	37005.6	0.297377	-3.75973	0.460714	-1.11806	0.000170096	0.00353322	Down	198.541	247.552	124.59	330.96	222.663	172.748	175.81	96.6294	125.657	37.5782	84.1482	91.5366	GeneID:771920,Genbank:XM_025149776.1,CGNC:57142	alcohol dehydrogenase 1C (class I), gamma polypeptide	GO:0004022,GO:0005737,GO:0008270	alcohol dehydrogenase (NAD) activity|cytoplasm|zinc ion binding	ko00982,ko00980,ko00071,ko00350,ko00830,ko00010	Drug metabolism - cytochrome P450|Metabolism of xenobiotics by cytochrome P450|Fatty acid degradation|Tyrosine metabolism|Retinol metabolism|Glycolysis / Gluconeogenesis
ADH1L	37.4364	0.443479	-4.57953	0.244699	-2.03092	4.66e-06	0.000195161	Down	0.298462	0.247452	0.199944	0.104636	0.128	0.243036	0	0.0578978	0.0749788	0.0693596	0.181235	0	GeneID:100857280,Genbank:XM_015285642.2,CGNC:65727	alcohol dehydrogenase 1-like	GO:0004022,GO:0005737,GO:0008270	alcohol dehydrogenase (NAD) activity|cytoplasm|zinc ion binding
ADM2	456.516	0.678392	4.22099	7.27773	2.86349	2.43e-05	0.000751682	Up	2.83098	2.58721	2.45512	0.956831	0.34429	6.87162	5.22584	19.7964	7.45173	29.7688	10.1913	26.3537	GeneID:112532887,Genbank:XM_025153017.1	adrenomedullin 2	GO:0001525,GO:0005179,GO:0005576,GO:0005622,GO:0006468,GO:0007189,GO:0007586,GO:0007631,GO:0010628,GO:0044877,GO:0045766,GO:0045776	angiogenesis|hormone activity|extracellular region|intracellular|protein phosphorylation|adenylate cyclase-activating G protein-coupled receptor signaling pathway|digestion|feeding behavior|positive regulation of gene expression|protein-containing complex binding|positive regulation of angiogenesis|negative regulation of blood pressure
ADORA2B	136.613	0.322689	4.63849	2.82214	1.49679	3.51e-06	0.000157416	Up	0.472501	0.316258	0.699652	1.04858	1.0419	1.12088	1.26126	2.53836	1.21643	3.14193	1.75743	2.52586	GeneID:395971,Genbank:NM_205087.1,CGNC:49582	adenosine A2b receptor	GO:0001609,GO:0002882,GO:0005622,GO:0005886,GO:0007189,GO:0010575,GO:0010753,GO:0016021,GO:0031284,GO:0031668,GO:0032722,GO:0032755,GO:0043306,GO:0060087,GO:0098685,GO:0098978,GO:2000300	G protein-coupled adenosine receptor activity|positive regulation of chronic inflammatory response to non-antigenic stimulus|intracellular|plasma membrane|adenylate cyclase-activating G protein-coupled receptor signaling pathway|positive regulation of vascular endothelial growth factor production|positive regulation of cGMP-mediated signaling|integral component of membrane|positive regulation of …	ko04015,ko04020,ko04270,ko04080	Rap1 signaling pathway|Calcium signaling pathway|Vascular smooth muscle contraction|Neuroactive ligand-receptor interaction
ADRA2A	834.138	0.256871	-6.24331	0.329026	-1.60372	4.28e-10	7.94e-08	Down	5.67675	5.70965	3.71927	7.07657	6.09564	3.98677	1.88452	3.14164	1.53445	2.15947	1.14381	1.13854	GeneID:428980,Genbank:XM_004942276.2,CGNC:53527	adrenoceptor alpha 2A	GO:0004935,GO:0004938,GO:0005622,GO:0005887,GO:0006940,GO:0007188,GO:0007189,GO:0007193,GO:0019229,GO:0030168,GO:0031692,GO:0043268,GO:0046982,GO:0051379,GO:0051926,GO:0071880,GO:1901020	adrenergic receptor activity|alpha2-adrenergic receptor activity|intracellular|integral component of plasma membrane|regulation of smooth muscle contraction|adenylate cyclase-modulating G protein-coupled receptor signaling pathway|adenylate cyclase-activating G protein-coupled receptor signaling pathway|adenylate cyclase-inhibiting G protein-coupled receptor signaling pathway|regulation of vasoco…	ko04080,ko04022	Neuroactive ligand-receptor interaction|cGMP-PKG signaling pathway
AGMO	13.9433	0.534086	-2.8758	0.344858	-1.53592	0.00403006	0.0367809	Down	0.0196621	0.0371468	0.0288939	0.0528534	0.0277439	0.0292122	0.0277738	0.00842006	0.00590656	0.0068467	0.0185372	0.00660429	GeneID:772374,Genbank:XM_015281873.2,CGNC:57496	alkylglycerol monooxygenase	GO:0005506,GO:0005783,GO:0005789,GO:0006643,GO:0016021,GO:0019432,GO:0046485,GO:0050479	iron ion binding|endoplasmic reticulum|endoplasmic reticulum membrane|membrane lipid metabolic process|integral component of membrane|triglyceride biosynthetic process|ether lipid metabolic process|glyceryl-ether monooxygenase activity
AKR1B1L	3213.4	0.333158	-3.19475	0.478186	-1.06436	0.00139953	0.0174282	Down	7.1174	13.0123	11.922	24.5797	37.1569	16.762	4.51084	6.47687	7.23521	13.1221	5.81674	14.7029	GeneID:425137,Genbank:NM_001278080.1,CGNC:66492	aldo-keto reductase family 1 member B1-like	GO:0001894,GO:0003091,GO:0004032,GO:0005615,GO:0005654,GO:0005829,GO:0005975,GO:0006061,GO:0006700,GO:0008106,GO:0009055,GO:0009414,GO:0016491,GO:0018931,GO:0031098,GO:0032838,GO:0033010,GO:0035809,GO:0042415,GO:0042629,GO:0043066,GO:0043220,GO:0043795,GO:0044597,GO:0044598,GO:0046370,GO:0046427,GO:0048471,GO:0048661,GO:0055114,GO:0060135,GO:0070062,GO:0071475,GO:0072061,GO:0097066,GO:0097238,GO:…	tissue homeostasis|renal water homeostasis|alditol:NADP+ 1-oxidoreductase activity|extracellular space|nucleoplasm|cytosol|carbohydrate metabolic process|sorbitol biosynthetic process|C21-steroid hormone biosynthetic process|alcohol dehydrogenase (NADP+) activity|electron transfer activity|response to water deprivation|oxidoreductase activity|naphthalene metabolic process|stress-activated protein…	ko00561,ko00040,ko00052,ko00051	Glycerolipid metabolism|Pentose and glucuronate interconversions|Galactose metabolism|Fructose and mannose metabolism
AKR1E2	10646.7	0.210985	-4.78335	0.496817	-1.00921	1.72e-06	8.74e-05	Down	33.2274	35.1487	30.9674	54.5712	48.0618	35.7954	15.5624	14.6549	15.8636	32.0407	12.9334	26.7602	GeneID:418171,Genbank:XM_025148864.1,CGNC:50692	aldo-keto reductase family 1 member E2	GO:0001894,GO:0003091,GO:0004032,GO:0005615,GO:0005654,GO:0005829,GO:0005975,GO:0006061,GO:0006700,GO:0008106,GO:0009055,GO:0009414,GO:0016491,GO:0018931,GO:0031098,GO:0032838,GO:0033010,GO:0035809,GO:0042415,GO:0042629,GO:0043066,GO:0043220,GO:0043795,GO:0044597,GO:0044598,GO:0046370,GO:0046427,GO:0048471,GO:0048661,GO:0055114,GO:0060135,GO:0070062,GO:0071475,GO:0072061,GO:0097066,GO:0097238,GO:…	tissue homeostasis|renal water homeostasis|alditol:NADP+ 1-oxidoreductase activity|extracellular space|nucleoplasm|cytosol|carbohydrate metabolic process|sorbitol biosynthetic process|C21-steroid hormone biosynthetic process|alcohol dehydrogenase (NADP+) activity|electron transfer activity|response to water deprivation|oxidoreductase activity|naphthalene metabolic process|stress-activated protein…	ko00561,ko00040,ko00052,ko00051	Glycerolipid metabolism|Pentose and glucuronate interconversions|Galactose metabolism|Fructose and mannose metabolism
ALDH1A1	25729.3	0.255948	-4.13948	0.479801	-1.05949	3.48e-05	0.00099863	Down	65.7825	52.4641	75.711	128.192	105.876	67.0751	64.409	41.7245	38.7268	21.3303	36.084	37.7833	GeneID:395264,Genbank:XM_015280233.2,CGNC:49236	aldehyde dehydrogenase 1 family member A1	GO:0001523,GO:0001758,GO:0004029,GO:0005829,GO:0018479,GO:0042572,GO:0055114	retinoid metabolic process|retinal dehydrogenase activity|aldehyde dehydrogenase (NAD) activity|cytosol|benzaldehyde dehydrogenase (NAD+) activity|retinol metabolic process|oxidation-reduction process	ko00830	Retinol metabolism
ALDOB	7087.55	0.280575	-5.8046	0.323396	-1.62862	6.45e-09	8.11e-07	Down	76.2087	72.6401	59.566	103.63	76.7057	74.5555	13.2434	12.8445	21.4379	24.9703	39.2224	40.5763	GeneID:427308,Genbank:NM_001007977.2,CGNC:53044	aldolase, fructose-bisphosphate B	GO:0001889,GO:0004332,GO:0005815,GO:0005829,GO:0006000,GO:0006094,GO:0006096,GO:0006116,GO:0008092,GO:0030388,GO:0032781,GO:0034451,GO:0042802,GO:0051117,GO:0061609,GO:0070061,GO:0070062,GO:0070072	liver development|fructose-bisphosphate aldolase activity|microtubule organizing center|cytosol|fructose metabolic process|gluconeogenesis|glycolytic process|NADH oxidation|cytoskeletal protein binding|fructose 1,6-bisphosphate metabolic process|positive regulation of ATPase activity|centriolar satellite|identical protein binding|ATPase binding|fructose-1-phosphate aldolase activity|fructose bind…	ko00710,ko00680,ko01200,ko01230,ko00030,ko00051,ko00010	Carbon fixation in photosynthetic organisms|Methane metabolism|Carbon metabolism|Biosynthesis of amino acids|Pentose phosphate pathway|Fructose and mannose metabolism|Glycolysis / Gluconeogenesis
ALPK3	94.7655	0.309654	3.50857	2.1235	1.08644	0.000450518	0.00754997	Up	0.110922	0.162751	0.0800809	0.0979668	0.144231	0.109273	0.111327	0.286557	0.269842	0.286489	0.262429	0.195013	GeneID:768936,Genbank:XM_004943607.2,CGNC:1774	alpha kinase 3	GO:0004674,GO:0005524,GO:0005634,GO:0007507,GO:0055013	protein serine/threonine kinase activity|ATP binding|nucleus|heart development|cardiac muscle cell development
AMIGO3	81.5748	0.680333	3.28039	4.69706	2.23176	0.00103663	0.0140107	Up	0.0753881	0.131838	0.0253666	0.244787	0.157416	0.605591	0.934697	1.92385	0.954089	0.15793	0.261595	1.03962	GeneID:112533340,Genbank:XM_025154610.1	adhesion molecule with Ig like domain 3	GO:0007157,GO:0016021,GO:0051965	heterophilic cell-cell adhesion via plasma membrane cell adhesion molecules|integral component of membrane|positive regulation of synapse assembly
ANKRD33B	177.873	0.339979	3.1664	2.10893	1.07651	0.00154336	0.0185362	Up	0.321829	0.414279	0.309521	0.100054	0.22705	0.288815	0.50438	0.49261	0.804937	0.363071	0.57356	0.831091	GeneID:420924,Genbank:XM_004935114.3,CGNC:51372	ankyrin repeat domain 33B	GO:0003677	DNA binding
AOAH	578.746	0.333055	6.71961	4.71743	2.238	1.82e-11	4.7e-09	Up	0.29175	0.309651	0.641205	0.164736	0.295855	0.516251	0.679107	2.71057	1.06252	2.24337	1.49294	1.9343	GeneID:420737,Genbank:XM_004939531.3,CGNC:9171	acyloxyacyl hydrolase	GO:0005509,GO:0005576,GO:0006631,GO:0009104,GO:0031410,GO:0050528	calcium ion binding|extracellular region|fatty acid metabolic process|lipopolysaccharide catabolic process|cytoplasmic vesicle|acyloxyacyl hydrolase activity
AOX2	148.628	0.394139	-2.73992	0.473059	-1.07991	0.0061455	0.0488971	Down	0.170341	0.241289	0.208383	0.153913	0.349088	0.0648687	0.137997	0.0484521	0.110808	0.072955	0.179999	0.0660717	GeneID:424072,Genbank:XM_025152179.1,CGNC:52125	aldehyde oxidase 2	GO:0004031,GO:0005506,GO:0005829,GO:0009055,GO:0017144,GO:0042803,GO:0043546,GO:0050250,GO:0050660,GO:0051287,GO:0051537,GO:0055114,GO:0071949,GO:0102797,GO:0102798	aldehyde oxidase activity|iron ion binding|cytosol|electron transfer activity|drug metabolic process|protein homodimerization activity|molybdopterin cofactor binding|retinal oxidase activity|flavin adenine dinucleotide binding|NAD binding|2 iron, 2 sulfur cluster binding|oxidation-reduction process|FAD binding|geranial:oxygen oxidoreductase activity|heptaldehyde:oxygen oxidoreductase activity	ko00982,ko00760,ko00380,ko00350,ko00750,ko04630,ko00830,ko00280	Drug metabolism - cytochrome P450|Nicotinate and nicotinamide metabolism|Tryptophan metabolism|Tyrosine metabolism|Vitamin B6 metabolism|Jak-STAT signaling pathway|Retinol metabolism|Valine, leucine and isoleucine degradation
ARID5A	1330.91	0.216412	5.73651	2.36436	1.24145	9.66e-09	1.15e-06	Up	1.6971	2.06706	1.9612	1.73187	1.30186	2.33281	2.41074	5.84442	3.95606	5.13651	4.60047	3.65295	GeneID:101749459,Genbank:XM_015297451.2,CGNC:13691	AT rich interactive domain 5A (MRF1-like)	GO:0000122,GO:0002062,GO:0003682,GO:0003714,GO:0005634,GO:0005654,GO:0005667,GO:0005730,GO:0006357,GO:0008134,GO:0030331,GO:0035066,GO:0035613,GO:0043565,GO:0044212,GO:0045087,GO:0045944,GO:0046965,GO:0046966,GO:0050681,GO:0071222,GO:0071391,GO:1902715,GO:1904469,GO:1905078,GO:2000318,GO:2000556,GO:2000778	negative regulation of transcription by RNA polymerase II|chondrocyte differentiation|chromatin binding|transcription corepressor activity|nucleus|nucleoplasm|transcription factor complex|nucleolus|regulation of transcription by RNA polymerase II|transcription factor binding|estrogen receptor binding|positive regulation of histone acetylation|RNA stem-loop binding|sequence-specific DNA binding|tr…
ARL4C	505.416	0.31946	4.01616	2.43345	1.28301	5.92e-05	0.00153572	Up	0.762517	1.06293	1.99295	0.679944	0.859913	1.58655	1.79159	2.98639	1.5576	4.19063	2.45932	3.04591	GeneID:424026,Genbank:XM_001237034.5,CGNC:14401	ADP ribosylation factor like GTPase 4C	GO:0003924,GO:0005525,GO:0005634,GO:0005737,GO:0005829,GO:0005886,GO:0006886,GO:0016192,GO:0030175,GO:0032456,GO:0043014	GTPase activity|GTP binding|nucleus|cytoplasm|cytosol|plasma membrane|intracellular protein transport|vesicle-mediated transport|filopodium|endocytic recycling|alpha-tubulin binding
ASL1	213.279	0.374987	2.82014	2.08135	1.05752	0.00480024	0.0412778	Up	0.981228	0.480966	0.63436	0.250147	0.229188	0.825893	0.586249	1.0653	0.694155	0.798194	1.50069	1.71768	GeneID:396498,Genbank:XM_015295684.2,CGNC:49838	argininosuccinate lyase 1	GO:0004056,GO:0005212,GO:0005737,GO:0005829,GO:0006525,GO:0042450	argininosuccinate lyase activity|structural constituent of eye lens|cytoplasm|cytosol|arginine metabolic process|arginine biosynthetic process via ornithine
ASL2	6175.22	0.329689	3.22923	2.09165	1.06464	0.00124125	0.0159403	Up	16.9747	10.9873	10.4043	5.6651	5.18149	13.1102	11.2571	22.8471	16.857	18.3852	34.9977	27.2999	GeneID:417545,Genbank:XM_015295736.1,CGNC:50544	argininosuccinate lyase 2	GO:0004056,GO:0005212,GO:0005737,GO:0005829,GO:0006525,GO:0042450	argininosuccinate lyase activity|structural constituent of eye lens|cytoplasm|cytosol|arginine metabolic process|arginine biosynthetic process via ornithine	ko01230,ko00250,ko00220	Biosynthesis of amino acids|Alanine, aspartate and glutamate metabolism|Arginine biosynthesis
AVD	37805.5	0.6765	2.74656	3.62517	1.85805	0.0060224	0.0483733	Up	292.789	14.205	238.001	615.474	116.196	753.549	893.994	2476.96	1273.89	872.579	927.24	750.008	GeneID:396260,Genbank:NM_205320.1,CGNC:49723	avidin
B3GAT2	2244.09	0.252986	-4.60977	0.445592	-1.16621	4.03e-06	0.000174222	Down	26.4472	28.1723	19.604	37.6373	30.373	35.4723	22.7466	13.1296	11.5333	10.158	16.4028	6.45652	GeneID:428638,Genbank:NM_001031527.1,CGNC:53421	beta-1,3-glucuronyltransferase 2	GO:0000139,GO:0006486,GO:0015018,GO:0016021,GO:0046872,GO:0050650	Golgi membrane|protein glycosylation|galactosylgalactosylxylosylprotein 3-beta-glucuronosyltransferase activity|integral component of membrane|metal ion binding|chondroitin sulfate proteoglycan biosynthetic process	ko00514	Other types of O-glycan biosynthesis
B3GNT2	10149	0.181315	5.77355	2.06599	1.04683	7.76e-09	9.52e-07	Up	19.9039	14.1249	14.831	15.4293	11.553	22.2277	34.0416	41.523	30.0785	24.5544	35.0941	40.6508	GeneID:421286,Genbank:NM_001008457.1,CGNC:6781	UDP-GlcNAc:betaGal beta-1,3-N-acetylglucosaminyltransferase 2			ko00533,ko00601	Glycosaminoglycan biosynthesis - keratan sulfate|Glycosphingolipid biosynthesis - lacto and neolacto series
B3GNT7	5316.91	0.24094	6.90666	3.16914	1.66409	4.96e-12	1.45e-09	Up	6.50789	7.39977	3.08769	9.79822	4.78274	8.91941	15.2188	26.4955	17.1864	18.8008	22.0499	25.3068	GeneID:424930,Genbank:XM_422738.6,CGNC:5819	UDP-GlcNAc:betaGal beta-1,3-N-acetylglucosaminyltransferase 7			ko00533	Glycosaminoglycan biosynthesis - keratan sulfate
BATF3	522.108	0.321335	9.5753	8.43789	3.07688	1.02e-21	3.09e-18	Up	0.922976	1.05403	0.60203	1.06064	0.786282	1.70966	3.03223	15.0888	7.68121	5.0187	8.62898	10.5378	GeneID:421368,Genbank:XM_419428.6,CGNC:51474	basic leucine zipper ATF-like transcription factor 3	GO:0000122,GO:0000978,GO:0001078,GO:0005634,GO:0009615,GO:0043011,GO:0097028	negative regulation of transcription by RNA polymerase II|RNA polymerase II proximal promoter sequence-specific DNA binding|proximal promoter DNA-binding transcription repressor activity, RNA polymerase II-specific|nucleus|response to virus|myeloid dendritic cell differentiation|dendritic cell differentiation
BBOF1	423.018	0.269325	-4.63278	0.421112	-1.24772	3.61e-06	0.000161347	Down	0.609312	0.538127	0.386688	0.975373	0.688975	1.08885	0.499405	0.252086	0.345326	0.400989	0.165379	0.251022	GeneID:423344,Genbank:XM_025150930.1,CGNC:7762	basal body orientation factor 1	GO:0005737,GO:0036064,GO:0044458	cytoplasm|ciliary basal body|motile cilium assembly
BCHE	25636.6	0.279253	-3.58193	0.499907	-1.00027	0.00034106	0.00607951	Down	103.982	47.8598	83.9521	61.1407	48.4571	54.2427	51.6598	21.9905	25.4814	28.8005	48.0454	31.9758	GeneID:395358,Genbank:XM_025153307.1,CGNC:49281	butyrylcholinesterase	GO:0003990,GO:0004104,GO:0005576,GO:0005641,GO:0005783,GO:0042802	acetylcholinesterase activity|cholinesterase activity|extracellular region|nuclear envelope lumen|endoplasmic reticulum|identical protein binding
BCL2A1	241.94	0.296245	6.51834	3.81326	1.93102	7.11e-11	1.61e-08	Up	0.560949	0.71918	1.93263	1.00207	1.61093	2.05897	3.46733	10.3883	2.85772	6.25413	4.86753	4.49072	GeneID:395673,Genbank:NM_204866.1,CGNC:4909	BCL2 related protein A1	GO:0005741,GO:0007568,GO:0008630,GO:0021987,GO:0042803,GO:0043066,GO:0046982,GO:0051400,GO:0097192,GO:2001243	mitochondrial outer membrane|aging|intrinsic apoptotic signaling pathway in response to DNA damage|cerebral cortex development|protein homodimerization activity|negative regulation of apoptotic process|protein heterodimerization activity|BH domain binding|extrinsic apoptotic signaling pathway in absence of ligand|negative regulation of intrinsic apoptotic signaling pathway	ko04210,ko04064	Apoptosis|NF-kappa B signaling pathway
BCL6	1579.56	0.228234	4.60118	2.07074	1.05015	4.2e-06	0.00017993	Up	3.11186	2.82272	3.37662	2.07826	1.78083	2.98596	3.49663	8.90888	4.65508	5.55405	5.45867	5.60434	GeneID:424912,Genbank:XM_015291406.2,CGNC:5559	B-cell CLL/lymphoma 6	GO:0000060,GO:0000122,GO:0000902,GO:0000977,GO:0001227,GO:0001953,GO:0002467,GO:0002829,GO:0003677,GO:0003682,GO:0005634,GO:0006954,GO:0006974,GO:0007266,GO:0007283,GO:0008104,GO:0008285,GO:0030036,GO:0030183,GO:0030308,GO:0030890,GO:0032764,GO:0035024,GO:0042092,GO:0042127,GO:0043065,GO:0043066,GO:0043087,GO:0043380,GO:0043565,GO:0045892,GO:0046872,GO:0048294,GO:0048821,GO:0050727,GO:0051272	protein import into nucleus, translocation|negative regulation of transcription by RNA polymerase II|cell morphogenesis|RNA polymerase II regulatory region sequence-specific DNA binding|DNA-binding transcription repressor activity, RNA polymerase II-specific|negative regulation of cell-matrix adhesion|germinal center formation|negative regulation of type 2 immune response|DNA binding|chromatin bi…	ko04068	FoxO signaling pathway
BHLHE22	3.2704	1.06292	2.96455	8.8831	3.15106	0.0030313	0.0301248	Up	0.0267725	0	0.0269744	0	0	0.0238239	0.0966116	0.182149	0.0258027	0.116323	0.122172	0.0788515	GeneID:395164,Genbank:NM_204503.1,CGNC:49197	basic helix-loop-helix family member e22	GO:0000981,GO:0005634,GO:0022008,GO:0046983	DNA-binding transcription factor activity, RNA polymerase II-specific|nucleus|neurogenesis|protein dimerization activity
BIN2	305.465	0.350771	3.28896	2.22479	1.15367	0.0010056	0.0137131	Up	1.01387	1.3219	1.94087	0.662545	0.858088	1.87166	0.989991	3.65525	1.72773	3.6343	2.6013	3.4431	GeneID:777552,Genbank:NM_001080896.2,CGNC:59039	bridging integrator 2	GO:0002102,GO:0005543,GO:0005737,GO:0005886,GO:0006911,GO:0071800,GO:0097320	podosome|phospholipid binding|cytoplasm|plasma membrane|phagocytosis, engulfment|podosome assembly|plasma membrane tubulation
BMP3	2545.37	0.387664	-3.49815	0.390636	-1.3561	0.000468506	0.00776671	Down	13.7413	2.71588	10.4697	6.21387	4.69791	7.81696	4.33001	0.916618	3.60632	2.69712	3.6189	3.32333	GeneID:422581,Genbank:XM_015276247.2,CGNC:8280	bone morphogenetic protein 3
BPIL	285.609	0.463343	5.87188	6.5919	2.72069	4.31e-09	5.65e-07	Up	0.361379	0.366726	0.876328	0.381395	0.482352	1.48633	1.11932	9.223	4.30956	3.41908	5.10115	3.07835	GeneID:419276,Genbank:XM_015296452.2,CGNC:50957	bactericidal permeability-increasing protein-like	GO:0001530,GO:0005615,GO:0006955,GO:0016020,GO:0050829	lipopolysaccharide binding|extracellular space|immune response|membrane|defense response to Gram-negative bacterium
BST1	3199.46	0.268821	5.15287	2.61208	1.3852	2.57e-07	1.8e-05	Up	2.46217	1.99329	2.84505	6.33587	4.26535	5.34395	7.44662	12.4129	9.48118	7.97257	10.6178	13.4502	GeneID:422828,Genbank:XM_015285754.2,CGNC:10784	bone marrow stromal cell antigen 1	GO:0003953,GO:0005886,GO:0016740,GO:0016849,GO:0030890,GO:0031225,GO:0050135,GO:0061809	NAD+ nucleosidase activity|plasma membrane|transferase activity|phosphorus-oxygen lyase activity|positive regulation of B cell proliferation|anchored component of membrane|NAD(P)+ nucleosidase activity|NAD+ nucleotidase, cyclic ADP-ribose generating	ko04972,ko00760,ko04970	Pancreatic secretion|Nicotinate and nicotinamide metabolism|Salivary secretion
C15orf39	457.706	0.322752	5.09475	3.12605	1.64434	3.49e-07	2.34e-05	Up	0.562397	0.532289	1.05184	0.459927	0.934958	1.24909	1.35152	3.78488	1.26471	2.93632	2.3773	2.45072	GeneID:107049034,Genbank:XM_025154045.1,CGNC:72068	chromosome 15 open reading frame 39	GO:0005829	cytosol
C1QC	1514.5	0.1639	6.8534	2.17841	1.12327	7.21e-12	2.03e-09	Up	8.16034	11.0183	9.97032	12.0542	9.98226	13.3285	21.1322	27.906	17.0472	27.792	18.5653	24.7962	GeneID:419503,Genbank:XM_417653.5,CGNC:66341	complement C1q C chain	GO:0005576,GO:0005581,GO:0006958,GO:0045087	extracellular region|collagen trimer|complement activation, classical pathway|innate immune response	ko04610	Complement and coagulation cascades
C1QL2	10.8352	0.698967	2.80877	3.89937	1.96324	0.00497308	0.042251	Up	0.0258291	0.246085	0.0257677	0.0681293	0.0741746	0.0233444	0.138496	0.224261	0.125644	0.16101	0.432704	0.332376	GeneID:107053871,Genbank:XM_015289945.2,CGNC:16086	complement component 1, q subcomponent-like 2	GO:0005576,GO:0005581,GO:0042802,GO:0051259	extracellular region|collagen trimer|identical protein binding|protein complex oligomerization
C1R	2931.86	0.237132	6.24601	2.79167	1.48113	4.21e-10	7.9e-08	Up	3.39426	4.01207	4.31805	8.3626	5.59705	6.19029	10.2777	25.5887	16.2387	12.8676	11.0393	13.2062	GeneID:418295,Genbank:XM_416518.6,CGNC:50728	complement C1r	GO:0004252,GO:0005509,GO:0005576,GO:0005615,GO:0006955,GO:0006956,GO:0006958,GO:0008236,GO:0030449,GO:0031638,GO:0045087,GO:0070062,GO:0072562	serine-type endopeptidase activity|calcium ion binding|extracellular region|extracellular space|immune response|complement activation|complement activation, classical pathway|serine-type peptidase activity|regulation of complement activation|zymogen activation|innate immune response|extracellular exosome|blood microparticle	ko04610,ko04145	Complement and coagulation cascades|Phagosome
C1S	3571.44	0.314631	4.05752	2.42271	1.27662	4.96e-05	0.00134711	Up	3.43228	3.63802	5.71504	13.5602	10.0117	9.27988	12.2549	32.0648	18.1126	17.7283	13.4043	16.2203	GeneID:418294,Genbank:NM_001030777.1,CGNC:10830	complement C1s			ko04610	Complement and coagulation cascades
C20H20ORF85	34.1394	0.477516	2.81022	2.5349	1.34193	0.00495071	0.042124	Up	0.00863578	0.0173185	0.00703219	0.0399245	0.0415915	0.0129926	0.0307338	0.0930044	0.055407	0.0285041	0.0447612	0.0411633	GeneID:419321,Genbank:XM_417493.6,CGNC:14355	chromosome 20 open reading frame, human C20orf85
C2orf71	2.88963	1.27092	-3.06199	0.06738	-3.89153	0.00219873	0.0241513	Down	0.010037	0.00502624	0.00353914	0.00440435	0.00159469	0.00331358	0	0	0	0	0.00362722	0	GeneID:101748653,Genbank:XM_025148910.1,CGNC:68135	chromosome 2 open reading frame 71	GO:0001750,GO:0001917,GO:0005929,GO:0007601,GO:0035845,GO:0050896,GO:1903546	photoreceptor outer segment|photoreceptor inner segment|cilium|visual perception|photoreceptor cell outer segment organization|response to stimulus|protein localization to photoreceptor outer segment
C2orf72	138.377	0.382712	-3.46235	0.399127	-1.32508	0.000535486	0.00854794	Down	1.83126	1.15252	2.27695	0.655475	1.28893	1.27813	1.12007	0.320917	0.476276	0.496671	0.369165	0.743529	GeneID:101752059,Genbank:XM_004943598.3,CGNC:71468	chromosome 2 open reading frame 72
C3	2524.01	0.337935	3.62257	2.33625	1.22419	0.000291687	0.0053564	Up	1.40944	2.1451	4.83009	2.57994	3.42182	5.32067	5.00566	11.658	5.55106	11.3802	5.03347	5.19967	GeneID:396370,Genbank:NM_205405.2,CGNC:8744	complement component 3	GO:0004866,GO:0005615,GO:0006954,GO:0006956,GO:0046872,GO:0090729	endopeptidase inhibitor activity|extracellular space|inflammatory response|complement activation|metal ion binding|toxin activity	ko04610,ko04145	Complement and coagulation cascades|Phagosome
C3AR1	934.362	0.238663	6.59342	2.97647	1.5736	4.3e-11	1.02e-08	Up	3.24144	4.00788	3.31216	2.68386	3.10122	4.55663	6.08522	17.3758	7.64922	10.5508	8.47157	13.3179	GeneID:418198,Genbank:NM_001030769.2,CGNC:9977	complement C3a receptor 1			ko04080,ko04610	Neuroactive ligand-receptor interaction|Complement and coagulation cascades
C4H4orf17	98.0876	0.341443	-3.2264	0.465989	-1.10163	0.00125357	0.0160307	Down	0.0390311	0.116165	0.0412703	0.040136	0.0311495	0.0640998	0.0845564	0.0506733	0.0132033	0.0852881	0.0501281	0.0854996	GeneID:772145,Genbank:XM_015285637.2,CGNC:9312	chromosome 4 C4orf17 homolog
C5AR1	219.276	0.374728	5.57096	4.2504	2.0876	2.53e-08	2.6e-06	Up	0.423229	1.29433	1.02856	0.481823	0.639474	1.51871	1.64173	6.57126	2.16598	3.83506	3.14116	4.35575	GeneID:430484,Genbank:XM_015273054.2,CGNC:53951	complement C5a receptor 1	GO:0004878,GO:0004930,GO:0006935,GO:0016021,GO:0016323,GO:0031410,GO:0042789,GO:0045177,GO:0050679,GO:0070374	complement component C5a receptor activity|G protein-coupled receptor activity|chemotaxis|integral component of membrane|basolateral plasma membrane|cytoplasmic vesicle|mRNA transcription by RNA polymerase II|apical part of cell|positive regulation of epithelial cell proliferation|positive regulation of ERK1 and ERK2 cascade	ko04080,ko04610	Neuroactive ligand-receptor interaction|Complement and coagulation cascades
C8A	3.07932	1.30642	-3.06078	0.062557	-3.99868	0.00220758	0.0242006	Down	0.0208376	0.00685129	0.0664176	0.0247541	0.0133953	0.00678342	0	0	0	0	0	0	GeneID:429111,Genbank:XM_426667.6,CGNC:8244	complement C8 alpha chain	GO:0001848,GO:0005576,GO:0005579,GO:0005615,GO:0006955,GO:0006956,GO:0006957,GO:0006958,GO:0016020,GO:0019835,GO:0030449,GO:0044877,GO:0070062,GO:0072562	complement binding|extracellular region|membrane attack complex|extracellular space|immune response|complement activation|complement activation, alternative pathway|complement activation, classical pathway|membrane|cytolysis|regulation of complement activation|protein-containing complex binding|extracellular exosome|blood microparticle	ko04610	Complement and coagulation cascades
CA12	39.22	0.55888	-3.94973	0.216521	-2.20742	7.82e-05	0.00190183	Down	0.350668	0.0563718	0.0968646	0.448808	0.272305	0.539198	0.0531162	0.0442634	0.0695049	0.0830355	0.0249373	0.0499465	GeneID:415370,Genbank:XM_413756.5,CGNC:2518	carbonic anhydrase 12	GO:0004089,GO:0005886,GO:0008270,GO:0015701,GO:0016021,GO:0055064	carbonate dehydratase activity|plasma membrane|zinc ion binding|bicarbonate transport|integral component of membrane|chloride ion homeostasis	ko00910	Nitrogen metabolism
CABLES1	3588.72	0.187224	-5.91544	0.464093	-1.10752	3.31e-09	4.45e-07	Down	8.22342	7.16263	5.51949	5.72639	6.84365	4.54622	3.40234	2.17719	3.5434	2.85033	3.28328	2.58338	GeneID:768914,Genbank:XM_015278006.2,CGNC:11146	Cdk5 and Abl enzyme substrate 1	GO:0005634,GO:0005829,GO:0007049,GO:0051301,GO:0051726	nucleus|cytosol|cell cycle|cell division|regulation of cell cycle
CACNA1G	655.404	0.198439	-5.32305	0.480863	-1.0563	1.02e-07	8.48e-06	Down	1.02201	0.842988	1.17612	1.34714	1.3149	1.42016	0.617144	0.47392	0.504	0.875152	0.594814	0.48519	GeneID:769385,Genbank:XM_025141837.1,CGNC:5754	calcium voltage-gated channel subunit alpha1 G	GO:0005737,GO:0005886,GO:0005891,GO:0007268,GO:0008332,GO:0010045,GO:0019228,GO:0034765,GO:0042391,GO:0045956,GO:0060371,GO:0070509,GO:0070588,GO:0086002,GO:0086010,GO:0086015,GO:0086016,GO:0086018,GO:0086027,GO:0086045,GO:0086046,GO:0086056,GO:0086059,GO:0086091,GO:0097110	cytoplasm|plasma membrane|voltage-gated calcium channel complex|chemical synaptic transmission|low voltage-gated calcium channel activity|response to nickel cation|neuronal action potential|regulation of ion transmembrane transport|regulation of membrane potential|positive regulation of calcium ion-dependent exocytosis|regulation of atrial cardiac muscle cell membrane depolarization|calcium ion i…	ko04713,ko04925,ko04020,ko04010	Circadian entrainment|Aldosterone synthesis and secretion|Calcium signaling pathway|MAPK signaling pathway
CAPN14	35.9124	0.726324	3.02013	4.57443	2.19359	0.00252667	0.0264734	Up	0.0140892	0.0104724	0.00760891	0.00625053	0.0033927	0.090644	0.0267584	0.172675	0.0755341	0.213422	0.0310031	0.0861349	GeneID:768684,Genbank:XM_015278135.2,CGNC:6901	calpain 14	GO:0004198,GO:0005509,GO:0005737,GO:0006508	calcium-dependent cysteine-type endopeptidase activity|calcium ion binding|cytoplasm|proteolysis
CBLN1	2375.62	0.232621	-6.39426	0.356645	-1.48744	1.61e-10	3.4e-08	Down	42.169	19.6465	33.4176	31.7079	18.1998	24.5595	11.0244	7.3194	10.7064	9.57504	9.51947	13.4428	GeneID:771265,Genbank:XM_015292410.2,CGNC:2852	cerebellin 1 precursor	GO:0007157,GO:0009306,GO:0021707,GO:0030054,GO:0042803,GO:0043083,GO:0045211,GO:0051965,GO:0090394,GO:0098688,GO:0098978,GO:0099151,GO:1900454,GO:1905606	heterophilic cell-cell adhesion via plasma membrane cell adhesion molecules|protein secretion|cerebellar granule cell differentiation|cell junction|protein homodimerization activity|synaptic cleft|postsynaptic membrane|positive regulation of synapse assembly|negative regulation of excitatory postsynaptic potential|parallel fiber to Purkinje cell synapse|glutamatergic synapse|regulation of postsyn…
CCAH221	67.8887	0.65286	4.20932	6.71829	2.74809	2.56e-05	0.000780501	Up	0	0.3541	0.426575	0.358754	0	0	1.48346	0.386663	0.765074	3.00728	5.80505	0.442134	GeneID:417536,Genbank:NM_001030712.1,CGNC:66285	chemokine ah221	GO:0000165,GO:0001649,GO:0001775,GO:0002548,GO:0004672,GO:0004698,GO:0005615,GO:0005622,GO:0005737,GO:0005829,GO:0006468,GO:0006816,GO:0006874,GO:0006887,GO:0006935,GO:0006954,GO:0007010,GO:0007186,GO:0007267,GO:0008009,GO:0008360,GO:0009636,GO:0010628,GO:0010629,GO:0010818,GO:0014808,GO:0016004,GO:0016301,GO:0019722,GO:0023052,GO:0030335,GO:0030502,GO:0030593,GO:0031663,GO:0031726,GO:0031730,GO:…	MAPK cascade|osteoblast differentiation|cell activation|monocyte chemotaxis|protein kinase activity|calcium-dependent protein kinase C activity|extracellular space|intracellular|cytoplasm|cytosol|protein phosphorylation|calcium ion transport|cellular calcium ion homeostasis|exocytosis|chemotaxis|inflammatory response|cytoskeleton organization|G protein-coupled receptor signaling pathway|cell-cell…
CCDC170	221.802	0.35206	-2.84199	0.499809	-1.00055	0.00448327	0.0395407	Down	0.550377	0.240004	0.367622	1.28354	0.755441	0.780064	0.545242	0.327205	0.469151	0.302363	0.280443	0.186356	GeneID:421639,Genbank:XM_025149276.1,CGNC:9820	coiled-coil domain containing 170
CCDC78	14.6306	0.611737	-2.74318	0.312493	-1.6781	0.0060848	0.0486243	Down	0.0380249	0.0371411	0.0551849	0.0134244	0.0649766	0.116221	0	0.0147309	0	0.0482456	0.0169173	0.00808275	GeneID:769634,Genbank:XM_004945406.3,CGNC:1726	coiled-coil domain containing 78	GO:0005814,GO:0030030,GO:0098535,GO:0098536	centriole|cell projection organization|de novo centriole assembly involved in multi-ciliated epithelial cell differentiation|deuterosome
CCKBR	11.394	0.512812	-2.83702	0.364791	-1.45486	0.00455363	0.0399452	Down	0.0475223	0.3141	0.294911	0.420908	0.55503	0.301577	0.264146	0.187345	0.233798	0.226578	0.110273	0.0950042	GeneID:414885,Genbank:NM_001001742.1,CGNC:66234	cholecystokinin B receptor	GO:0004930,GO:0005886,GO:0016021	G protein-coupled receptor activity|plasma membrane|integral component of membrane	ko04971,ko04080,ko04020	Gastric acid secretion|Neuroactive ligand-receptor interaction|Calcium signaling pathway
CCL19	925.11	0.551169	5.76411	9.04423	3.177	8.21e-09	9.91e-07	Up	0.634669	0.530731	2.71353	1.86792	1.66465	2.42901	4.09119	23.8002	4.83271	23.389	17.363	11.0279	GeneID:427406,Genbank:NM_001302168.1,CGNC:4367	C-C motif chemokine ligand 19			ko04060,ko04062,ko04064	Cytokine-cytokine receptor interaction|Chemokine signaling pathway|NF-kappa B signaling pathway
CCL26	1229.72	0.72955	3.9826	7.4928	2.9055	6.82e-05	0.0017019	Up	3.65055	7.35591	11.5156	3.16762	6.51476	9.11237	13.7695	96.7905	59.2078	115.39	3.08299	9.45405	GeneID:417534,Genbank:XM_415780.5,CGNC:50536	C-C motif chemokine ligand 26	GO:0002548,GO:0005576,GO:0005615,GO:0006954,GO:0007186,GO:0008009,GO:0008285,GO:0019221,GO:0030593,GO:0043547,GO:0048020,GO:0048247,GO:0050729,GO:0070098,GO:0070374,GO:0071346,GO:0071347,GO:0071356	monocyte chemotaxis|extracellular region|extracellular space|inflammatory response|G protein-coupled receptor signaling pathway|chemokine activity|negative regulation of cell proliferation|cytokine-mediated signaling pathway|neutrophil chemotaxis|positive regulation of GTPase activity|CCR chemokine receptor binding|lymphocyte chemotaxis|positive regulation of inflammatory response|chemokine-media…
CCL4	383.89	0.430118	7.37138	9.00399	3.17057	1.69e-13	8.28e-11	Up	1.41948	0.869634	1.61207	3.08037	0.819569	2.64276	1.98881	28.8169	4.43907	11.4851	12.9772	11.5372	GeneID:395551,Genbank:NM_001030360.2	chemokine (C-C motif) ligand 4	GO:0002548,GO:0005615,GO:0006954,GO:0007186,GO:0008009,GO:0030593,GO:0043547,GO:0048020,GO:0048245,GO:0048247,GO:0070098,GO:0070374,GO:0071346,GO:0071347,GO:0071356	monocyte chemotaxis|extracellular space|inflammatory response|G protein-coupled receptor signaling pathway|chemokine activity|neutrophil chemotaxis|positive regulation of GTPase activity|CCR chemokine receptor binding|eosinophil chemotaxis|lymphocyte chemotaxis|chemokine-mediated signaling pathway|positive regulation of ERK1 and ERK2 cascade|cellular response to interferon-gamma|cellular response…	ko04060,ko04062,ko04620,ko04623,ko04064	Cytokine-cytokine receptor interaction|Chemokine signaling pathway|Toll-like receptor signaling pathway|Cytosolic DNA-sensing pathway|NF-kappa B signaling pathway
CCLI7	37.7212	0.606774	3.43536	4.24125	2.08449	0.000591757	0.00920006	Up	0	0.036794	0.197851	0.067983	0.0366219	0.0723803	0	1.18091	0.300484	0.707668	0.0448269	0.208515	GeneID:417535,Genbank:XM_015296022.2,CGNC:66284	chemokine	GO:0000165,GO:0001649,GO:0001775,GO:0002548,GO:0004672,GO:0004698,GO:0005615,GO:0005622,GO:0005737,GO:0005829,GO:0006468,GO:0006816,GO:0006874,GO:0006887,GO:0006935,GO:0006954,GO:0007010,GO:0007186,GO:0007267,GO:0008009,GO:0008360,GO:0009636,GO:0010628,GO:0010629,GO:0010818,GO:0014808,GO:0016004,GO:0016301,GO:0019722,GO:0023052,GO:0030335,GO:0030502,GO:0030593,GO:0031663,GO:0031726,GO:0031730,GO:…	MAPK cascade|osteoblast differentiation|cell activation|monocyte chemotaxis|protein kinase activity|calcium-dependent protein kinase C activity|extracellular space|intracellular|cytoplasm|cytosol|protein phosphorylation|calcium ion transport|cellular calcium ion homeostasis|exocytosis|chemotaxis|inflammatory response|cytoskeleton organization|G protein-coupled receptor signaling pathway|cell-cell…
CCR2	1864.76	0.210052	6.26422	2.48942	1.31581	3.75e-10	7.12e-08	Up	2.26616	3.02012	3.50628	2.61764	3.20331	4.51826	6.40486	12.7302	5.43605	6.70977	7.44891	8.90781	GeneID:420696,Genbank:XM_015281503.2,CGNC:51320	C-C motif chemokine receptor 2	GO:0001666,GO:0001974,GO:0002437,GO:0002827,GO:0002829,GO:0005737,GO:0005829,GO:0005886,GO:0006874,GO:0006935,GO:0006954,GO:0006955,GO:0007186,GO:0007204,GO:0009897,GO:0010574,GO:0010820,GO:0016021,GO:0016493,GO:0016525,GO:0019221,GO:0019722,GO:0019725,GO:0019956,GO:0019957,GO:0030425,GO:0032729,GO:0032743,GO:0032760,GO:0035705,GO:0042535,GO:0042803,GO:0043025,GO:0043204,GO:0043310,GO:0043410,GO:…	response to hypoxia|blood vessel remodeling|inflammatory response to antigenic stimulus|positive regulation of T-helper 1 type immune response|negative regulation of type 2 immune response|cytoplasm|cytosol|plasma membrane|cellular calcium ion homeostasis|chemotaxis|inflammatory response|immune response|G protein-coupled receptor signaling pathway|positive regulation of cytosolic calcium ion conc…	ko04060,ko04062,ko04144	Cytokine-cytokine receptor interaction|Chemokine signaling pathway|Endocytosis
CD14	210.8	0.336595	3.73509	2.39033	1.25721	0.000187646	0.00379859	Up	0.506788	1.08619	0.69655	0.669909	0.676151	1.97398	1.39842	1.83841	1.52235	2.17201	2.49172	3.23907	GeneID:100194427,Genbank:XM_015293508.2,CGNC:14621	CD14 molecule	GO:0002755,GO:0005794,GO:0006954,GO:0016021,GO:0030670,GO:0034134,GO:0045087,GO:0045121,GO:0050707,GO:0050729,GO:0071726,GO:0071727	MyD88-dependent toll-like receptor signaling pathway|Golgi apparatus|inflammatory response|integral component of membrane|phagocytic vesicle membrane|toll-like receptor 2 signaling pathway|innate immune response|membrane raft|regulation of cytokine secretion|positive regulation of inflammatory response|cellular response to diacyl bacterial lipopeptide|cellular response to triacyl bacterial lipope…
CD180	98.7181	0.41268	2.78686	2.21926	1.15008	0.0053222	0.0441484	Up	0.243468	0.129855	0.526135	0.214177	0.243985	0.329477	0.533767	1.02529	0.330356	1.10335	0.349105	0.521319	GeneID:431584,Genbank:XM_003642909.4,CGNC:16342	CD180 molecule	GO:0002322,GO:0005615,GO:0005886,GO:0006954,GO:0016021,GO:0031012,GO:0031666,GO:0045087,GO:0071222	B cell proliferation involved in immune response|extracellular space|plasma membrane|inflammatory response|integral component of membrane|extracellular matrix|positive regulation of lipopolysaccharide-mediated signaling pathway|innate immune response|cellular response to lipopolysaccharide
CD244	382.808	0.26959	5.02916	2.55941	1.35581	4.93e-07	3.02e-05	Up	0.217872	0.315528	0.27571	0.217201	0.20114	0.440374	0.528161	0.612486	0.457746	1.12478	0.544858	0.861915	GeneID:425935,Genbank:XM_025143550.1,CGNC:52616	CD244 molecule	GO:0002250,GO:0002323,GO:0005886,GO:0007165,GO:0009897,GO:0016021,GO:0038023,GO:0042288,GO:0045087,GO:0050900,GO:0060732,GO:0071663,GO:1902715,GO:2000484	adaptive immune response|natural killer cell activation involved in immune response|plasma membrane|signal transduction|external side of plasma membrane|integral component of membrane|signaling receptor activity|MHC class I protein binding|innate immune response|leukocyte migration|positive regulation of inositol phosphate biosynthetic process|positive regulation of granzyme B production|positive…	ko04650	Natural killer cell mediated cytotoxicity
CD274	1404.65	0.276261	7.71968	4.38522	2.13265	1.17e-14	8.44e-12	Up	0.968323	1.40948	1.92115	0.690579	1.07755	1.55614	3.74343	11.5205	4.69809	4.52641	5.56198	6.41944	GeneID:427224,Genbank:XM_025145073.1,CGNC:11177	CD274 molecule	GO:0002845,GO:0005886,GO:0006955,GO:0007165,GO:0007166,GO:0009897,GO:0009986,GO:0016021,GO:0030335,GO:0031295,GO:0031901,GO:0032689,GO:0032693,GO:0034097,GO:0042102,GO:0042130,GO:0046007,GO:0055038,GO:0070062,GO:0071222,GO:1901998,GO:1903556,GO:1905404,GO:2000562,GO:2001181,GO:2001186	positive regulation of tolerance induction to tumor cell|plasma membrane|immune response|signal transduction|cell surface receptor signaling pathway|external side of plasma membrane|cell surface|integral component of membrane|positive regulation of cell migration|T cell costimulation|early endosome membrane|negative regulation of interferon-gamma production|negative regulation of interleukin-10 p…	ko04514	Cell adhesion molecules (CAMs)
CD44	3825.74	0.293655	4.32291	2.41069	1.26945	1.54e-05	0.00051568	Up	1.78283	2.32137	3.94984	2.22571	3.326	4.88979	3.65051	10.8549	4.22357	10.324	7.55811	8.35881	GeneID:395666,Genbank:NM_204860.3,CGNC:5938	CD44 molecule (Indian blood group)	GO:0005540,GO:0005886,GO:0005902,GO:0007155,GO:0016021,GO:0016324,GO:0031258,GO:0042995,GO:0044319,GO:2000392	hyaluronic acid binding|plasma membrane|microvillus|cell adhesion|integral component of membrane|apical plasma membrane|lamellipodium membrane|cell projection|wound healing, spreading of cells|regulation of lamellipodium morphogenesis	ko04640,ko04512	Hematopoietic cell lineage|ECM-receptor interaction
CD72AG	92.2331	0.662582	4.35024	7.37373	2.88239	1.36e-05	0.000469923	Up	0.119556	0.185058	0.452498	0.0850379	0.0924719	0.499764	0.311693	3.76313	0.312468	1.94392	1.63053	2.3924	GeneID:427415,Genbank:NM_001031446.2,CGNC:53077	CD72 antigen	GO:0016021,GO:0030246,GO:0038023	integral component of membrane|carbohydrate binding|signaling receptor activity	ko04662	B cell receptor signaling pathway
CD86	244.866	0.302087	5.08862	2.90231	1.5372	3.61e-07	2.39e-05	Up	0.229545	0.201343	0.287335	0.282175	0.341251	0.473925	0.322231	1.48641	0.691473	0.905282	1.02329	0.954018	GeneID:427944,Genbank:NM_001037839.1,CGNC:10690	CD86 molecule			ko04620,ko04514,ko04672	Toll-like receptor signaling pathway|Cell adhesion molecules (CAMs)|Intestinal immune network for IgA production
CDKN1A	458.526	0.284694	5.54127	2.98466	1.57757	3e-08	2.98e-06	Up	3.82611	4.65586	2.06817	2.55279	1.56587	3.10213	9.10414	10.8263	6.00509	10.3384	7.00714	8.67034	GeneID:378914,Genbank:NM_204396.1,CGNC:49142	cyclin dependent kinase inhibitor 1A			ko04066,ko04115,ko04110,ko04151,ko04630,ko04068,ko04921,ko04012	HIF-1 signaling pathway|p53 signaling pathway|Cell cycle|PI3K-Akt signaling pathway|Jak-STAT signaling pathway|FoxO signaling pathway|Oxytocin signaling pathway|ErbB signaling pathway
CEBPB	999.185	0.275271	6.35826	3.36416	1.75025	2.04e-10	4.19e-08	Up	4.05276	6.40278	6.15306	5.86497	5.16005	8.96104	10.3881	31.4879	13.0855	24.1192	16.97	19.6144	GeneID:396185,Genbank:NM_205253.2,CGNC:6065	CCAAT/enhancer binding protein beta	GO:0000779,GO:0000790,GO:0000978,GO:0000979,GO:0001046,GO:0001077,GO:0001158,GO:0001541,GO:0003682,GO:0003705,GO:0005634,GO:0005654,GO:0005737,GO:0010628,GO:0016363,GO:0019900,GO:0030182,GO:0032496,GO:0032753,GO:0035035,GO:0042130,GO:0042742,GO:0042803,GO:0042826,GO:0043524,GO:0044389,GO:0045408,GO:0045444,GO:0045600,GO:0045669,GO:0045670,GO:0045892,GO:0046982,GO:0060850,GO:0070059,GO:0070169,GO:…	condensed chromosome, centromeric region|nuclear chromatin|RNA polymerase II proximal promoter sequence-specific DNA binding|RNA polymerase II core promoter sequence-specific DNA binding|core promoter sequence-specific DNA binding|proximal promoter DNA-binding transcription activator activity, RNA polymerase II-specific|enhancer sequence-specific DNA binding|ovarian follicle development|chromatin…	ko04668	TNF signaling pathway
CER1	24.0995	0.54598	3.71557	4.08017	2.02863	0.000202745	0.0040285	Up	0.123129	0.0488519	0.0525557	0.088167	0.0712433	0.270096	0.275444	0.914414	0.479749	0.299904	0.164424	0.410808	GeneID:395623,Genbank:NM_204823.1,CGNC:4048	cerberus 1, DAN family BMP antagonist	GO:0001657,GO:0001947,GO:0003140,GO:0003419,GO:0005125,GO:0005615,GO:0007399,GO:0008285,GO:0009948,GO:0010628,GO:0010629,GO:0016015,GO:0023019,GO:0030282,GO:0035582,GO:0036122,GO:0042074,GO:0042803,GO:0048263,GO:0048382,GO:0061371,GO:1900176,GO:1901207,GO:1902813	ureteric bud development|heart looping|determination of left/right asymmetry in lateral mesoderm|growth plate cartilage chondrocyte proliferation|cytokine activity|extracellular space|nervous system development|negative regulation of cell proliferation|anterior/posterior axis specification|positive regulation of gene expression|negative regulation of gene expression|morphogen activity|signal tran…	ko04310	Wnt signaling pathway
CFAP73	75.2408	0.352639	-2.9002	0.492186	-1.02272	0.00372921	0.0348897	Down	0.53455	1.0374	0.889666	0.300726	0.595476	1.01379	0.411982	0.267017	0.372748	0.377961	0.54909	0.289082	GeneID:770540,Genbank:XM_015275383.2,CGNC:56098	cilia and flagella associated protein 73
CHIR-B3	28.9483	0.582919	2.97336	3.32471	1.73323	0.00294556	0.029446	Up	0.298685	0.0967021	0.264167	0.0291493	0.220764	0.0619596	0.239387	1.03198	0.264298	0.198444	0.222177	0.270659	GeneID:426119,Genbank:NM_001146134.1,CGNC:52682	immunoglobulin-like receptor CHIR-B3	GO:0005576,GO:0006355,GO:0015026,GO:0016020,GO:0016021,GO:0032926,GO:0034711,GO:0038102	extracellular region|regulation of transcription, DNA-templated|coreceptor activity|membrane|integral component of membrane|negative regulation of activin receptor signaling pathway|inhibin binding|activin receptor antagonist activity
CHRDL2	363.353	0.487941	4.03978	3.92087	1.97117	5.35e-05	0.0014197	Up	0.118999	0.204612	0.133825	0.151617	0.221008	0.242942	0.182716	0.980668	0.25996	1.66738	0.443774	0.261562	GeneID:419054,Genbank:XM_015281016.2,CGNC:13001	chordin like 2	GO:0001503,GO:0005615,GO:0005737,GO:0030154,GO:0051216	ossification|extracellular space|cytoplasm|cell differentiation|cartilage development
CHST13	540.749	0.254431	4.28009	2.12725	1.08899	1.87e-05	0.000608254	Up	0.681841	1.00886	1.27079	0.9734	1.06831	1.58828	1.24273	3.75963	1.60077	2.4717	2.09849	2.53437	GeneID:416032,Genbank:XM_001233229.5,CGNC:50139	carbohydrate sulfotransferase 13	GO:0000139,GO:0001537,GO:0002063,GO:0007585,GO:0008146,GO:0009791,GO:0016021,GO:0016051,GO:0030204,GO:0030206,GO:0030326,GO:0030512,GO:0033037,GO:0036342,GO:0042127,GO:0042733,GO:0043066,GO:0047756,GO:0048589,GO:0048703,GO:0048704,GO:0050659,GO:0051216	Golgi membrane|N-acetylgalactosamine 4-O-sulfotransferase activity|chondrocyte development|respiratory gaseous exchange|sulfotransferase activity|post-embryonic development|integral component of membrane|carbohydrate biosynthetic process|chondroitin sulfate metabolic process|chondroitin sulfate biosynthetic process|embryonic limb morphogenesis|negative regulation of transforming growth factor bet…	ko00532	Glycosaminoglycan biosynthesis - chondroitin sulfate / dermatan sulfate
CLCA1	224070	0.307912	4.19698	2.44918	1.2923	2.7e-05	0.000815251	Up	514.471	264.453	365.747	300.415	216.559	343.677	768.466	1024.13	1051.09	254.535	850.623	1012.5	GeneID:424523,Genbank:XM_422360.6,CGNC:52209	chloride channel accessory 1	GO:0005229,GO:0005887,GO:0006816,GO:0008237,GO:0016324,GO:0046872	intracellular calcium activated chloride channel activity|integral component of plasma membrane|calcium ion transport|metallopeptidase activity|apical plasma membrane|metal ion binding	ko04972,ko04924	Pancreatic secretion|Renin secretion
CLDN18	29.5219	3.00414	-2.77591	0.00308775	-8.33923	0.00550478	0.0451883	Down	0	0	0	0	0	1.12768	0	0	0	0	0.00641729	0	GeneID:429135,Genbank:XM_003641730.4,CGNC:4972	claudin 18	GO:0005198,GO:0005886,GO:0005923,GO:0016021,GO:0016338,GO:0042802,GO:0045471,GO:0045779,GO:0048565,GO:0071847,GO:1900181,GO:2001205	structural molecule activity|plasma membrane|bicellular tight junction|integral component of membrane|calcium-independent cell-cell adhesion via plasma membrane cell-adhesion molecules|identical protein binding|response to ethanol|negative regulation of bone resorption|digestive tract development|TNFSF11-mediated signaling pathway|negative regulation of protein localization to nucleus|negative re…	ko04514,ko04670,ko04530	Cell adhesion molecules (CAMs)|Leukocyte transendothelial migration|Tight junction
CLDN2	765.742	0.430765	2.93039	2.3988	1.26231	0.00338538	0.0324761	Up	4.0526	7.36729	1.1099	2.37561	4.75112	11.2215	7.8164	20.3657	7.58953	13.5275	10.1526	13.7606	GeneID:422292,Genbank:NM_001277622.1,CGNC:5527	claudin 2	GO:0005198,GO:0005886,GO:0005923,GO:0016021,GO:0016338,GO:0042802	structural molecule activity|plasma membrane|bicellular tight junction|integral component of membrane|calcium-independent cell-cell adhesion via plasma membrane cell-adhesion molecules|identical protein binding	ko04514,ko04670,ko04530	Cell adhesion molecules (CAMs)|Leukocyte transendothelial migration|Tight junction
CLEC17A	118.955	0.356586	3.32441	2.27432	1.18544	0.000886073	0.0124058	Up	0.15347	0.124637	0.51162	0.292185	0.193353	0.395416	0.21709	0.379615	0.175972	1.05278	0.620676	0.556497	GeneID:426106,Genbank:XM_423779.6,CGNC:52679	C-type lectin domain family 17 member A	GO:0005537,GO:0009986,GO:0016021,GO:0042806,GO:0046872	mannose binding|cell surface|integral component of membrane|fucose binding|metal ion binding
CLEC18B	12.439	1.73005	-3.21873	0.0210714	-5.56857	0.0012876	0.0163686	Down	0	0	0	0.155754	0	0.227919	0	0	0	0	0.0118185	0	GeneID:431137,Genbank:XM_428688.6,CGNC:54146	C-type lectin domain family 18 member B	GO:0005615,GO:0030247	extracellular space|polysaccharide binding
CMPK2	9895.18	0.549874	2.93244	3.05775	1.61247	0.0033631	0.032318	Up	8.16075	8.87011	10.2984	44.0895	17.3795	10.1112	97.1339	86.7001	33.6605	17.6266	42.5451	23.2555	GeneID:421921,Genbank:XM_015284945.2,CGNC:51563	cytidine/uridine monophosphate kinase 2	GO:0004127,GO:0004550,GO:0004798,GO:0005524,GO:0005737,GO:0005739,GO:0006165,GO:0006227,GO:0006233,GO:0006235,GO:0009041,GO:0009142,GO:0033862,GO:0071222	cytidylate kinase activity|nucleoside diphosphate kinase activity|thymidylate kinase activity|ATP binding|cytoplasm|mitochondrion|nucleoside diphosphate phosphorylation|dUDP biosynthetic process|dTDP biosynthetic process|dTTP biosynthetic process|uridylate kinase activity|nucleoside triphosphate biosynthetic process|UMP kinase activity|cellular response to lipopolysaccharide	ko00240	Pyrimidine metabolism
CMTR1	9853.11	0.24033	4.62802	2.16183	1.11225	3.69e-06	0.000164077	Up	7.65418	8.33772	7.19916	15.5149	11.162	8.76862	32.6416	27.4636	17.0928	12.5799	20.1134	15.5617	GeneID:421434,Genbank:XM_419486.6,CGNC:7714	cap methyltransferase 1	GO:0003676,GO:0004483,GO:0005634,GO:0005654,GO:0005737,GO:0005829,GO:0006370,GO:0080009,GO:0097309	nucleic acid binding|mRNA (nucleoside-2'-O-)-methyltransferase activity|nucleus|nucleoplasm|cytoplasm|cytosol|7-methylguanosine mRNA capping|mRNA methylation|cap1 mRNA methylation
COL9A3	196.27	0.400784	4.02352	3.05794	1.61256	5.73e-05	0.00150332	Up	0.134268	0.207472	0.325128	0.283144	0.148934	0.441939	1.58234	1.116	0.369312	0.305653	0.453012	0.584052	GeneID:396242,Genbank:NM_205305.1,CGNC:4190	collagen type IX alpha 3 chain	GO:0005201,GO:0005594,GO:0005615,GO:0008584,GO:0008585,GO:0030198,GO:0031012	extracellular matrix structural constituent|collagen type IX trimer|extracellular space|male gonad development|female gonad development|extracellular matrix organization|extracellular matrix	ko04974,ko04151,ko04512,ko04510	Protein digestion and absorption|PI3K-Akt signaling pathway|ECM-receptor interaction|Focal adhesion
CP	1259.82	0.236393	5.03495	2.28188	1.19022	4.78e-07	2.95e-05	Up	1.32412	1.27495	0.87347	1.44603	1.39132	1.93444	2.3744	4.27167	3.42354	5.2212	1.74554	2.84697	GeneID:771940,Genbank:XM_015291853.2,CGNC:7942	ceruloplasmin			ko00860	Porphyrin and chlorophyll metabolism
CRABP2	36.5679	0.40129	-2.91828	0.44409	-1.17108	0.00351963	0.0334057	Down	0.710653	0.458716	0.575192	0.719434	1.33571	1.20203	0.582505	0.263948	0.640441	0.0847198	0.303167	0.308182	GeneID:100857929,Genbank:XM_015298426.2,CGNC:65135	cellular retinoic acid binding protein 2	GO:0001972,GO:0005634,GO:0005737,GO:0005783,GO:0016918,GO:0019841,GO:0048385	retinoic acid binding|nucleus|cytoplasm|endoplasmic reticulum|retinal binding|retinol binding|regulation of retinoic acid receptor signaling pathway
CRCBL	1410.08	0.288035	5.93269	3.26895	1.70883	2.98e-09	4.05e-07	Up	0.646231	1.0315	1.05078	1.09774	0.827317	1.41181	1.44562	5.41933	1.71706	4.00022	3.74442	3.67651	GeneID:771315,Genbank:XM_004937774.3,CGNC:9502	cytokine receptor common subunit beta-like	GO:0000165,GO:0004713,GO:0004896,GO:0005088,GO:0005622,GO:0005886,GO:0005887,GO:0007165,GO:0007585,GO:0019221,GO:0030526,GO:0032496,GO:0036016,GO:0038023,GO:0038043,GO:0038156,GO:0044267	MAPK cascade|protein tyrosine kinase activity|cytokine receptor activity|Ras guanyl-nucleotide exchange factor activity|intracellular|plasma membrane|integral component of plasma membrane|signal transduction|respiratory gaseous exchange|cytokine-mediated signaling pathway|granulocyte macrophage colony-stimulating factor receptor complex|response to lipopolysaccharide|cellular response to interleu…	ko04060,ko04210,ko04630	Cytokine-cytokine receptor interaction|Apoptosis|Jak-STAT signaling pathway
CSF2RA	620.07	0.260318	4.92584	2.43224	1.28228	8.4e-07	4.73e-05	Up	0.773831	1.11859	1.20624	0.725184	1.30269	1.58532	1.5584	4.78132	2.11305	2.13716	3.15373	2.94983	GeneID:418666,Genbank:NM_001312662.1,CGNC:50821	colony stimulating factor 2 receptor alpha subunit	GO:0000165,GO:0004713,GO:0004896,GO:0005088,GO:0005576,GO:0005622,GO:0005886,GO:0005887,GO:0009897,GO:0019221,GO:0019955,GO:0038023,GO:0043235,GO:0044267	MAPK cascade|protein tyrosine kinase activity|cytokine receptor activity|Ras guanyl-nucleotide exchange factor activity|extracellular region|intracellular|plasma membrane|integral component of plasma membrane|external side of plasma membrane|cytokine-mediated signaling pathway|cytokine binding|signaling receptor activity|receptor complex|cellular protein metabolic process	ko04060,ko04640,ko04630	Cytokine-cytokine receptor interaction|Hematopoietic cell lineage|Jak-STAT signaling pathway
CSF2RB	476.556	0.259493	6.44635	3.18829	1.67278	1.15e-10	2.52e-08	Up	0.421307	0.467527	0.899499	0.409358	0.595617	0.83042	1.40927	3.19391	1.26431	1.96989	1.74973	1.68782	GeneID:101750812,Genbank:XM_015288212.2,CGNC:70252	colony stimulating factor 2 receptor beta common subunit	GO:0000165,GO:0004713,GO:0004896,GO:0005088,GO:0005622,GO:0005886,GO:0005887,GO:0007165,GO:0007585,GO:0019221,GO:0030526,GO:0032496,GO:0036016,GO:0038023,GO:0038043,GO:0038156,GO:0044267	MAPK cascade|protein tyrosine kinase activity|cytokine receptor activity|Ras guanyl-nucleotide exchange factor activity|intracellular|plasma membrane|integral component of plasma membrane|signal transduction|respiratory gaseous exchange|cytokine-mediated signaling pathway|granulocyte macrophage colony-stimulating factor receptor complex|response to lipopolysaccharide|cellular response to interleu…
CSF3	36.2327	0.711094	5.76105	17.1086	4.09665	8.36e-09	1e-06	Up	0	0.0356986	0.0361818	0	0.0355466	0.13514	0.46204	2.19747	0.54615	0.99576	0.962873	0.873915	GeneID:396216,Genbank:NM_205279.1,CGNC:49706	colony stimulating factor 3	GO:0005125,GO:0005130,GO:0005615,GO:0006955,GO:0008083,GO:0008284,GO:0014068,GO:0019899,GO:0030838,GO:0032092,GO:0033138,GO:0045639,GO:0045944,GO:0050731,GO:0051091,GO:0051897,GO:0071345,GO:2000251	cytokine activity|granulocyte colony-stimulating factor receptor binding|extracellular space|immune response|growth factor activity|positive regulation of cell proliferation|positive regulation of phosphatidylinositol 3-kinase signaling|enzyme binding|positive regulation of actin filament polymerization|positive regulation of protein binding|positive regulation of peptidyl-serine phosphorylation|…	ko04060,ko04151,ko04640,ko04630	Cytokine-cytokine receptor interaction|PI3K-Akt signaling pathway|Hematopoietic cell lineage|Jak-STAT signaling pathway
CSF3R	1680.56	0.362233	5.33532	3.81749	1.93263	9.54e-08	8.06e-06	Up	2.54824	3.97739	3.34684	1.7526	1.95031	6.83053	6.62094	21.5966	8.09577	15.766	10.9073	12.0348	GeneID:419620,Genbank:XM_015297656.2,CGNC:1505	colony stimulating factor 3 receptor			ko04060,ko04151,ko04640,ko04630	Cytokine-cytokine receptor interaction|PI3K-Akt signaling pathway|Hematopoietic cell lineage|Jak-STAT signaling pathway
CSMD1	1021.7	1.17334	-3.72963	0.0481571	-4.37611	0.000191761	0.00384596	Down	0.0627075	0.116366	0.0716775	6.5364	0.09687	0.0577776	0.0792473	0.0616086	0.063302	0.115571	0.0453234	0.0603227	GeneID:421899,Genbank:XM_015284920.2,CGNC:12226	CUB and Sushi multiple domains 1	GO:0001964,GO:0016021,GO:0042593	startle response|integral component of membrane|glucose homeostasis
CST7	118.631	0.367771	3.43946	2.40316	1.26493	0.000582882	0.00910866	Up	0.37551	0.375176	0.916283	0.287047	0.593193	0.822747	0.58779	2.09061	1.26415	1.79492	0.984142	1.53082	GeneID:416716,Genbank:NM_001199394.1,CGNC:6573	cystatin F	GO:0004866,GO:0004869,GO:0005576,GO:0005737,GO:0006955	endopeptidase inhibitor activity|cysteine-type endopeptidase inhibitor activity|extracellular region|cytoplasm|immune response
CTHRC1	19.979	0.461698	-3.70479	0.305556	-1.71049	0.000211567	0.00416693	Down	0.0675771	0.154805	0.0442535	0.119472	0.150791	0.0809363	0.0775719	0.0332236	0.0277685	0.0144805	0.0446391	0.030181	GeneID:420262,Genbank:XM_418373.6,CGNC:12007	collagen triple helix repeat containing 1
CTLA4	129.501	0.369472	3.63113	2.53432	1.3416	0.000282187	0.00527572	Up	0.738628	0.704515	1.17191	0.302859	0.457279	1.55268	0.963787	2.09247	1.96356	2.73637	2.33759	1.66808	GeneID:424106,Genbank:NM_001040091.1,CGNC:6579	cytotoxic T-lymphocyte associated protein 4	GO:0002250,GO:0005887	adaptive immune response|integral component of plasma membrane	ko04514,ko04660	Cell adhesion molecules (CAMs)|T cell receptor signaling pathway
CUZD1	6.86682	1.42987	-3.00427	0.050917	-4.29571	0.00266215	0.0274241	Down	0.00666745	0.17317	0.0140015	0.0407	0.00633482	0	0	0.0064501	0.00675817	0	0	0.00730712	GeneID:423943,Genbank:XM_015288891.2,CGNC:52088	CUB and zona pellucida like domains 1	GO:0006931,GO:0007049,GO:0008283,GO:0016021,GO:0030658,GO:0032023,GO:0042589,GO:0051301	substrate-dependent cell migration, cell attachment to substrate|cell cycle|cell proliferation|integral component of membrane|transport vesicle membrane|trypsinogen activation|zymogen granule membrane|cell division	ko04970	Salivary secretion
CXCL13	87.8363	0.704471	3.22855	4.83803	2.27442	0.0012442	0.0159593	Up	0.205175	0.131183	1.94833	0.310178	0.470593	2.8366	0.955883	5.06883	1.63267	7.97032	5.19299	5.05974	GeneID:109648311,Genbank:NM_001348657.1,CGNC:51760	C-X-C motif chemokine ligand 13			ko04060,ko04062	Cytokine-cytokine receptor interaction|Chemokine signaling pathway
CXCL13L2	113.683	0.975299	3.46081	10.377	3.37532	0.000538556	0.00857606	Up	0.375567	0	1.37027	0	0.292089	1.90579	1.49613	8.11431	3.35945	11.3013	5.08043	10.4255	GeneID:422510,Genbank:NM_001348656.1,CGNC:80600	C-X-C motif chemokine ligand 13-like 2			ko04060,ko04062	Cytokine-cytokine receptor interaction|Chemokine signaling pathway
CXCL14	616.295	0.24178	-7.0759	0.305489	-1.71081	1.48e-12	4.8e-10	Down	6.46623	4.0367	6.94443	6.09843	14.7909	7.32759	2.66535	2.15509	2.05979	2.82331	2.3297	2.39437	GeneID:395451,Genbank:NM_204712.2,CGNC:4774	C-X-C motif chemokine ligand 14	GO:0005615,GO:0005794,GO:0006955,GO:0008009,GO:0031640,GO:0045662,GO:0048839,GO:0061844,GO:2000503	extracellular space|Golgi apparatus|immune response|chemokine activity|killing of cells of other organism|negative regulation of myoblast differentiation|inner ear development|antimicrobial humoral immune response mediated by antimicrobial peptide|positive regulation of natural killer cell chemotaxis	ko04060,ko04062	Cytokine-cytokine receptor interaction|Chemokine signaling pathway
CXCR1	63.6615	0.512875	2.98174	2.88637	1.52926	0.00286619	0.0289764	Up	0.162152	0.208502	0.165145	0.131105	0.129464	0.644215	0.370405	1.22677	0.524176	0.918429	0.853896	0.24947	GeneID:430652,Genbank:XM_015289858.2,CGNC:15413	C-X-C motif chemokine receptor 1	GO:0005886,GO:0006935,GO:0016021,GO:0016494,GO:0019959	plasma membrane|chemotaxis|integral component of membrane|C-X-C chemokine receptor activity|interleukin-8 binding	ko04060,ko04062,ko04072,ko04144	Cytokine-cytokine receptor interaction|Chemokine signaling pathway|Phospholipase D signaling pathway|Endocytosis
CXorf21	65.2642	0.491706	3.75016	3.58998	1.84397	0.000176723	0.00363118	Up	0.169063	0.124092	0.345578	0.0600843	0.0659972	0.316125	0.344697	1.1597	0.302204	0.625577	0.694187	0.590366	GeneID:100857674,Genbank:XM_003640512.4,CGNC:65359	chromosome X open reading frame 21
CYBB	1956.94	0.277534	5.21592	2.72753	1.44759	1.83e-07	1.36e-05	Up	1.57574	2.82393	3.02084	2.02395	2.04787	4.21163	3.51263	10.7088	5.25904	8.30771	6.00172	9.24696	GeneID:418581,Genbank:XM_025149566.1,CGNC:12156	cytochrome b-245 beta chain			ko04670,ko04066,ko04380,ko04145	Leukocyte transendothelial migration|HIF-1 signaling pathway|Osteoclast differentiation|Phagosome
CYP2C45	1463.74	0.496478	-3.49162	0.300719	-1.73351	0.000480104	0.00790041	Down	19.4487	4.26665	9.29729	5.33825	9.16127	5.56156	5.00469	0.967582	4.38807	2.27674	1.141	3.49688	GeneID:414833,Genbank:NM_001001752.1,CGNC:49926	cytochrome P-450 2C45			ko00140,ko04726,ko04750,ko00591,ko00830,ko00590	Steroid hormone biosynthesis|Serotonergic synapse|Inflammatory mediator regulation of TRP channels|Linoleic acid metabolism|Retinol metabolism|Arachidonic acid metabolism
CYP4A22	3196.36	0.277688	-4.56962	0.414968	-1.26893	4.89e-06	0.000202984	Down	20.598	51.3958	25.4968	28.6375	20.1045	18.6111	16.8607	10.782	11.9082	5.85942	11.5832	12.4825	GeneID:771974,Genbank:NM_001329509.1,CGNC:57182	cytochrome P450 family 4 subfamily A member 22	GO:0004497,GO:0005506,GO:0005789,GO:0006725,GO:0008144,GO:0015643,GO:0018585,GO:0018879,GO:0018917,GO:0020037,GO:0031090,GO:0042738,GO:0043231,GO:0070330	monooxygenase activity|iron ion binding|endoplasmic reticulum membrane|cellular aromatic compound metabolic process|drug binding|toxic substance binding|fluorene oxygenase activity|biphenyl metabolic process|fluorene metabolic process|heme binding|organelle membrane|exogenous drug catabolic process|intracellular membrane-bounded organelle|aromatase activity
CYSLTR2	358.442	0.279944	3.84933	2.11052	1.0776	0.000118442	0.00265231	Up	0.466895	0.551248	0.859253	0.496842	0.550774	0.844823	0.88911	2.44384	0.755877	1.64511	1.21624	0.991952	GeneID:428071,Genbank:XM_004938707.3,CGNC:12763	cysteinyl leukotriene receptor 2	GO:0001631,GO:0004966,GO:0005887,GO:0007218,GO:0008528,GO:0010942,GO:0016020,GO:0045766,GO:0070374	cysteinyl leukotriene receptor activity|galanin receptor activity|integral component of plasma membrane|neuropeptide signaling pathway|G protein-coupled peptide receptor activity|positive regulation of cell death|membrane|positive regulation of angiogenesis|positive regulation of ERK1 and ERK2 cascade	ko04080,ko04020	Neuroactive ligand-receptor interaction|Calcium signaling pathway
CYTH4	1031.74	0.240684	5.56348	2.52983	1.33904	2.64e-08	2.68e-06	Up	1.19249	1.49339	2.20779	1.11939	1.40246	2.17245	2.49527	6.55189	3.11752	4.20818	3.56948	5.21156	GeneID:418043,Genbank:XM_025148643.1,CGNC:50660	cytohesin 4	GO:0000139,GO:0005086,GO:0005829,GO:0005886,GO:0008289,GO:0032012	Golgi membrane|ARF guanyl-nucleotide exchange factor activity|cytosol|plasma membrane|lipid binding|regulation of ARF protein signal transduction	ko04072,ko04144	Phospholipase D signaling pathway|Endocytosis
DCSTAMP	293.061	0.406411	6.80078	6.79237	2.76392	1.04e-11	2.78e-09	Up	0.0806859	0.256639	0.26618	0.300254	0.334146	0.558549	0.601431	2.90246	1.2124	2.3956	1.29205	2.95525	GeneID:420265,Genbank:XM_025148096.1,CGNC:12011	dendrocyte expressed seven transmembrane protein	GO:0005789,GO:0005886,GO:0009986,GO:0010008,GO:0016021,GO:0030176,GO:0030308,GO:0030316,GO:0033116,GO:0034241,GO:0036006,GO:0043011,GO:0045657,GO:0045780,GO:0061025,GO:0071353,GO:0071356,GO:0072675	endoplasmic reticulum membrane|plasma membrane|cell surface|endosome membrane|integral component of membrane|integral component of endoplasmic reticulum membrane|negative regulation of cell growth|osteoclast differentiation|endoplasmic reticulum-Golgi intermediate compartment membrane|positive regulation of macrophage fusion|cellular response to macrophage colony-stimulating factor stimulus|myelo…
DHDH	120.626	0.41465	-3.79445	0.336023	-1.57337	0.00014797	0.00319954	Down	0.764677	1.03468	1.21662	0.65052	2.58992	3.10949	0.660778	0.356831	0.458211	0.653476	0.369345	0.595674	GeneID:777348,Genbank:XM_015273067.2,CGNC:58840	dihydrodiol dehydrogenase	GO:0047115,GO:0047837	trans-1,2-dihydrobenzene-1,2-diol dehydrogenase activity|D-xylose 1-dehydrogenase (NADP+) activity	ko00040,ko00980	Pentose and glucuronate interconversions|Metabolism of xenobiotics by cytochrome P450
DHX58	1442.45	0.354839	3.62904	2.44143	1.28773	0.000284475	0.00529787	Up	1.60254	1.51926	1.63954	4.75735	2.62808	1.61769	10.6649	7.92999	4.33566	2.45365	4.32979	3.21622	GeneID:100858653,Genbank:XM_004948616.3,CGNC:66079	DExH-box helicase 58	GO:0003677,GO:0003725,GO:0003727,GO:0004386,GO:0005524,GO:0005737,GO:0008270,GO:0009615,GO:0009617,GO:0016032,GO:0032480,GO:0032481,GO:0039534,GO:0039536,GO:0045087,GO:0045088,GO:0045824,GO:0051607,GO:1900245,GO:1900246	DNA binding|double-stranded RNA binding|single-stranded RNA binding|helicase activity|ATP binding|cytoplasm|zinc ion binding|response to virus|response to bacterium|viral process|negative regulation of type I interferon production|positive regulation of type I interferon production|negative regulation of MDA-5 signaling pathway|negative regulation of RIG-I signaling pathway|innate immune response…	ko04622	RIG-I-like receptor signaling pathway
DIO2	2479.56	0.196232	7.51722	2.78006	1.47512	5.6e-14	3.04e-11	Up	2.0368	3.22035	2.00049	2.05536	2.21615	2.81735	4.26149	9.98575	5.76871	7.31738	5.96726	7.4928	GeneID:373903,Genbank:NM_204114.3,CGNC:66178	iodothyronine deiodinase 2	GO:0004800,GO:0006590,GO:0016021,GO:0042403,GO:0042446	thyroxine 5'-deiodinase activity|thyroid hormone generation|integral component of membrane|thyroid hormone metabolic process|hormone biosynthetic process	ko04919	Thyroid hormone signaling pathway
DMBT1	682.238	0.230765	6.53722	2.84526	1.50856	6.27e-11	1.47e-08	Up	1.49263	2.62409	2.25722	1.78306	1.57997	3.10386	4.03289	8.21984	4.89497	7.1787	6.54816	7.33906	GeneID:426819,Genbank:XM_025145901.1,CGNC:52891	deleted in malignant brain tumors 1
DMRT3	6.03783	0.946293	2.79296	6.24612	2.64296	0.00522277	0.0436092	Up	0.025132	0.0248472	0	0.0223753	0	0.0123709	0.179102	0.0371592	0	0.138516	0.0703573	0.0415874	GeneID:431641,Genbank:XM_429193.5,CGNC:7725	doublesex and mab-3 related transcription factor 3
DNAH7	127.36	0.316803	-4.15944	0.401167	-1.31772	3.19e-05	0.000923949	Down	0.0740302	0.104503	0.151301	0.0922543	0.123655	0.237756	0.0529934	0.042725	0.0371302	0.0771905	0.0725011	0.0425293	GeneID:424048,Genbank:XM_003641574.4,CGNC:5931	dynein axonemal heavy chain 7	GO:0003341,GO:0003777,GO:0005509,GO:0005524,GO:0005829,GO:0005858,GO:0005874,GO:0005929,GO:0007018,GO:0008569,GO:0030286,GO:0036156,GO:0036159,GO:0045503,GO:0045505,GO:0051959,GO:0060285	cilium movement|microtubule motor activity|calcium ion binding|ATP binding|cytosol|axonemal dynein complex|microtubule|cilium|microtubule-based movement|ATP-dependent microtubule motor activity, minus-end-directed|dynein complex|inner dynein arm|inner dynein arm assembly|dynein light chain binding|dynein intermediate chain binding|dynein light intermediate chain binding|cilium-dependent cell moti…
DOCK2	3675.76	0.258583	3.91489	2.01716	1.01232	9.04e-05	0.00214206	Up	2.09254	2.3976	4.02662	1.54383	2.35169	3.46115	2.97289	6.74981	3.98012	7.1505	5.02402	6.81234	GeneID:427612,Genbank:XM_425184.6,CGNC:1476	dedicator of cytokinesis 2	GO:0001766,GO:0001768,GO:0001771,GO:0002277,GO:0005096,GO:0005576,GO:0005829,GO:0005856,GO:0006935,GO:0007264,GO:0016020,GO:0030036,GO:0030676,GO:0035580,GO:0042608,GO:0043312,GO:0044351,GO:0045059,GO:0045060,GO:0046633,GO:0050690,GO:0050766,GO:0070062	membrane raft polarization|establishment of T cell polarity|immunological synapse formation|myeloid dendritic cell activation involved in immune response|GTPase activator activity|extracellular region|cytosol|cytoskeleton|chemotaxis|small GTPase mediated signal transduction|membrane|actin cytoskeleton organization|Rac guanyl-nucleotide exchange factor activity|specific granule lumen|T cell recept…	ko04666,ko04062	Fc gamma R-mediated phagocytosis|Chemokine signaling pathway
DPYS	93.4983	0.474939	-3.22181	0.346238	-1.53016	0.00127384	0.0162217	Down	0.466424	1.68811	0.334599	0.382638	0.935899	0.573429	0.24307	0.232097	0.309956	0.368308	0.0881112	0.222001	GeneID:420266,Genbank:XM_015282978.2,CGNC:12012	dihydropyrimidinase	GO:0002058,GO:0002059,GO:0004157,GO:0005829,GO:0006210,GO:0006212,GO:0008270,GO:0016597,GO:0019482,GO:0019860,GO:0051219,GO:0051260,GO:0051289	uracil binding|thymine binding|dihydropyrimidinase activity|cytosol|thymine catabolic process|uracil catabolic process|zinc ion binding|amino acid binding|beta-alanine metabolic process|uracil metabolic process|phosphoprotein binding|protein homooligomerization|protein homotetramerization	ko00770,ko00240,ko00983,ko00410	Pantothenate and CoA biosynthesis|Pyrimidine metabolism|Drug metabolism - other enzymes|beta-Alanine metabolism
DRAM1	1584.14	0.172192	7.24134	2.37331	1.2469	4.44e-13	1.77e-10	Up	3.10805	3.47086	3.91831	3.82746	3.0416	4.40988	8.83317	13.0336	6.58844	7.23815	7.54136	8.04079	GeneID:418095,Genbank:XM_001234898.5,CGNC:50672	DNA damage regulated autophagy modulator 1	GO:0005737,GO:0005764,GO:0005765,GO:0006914,GO:0006915,GO:0010506,GO:0016021	cytoplasm|lysosome|lysosomal membrane|autophagy|apoptotic process|regulation of autophagy|integral component of membrane
DRD5	58.2969	0.57421	-3.83149	0.217626	-2.20008	0.000127369	0.00280673	Down	0.0314174	0.185028	0.273278	0.111398	0.165816	0.413203	0.103571	0.0549082	0.0179685	0.053168	0.0191528	0.0313321	GeneID:427552,Genbank:XM_015285813.2,CGNC:11125	dopamine receptor D5	GO:0004952,GO:0005622,GO:0005887,GO:0007189	dopamine neurotransmitter receptor activity|intracellular|integral component of plasma membrane|adenylate cyclase-activating G protein-coupled receptor signaling pathway	ko04080,ko04024,ko04020,ko04728	Neuroactive ligand-receptor interaction|cAMP signaling pathway|Calcium signaling pathway|Dopaminergic synapse
DUSP4	246.051	0.220886	5.15856	2.20298	1.13945	2.49e-07	1.75e-05	Up	1.04745	1.68036	1.70168	2.07554	2.10361	2.44661	2.76006	5.81407	3.41012	4.12022	3.00811	4.37297	GeneID:395642,Genbank:NM_204838.1,CGNC:8678	dual specificity phosphatase 4	GO:0000188,GO:0004725,GO:0005634,GO:0005737,GO:0008138,GO:0008330,GO:0016311,GO:0016791,GO:0017017,GO:0035335,GO:0035970,GO:0070373,GO:1990439	inactivation of MAPK activity|protein tyrosine phosphatase activity|nucleus|cytoplasm|protein tyrosine/serine/threonine phosphatase activity|protein tyrosine/threonine phosphatase activity|dephosphorylation|phosphatase activity|MAP kinase tyrosine/serine/threonine phosphatase activity|peptidyl-tyrosine dephosphorylation|peptidyl-threonine dephosphorylation|negative regulation of ERK1 and ERK2 cas…	ko04010	MAPK signaling pathway
DUSP6	1302.15	0.212992	5.34354	2.20096	1.13813	9.12e-08	7.74e-06	Up	3.69014	3.71619	4.42311	2.98693	4.77972	6.85644	6.03881	13.2287	8.50233	10.3205	9.89863	9.63475	GeneID:374272,Genbank:XM_015277249.2,CGNC:49113	dual specificity phosphatase 6			ko04010	MAPK signaling pathway
DYNLRB2	37.1162	0.304516	-3.44247	0.483542	-1.04829	0.000576438	0.00904514	Down	0.621476	0.85017	0.621326	0.464584	1.24554	0.635323	0.290596	0.373217	0.348936	0.328307	0.273011	0.449147	GeneID:415802,Genbank:XM_015292510.2,CGNC:4022	dynein light chain roadblock-type 2	GO:0003774,GO:0005868,GO:0005874,GO:0007018,GO:0036157,GO:0045505	motor activity|cytoplasmic dynein complex|microtubule|microtubule-based movement|outer dynein arm|dynein intermediate chain binding
ECM1	2101.11	0.291087	5.67298	3.14123	1.65133	1.4e-08	1.56e-06	Up	11.8703	12.0194	21.7029	12.9758	14.1003	26.6164	36.3435	75.6183	33.922	64.6091	34.6784	42.6419	GeneID:107049123,Genbank:XM_015298661.2	extracellular matrix protein 1
EDN2	5407.79	0.221961	-5.0885	0.45709	-1.12945	3.61e-07	2.39e-05	Down	36.472	19.7369	41.7818	45.596	25.8712	29.0586	20.2237	13.9743	19.4753	9.52735	15.1448	15.1524	GeneID:419559,Genbank:NM_001198655.2,CGNC:421	endothelin 2	GO:0001516,GO:0001543,GO:0001659,GO:0002690,GO:0003100,GO:0005179,GO:0005615,GO:0005622,GO:0007204,GO:0007205,GO:0008217,GO:0008284,GO:0010460,GO:0014824,GO:0014826,GO:0019221,GO:0019229,GO:0019722,GO:0030593,GO:0031708,GO:0042116,GO:0042310,GO:0045987,GO:0046887,GO:0046888,GO:0048016,GO:0048246,GO:0048286,GO:0060585,GO:0097009	prostaglandin biosynthetic process|ovarian follicle rupture|temperature homeostasis|positive regulation of leukocyte chemotaxis|regulation of systemic arterial blood pressure by endothelin|hormone activity|extracellular space|intracellular|positive regulation of cytosolic calcium ion concentration|protein kinase C-activating G protein-coupled receptor signaling pathway|regulation of blood pressur…	ko04080,ko04270	Neuroactive ligand-receptor interaction|Vascular smooth muscle contraction
EIF2AK2	5126.12	0.325766	3.23792	2.07744	1.05481	0.00120404	0.0155543	Up	6.78981	6.51449	6.88115	18.5497	10.9175	8.0413	38.024	24.0285	15.7284	10.0589	19.1849	12.6093	GeneID:395147,Genbank:XM_015283611.2,CGNC:8018	eukaryotic translation initiation factor 2 alpha kinase 2			ko04141	Protein processing in endoplasmic reticulum
ELFN1	36.3623	0.418431	-2.82393	0.440856	-1.18162	0.00474388	0.0410066	Down	0.03822	0.0466178	0.0359633	0.0267631	0.0608134	0.0366986	0.0194612	0.0251208	0.00918584	0.028641	0.0351071	0.0097061	GeneID:416465,Genbank:XM_015294341.2,CGNC:3092	extracellular leucine rich repeat and fibronectin type III domain containing 1	GO:0004864,GO:0005615,GO:0010923,GO:0016021,GO:0030425,GO:0031012,GO:0050808,GO:0060076	protein phosphatase inhibitor activity|extracellular space|negative regulation of phosphatase activity|integral component of membrane|dendrite|extracellular matrix|synapse organization|excitatory synapse
EOMES	19.6854	0.647841	3.12291	4.0647	2.02315	0.00179075	0.0208168	Up	0.033529	0.00825089	0.114906	0.0148031	0.0322943	0.0648836	0.0545623	0.236694	0.109797	0.154485	0.111375	0.117186	GeneID:428443,Genbank:NM_001321555.1,CGNC:66561	eomesodermin	GO:0000122,GO:0000790,GO:0000977,GO:0000981,GO:0001102,GO:0001706,GO:0001707,GO:0001714,GO:0001829,GO:0002250,GO:0002302,GO:0003677,GO:0003682,GO:0007420,GO:0010002,GO:0019827,GO:0021772,GO:0021796,GO:0021895,GO:0032609,GO:0035914,GO:0043433,GO:0043565,GO:0045597,GO:0045664,GO:0045893,GO:0045944,GO:0060706,GO:0060809	negative regulation of transcription by RNA polymerase II|nuclear chromatin|RNA polymerase II regulatory region sequence-specific DNA binding|DNA-binding transcription factor activity, RNA polymerase II-specific|RNA polymerase II activating transcription factor binding|endoderm formation|mesoderm formation|endodermal cell fate specification|trophectodermal cell differentiation|adaptive immune res…
EPHA2	2011.33	0.263031	4.10318	2.11296	1.07926	4.08e-05	0.00115169	Up	2.58005	3.35646	3.55361	7.49785	5.20008	6.02128	7.01922	11.4031	7.31916	14.0337	7.39205	10.2084	GeneID:771550,Genbank:XM_001234813.5,CGNC:56864	EPH receptor A2			ko04014,ko04151,ko04360,ko04015	Ras signaling pathway|PI3K-Akt signaling pathway|Axon guidance|Rap1 signaling pathway
EPSTI1	2754.33	0.271079	6.2982	3.26551	1.70731	3.01e-10	5.95e-08	Up	4.25072	4.452	4.43334	9.12668	5.26153	3.88774	24.9074	25.3759	15.5537	9.21623	16.5185	11.862	GeneID:418837,Genbank:XM_417033.5,CGNC:12732	epithelial stromal interaction 1
ERICH3	319.826	0.288341	-5.51099	0.332391	-1.58905	3.57e-08	3.43e-06	Down	0.444193	0.261208	0.717468	1.09183	0.657377	0.641327	0.212699	0.171584	0.177006	0.255773	0.262303	0.20303	GeneID:424719,Genbank:XM_015291082.2,CGNC:8634	glutamate-rich protein 3
ES1ML2	25801.7	0.463268	6.16119	7.23144	2.85428	7.22e-10	1.25e-07	Up	27.49	60.4419	36.3143	35.4771	42.2664	120.779	135.449	244.231	461.506	412.933	379.99	655.23	GeneID:422305,Genbank:XM_420282.6,CGNC:51694	ES1 protein homolog, mitochondrial-like 2	GO:0005739	mitochondrion
ETV4	812.201	0.303748	4.89878	2.80499	1.488	9.64e-07	5.33e-05	Up	0.584968	1.03162	0.770887	1.37744	1.42628	2.15339	1.7995	5.22683	3.00615	3.06055	2.19045	4.22995	GeneID:395747,Genbank:XM_015299452.2,CGNC:807	ETS variant 4
ETV7	383.226	0.227304	5.68636	2.44958	1.29253	1.3e-08	1.47e-06	Up	0.951656	0.627146	0.576445	0.684027	0.615074	0.682425	1.32419	1.83984	1.18004	1.00058	1.53144	2.50427	GeneID:419813,Genbank:XM_004934881.3,CGNC:308	ETS variant 7	GO:0000122,GO:0000977,GO:0000981,GO:0001227,GO:0005634,GO:0005654,GO:0006357,GO:0006366,GO:0009887,GO:0030154	negative regulation of transcription by RNA polymerase II|RNA polymerase II regulatory region sequence-specific DNA binding|DNA-binding transcription factor activity, RNA polymerase II-specific|DNA-binding transcription repressor activity, RNA polymerase II-specific|nucleus|nucleoplasm|regulation of transcription by RNA polymerase II|transcription by RNA polymerase II|animal organ morphogenesis|c…	ko04320,ko04013	Dorso-ventral axis formation|MAPK signaling pathway - fly
EVI2A	262.686	0.360255	4.18137	2.84093	1.50636	2.9e-05	0.000855477	Up	0.362957	0.652081	1.33495	0.392313	0.732394	1.24735	1.15311	3.18496	1.27795	3.11005	2.03451	2.47136	GeneID:776037,Genbank:NM_001080893.1,CGNC:4161	ecotropic viral integration site 2A	GO:0004888,GO:0016021	transmembrane signaling receptor activity|integral component of membrane
EXFABP	8460.09	0.571748	6.69364	14.1927	3.82707	2.18e-11	5.43e-09	Up	11.6831	10.4923	13.5763	6.30833	5.32987	44.9565	92.9941	404.842	109.772	296.818	179.882	201.203	GeneID:396393,Genbank:NM_205422.1,CGNC:49786	extracellular fatty acid-binding protein	GO:0002062,GO:0003415,GO:0005504,GO:0005615,GO:0005623,GO:0006915,GO:0006953,GO:0006954,GO:0007507,GO:0008283,GO:0008284,GO:0009636,GO:0009792,GO:0010831,GO:0015908,GO:0015909,GO:0030154,GO:0032332,GO:0032496,GO:0034097,GO:0042493,GO:0042742,GO:0043066,GO:0044255,GO:0045087,GO:0045663,GO:0048747,GO:0050544,GO:0051412,GO:0055089,GO:0070538,GO:0070539,GO:0070540,GO:0070543,GO:0071399	chondrocyte differentiation|chondrocyte hypertrophy|fatty acid binding|extracellular space|cell|apoptotic process|acute-phase response|inflammatory response|heart development|cell proliferation|positive regulation of cell proliferation|response to toxic substance|embryo development ending in birth or egg hatching|positive regulation of myotube differentiation|fatty acid transport|long-chain fatty…
EXOC3L	564.928	0.233653	4.49574	2.07117	1.05044	6.93e-06	0.000275955	Up	0.780632	0.660385	0.697083	1.05921	0.948235	1.57275	1.53287	3.30614	1.37026	1.76951	2.06566	2.57083	GeneID:423478,Genbank:XM_015287830.2,CGNC:51978	exocyst complex component 3 like	GO:0000145,GO:0000149,GO:0006887,GO:0051601	exocyst|SNARE binding|exocytosis|exocyst localization
F13A1	2807.24	0.305054	5.8226	3.42525	1.77621	5.79e-09	7.34e-07	Up	3.81865	1.99752	3.0535	2.53741	2.99914	6.14498	7.1958	21.1098	6.80971	10.1317	9.50082	16.0667	GeneID:395420,Genbank:NM_204685.1,CGNC:49310	coagulation factor XIII A chain			ko04610	Complement and coagulation cascades
F3	855.989	0.29199	4.30476	2.38989	1.25694	1.67e-05	0.000553766	Up	2.51344	2.10118	1.50907	1.43758	2.05915	4.46252	4.13409	7.75086	3.25318	5.13159	7.28134	6.94096	GeneID:429084,Genbank:XM_426640.4,CGNC:4183	coagulation factor III, tissue factor	GO:0001938,GO:0002020,GO:0002541,GO:0004252,GO:0005543,GO:0005615,GO:0005886,GO:0006919,GO:0007596,GO:0009986,GO:0010641,GO:0016021,GO:0019221,GO:0031012,GO:0045766,GO:0051897,GO:0062023,GO:1905286	positive regulation of endothelial cell proliferation|protease binding|activation of plasma proteins involved in acute inflammatory response|serine-type endopeptidase activity|phospholipid binding|extracellular space|plasma membrane|activation of cysteine-type endopeptidase activity involved in apoptotic process|blood coagulation|cell surface|positive regulation of platelet-derived growth factor …	ko04610	Complement and coagulation cascades
FAH	100.635	0.31942	3.33744	2.09369	1.06604	0.000845542	0.0119931	Up	0.270803	0.396472	0.292114	0.523395	0.129461	0.481395	0.549396	0.585204	1.12633	0.584443	0.578892	1.40039	GeneID:415482,Genbank:NM_001277473.1,CGNC:4886	fumarylacetoacetate hydrolase	GO:0004334,GO:0005829,GO:0006527,GO:0006559,GO:0006572,GO:0046872,GO:0070062,GO:1902000	fumarylacetoacetase activity|cytosol|arginine catabolic process|L-phenylalanine catabolic process|tyrosine catabolic process|metal ion binding|extracellular exosome|homogentisate catabolic process	ko00350,ko00643	Tyrosine metabolism|Styrene degradation
FAM166A	111.232	0.376539	-2.93926	0.46434	-1.10675	0.00328998	0.0319032	Down	0.897701	1.12418	0.573644	1.9552	1.39536	1.4844	0.897732	0.987569	0.459386	0.663331	0.269486	0.135157	GeneID:771210,Genbank:XM_001234502.5,CGNC:56602	family with sequence similarity 166 member A	GO:0000226,GO:0000278,GO:0003924,GO:0005200,GO:0005525,GO:0005737,GO:0005874,GO:0007017	microtubule cytoskeleton organization|mitotic cell cycle|GTPase activity|structural constituent of cytoskeleton|GTP binding|cytoplasm|microtubule|microtubule-based process
FAM179A	153.088	0.583194	-3.18572	0.275879	-1.85789	0.00144396	0.0177059	Down	1.031	0.15591	1.07521	0.124157	0.111028	0.139648	0.0983562	0.0939736	0.155165	0.194151	0.0964798	0.144993	GeneID:421296,Genbank:XM_025148653.1,CGNC:51462	family with sequence similarity 179 member A
FAM198A	52.7075	0.355295	-3.56087	0.416054	-1.26516	0.000369623	0.00640105	Down	0.211643	0.179226	0.160506	0.349187	0.429099	0.524087	0.0840988	0.0627454	0.137887	0.229161	0.10233	0.125571	GeneID:100857278,Genbank:XM_004939431.3,CGNC:66104	family with sequence similarity 198 member A	GO:0005576,GO:0043231	extracellular region|intracellular membrane-bounded organelle
FAM19A3	29.8584	0.387739	3.29544	2.42464	1.27777	0.000982682	0.013461	Up	0.210528	0.252105	0.160347	0.254452	0.326483	0.267266	0.3814	0.788963	0.310766	0.765577	0.266601	0.533827	GeneID:419874,Genbank:XM_015299027.2,CGNC:66355	family with sequence similarity 19 member A3, C-C motif chemokine like	GO:0005737	cytoplasm
FAM19A4	13.374	0.475262	-3.38155	0.328253	-1.60712	0.000720785	0.0105583	Down	0.028032	0.0504637	0.0748008	0.020719	0.053894	0.0639846	0.00877879	0.00913184	0.0379005	0.0276576	0.0154438	0.0102381	GeneID:771511,Genbank:XM_004944680.3,CGNC:66667	family with sequence similarity 19 member A4, C-C motif chemokine like	GO:0005576,GO:0042391,GO:0051930	extracellular region|regulation of membrane potential|regulation of sensory perception of pain
FAM26F	147.332	0.399574	7.19088	7.32731	2.87328	6.44e-13	2.33e-10	Up	0.439844	0.412296	0.783988	0.289194	0.180481	0.545896	2.12714	4.88401	2.03375	1.72653	4.98959	2.36381	GeneID:421744,Genbank:XM_419776.4,CGNC:11113	family with sequence similarity 26 member F	GO:0005887,GO:0006811	integral component of plasma membrane|ion transport
FANCB	153.968	0.391328	2.8521	2.16761	1.1161	0.00434321	0.0388233	Up	0.123224	0.141122	0.113723	0.425275	0.553739	0.400632	0.468989	0.906527	0.616518	0.456514	0.619075	0.771983	GeneID:418628,Genbank:XM_015273257.2,CGNC:12411	Fanconi anemia complementation group B			ko03460	Fanconi anemia pathway
FCER1G	104.898	0.327646	4.24346	2.62143	1.39036	2.2e-05	0.000688589	Up	2.48093	6.61584	6.21385	2.35643	5.58024	7.78364	7.32193	13.9636	9.48249	20.4721	10.6649	13.3403	GeneID:100049618,Genbank:NM_001098611.1,CGNC:59246	Fc fragment of IgE receptor Ig	GO:0004888,GO:0005886,GO:0016021,GO:0019863,GO:0031623,GO:0032753,GO:0038156,GO:0045087,GO:0071404	transmembrane signaling receptor activity|plasma membrane|integral component of membrane|IgE binding|receptor internalization|positive regulation of interleukin-4 production|interleukin-3-mediated signaling pathway|innate immune response|cellular response to low-density lipoprotein particle stimulus	ko04650,ko04072,ko04664,ko04611,ko04071	Natural killer cell mediated cytotoxicity|Phospholipase D signaling pathway|Fc epsilon RI signaling pathway|Platelet activation|Sphingolipid signaling pathway
FCER2	321.088	0.241495	5.45463	2.49193	1.31726	4.91e-08	4.5e-06	Up	1.1359	1.69351	3.16886	1.28242	1.33561	2.12991	4.61767	5.74235	3.46777	4.57702	4.93314	4.45286	GeneID:100858751,Genbank:XM_003643371.4,CGNC:64350	Fc fragment of IgE receptor II	GO:0005537,GO:0009986,GO:0016021,GO:0042806,GO:0046872	mannose binding|cell surface|integral component of membrane|fucose binding|metal ion binding	ko04640	Hematopoietic cell lineage
FCGBP	167372	0.246212	4.82735	2.27924	1.18855	1.38e-06	7.23e-05	Up	57.0209	23.1498	29.6185	27.8693	27.3301	23.878	58.1271	82.0274	66.3291	41.5574	75.1654	96.4303	GeneID:424904,Genbank:XM_025153730.1,CGNC:52281	Fc fragment of IgG binding protein	GO:0070062	extracellular exosome
FETUB	971.107	0.212253	-5.16808	0.467507	-1.09694	2.37e-07	1.7e-05	Down	10.5711	9.88708	7.8735	13.114	12.2696	7.26609	6.26805	6.1218	4.80928	3.01758	5.18451	4.84305	GeneID:395404,Genbank:NM_001277408.1,CGNC:6534	fetuin B	GO:0004869,GO:0005576,GO:0005615,GO:0007338,GO:0007339,GO:0008191,GO:0010951	cysteine-type endopeptidase inhibitor activity|extracellular region|extracellular space|single fertilization|binding of sperm to zona pellucida|metalloendopeptidase inhibitor activity|negative regulation of endopeptidase activity
FGF19	19.1688	0.53576	3.26818	3.36583	1.75096	0.00108242	0.014437	Up	0.0225895	0.0336504	0.0625043	0.0909598	0.0994804	0.0676339	0.141609	0.268437	0.0695337	0.285742	0.0876299	0.304119	GeneID:395394,Genbank:NM_204674.2,CGNC:66203	fibroblast growth factor 19	GO:0000165,GO:0001934,GO:0005088,GO:0005104,GO:0005576,GO:0005622,GO:0007399,GO:0008083,GO:0008284,GO:0008543,GO:0010629,GO:0016303,GO:0046326,GO:0046330,GO:0046934,GO:0051897,GO:0070374,GO:0070858	MAPK cascade|positive regulation of protein phosphorylation|Ras guanyl-nucleotide exchange factor activity|fibroblast growth factor receptor binding|extracellular region|intracellular|nervous system development|growth factor activity|positive regulation of cell proliferation|fibroblast growth factor receptor signaling pathway|negative regulation of gene expression|1-phosphatidylinositol-3-kinase …	ko04010,ko04015,ko04810,ko04014,ko04151	MAPK signaling pathway|Rap1 signaling pathway|Regulation of actin cytoskeleton|Ras signaling pathway|PI3K-Akt signaling pathway
FGG	125.298	0.474026	5.43285	5.96	2.57531	5.55e-08	5.02e-06	Up	0.0434032	0.173171	0.158245	0.397932	0.0918944	0.307748	0.238057	1.68725	0.933037	1.41408	1.01718	1.20477	GeneID:395837,Genbank:NM_204989.2,CGNC:7041	fibrinogen gamma chain	GO:0005102,GO:0005198,GO:0005577,GO:0005737,GO:0007160,GO:0009306,GO:0009897,GO:0031091,GO:0031639,GO:0034116,GO:0036345,GO:0042730,GO:0042803,GO:0045907,GO:0045921,GO:0046872,GO:0050714,GO:0050839,GO:0051258,GO:0051592,GO:0070374,GO:0070527,GO:0071347,GO:0071354,GO:0072378,GO:0072562,GO:0090277,GO:0090331,GO:1902042,GO:2000352	signaling receptor binding|structural molecule activity|fibrinogen complex|cytoplasm|cell-matrix adhesion|protein secretion|external side of plasma membrane|platelet alpha granule|plasminogen activation|positive regulation of heterotypic cell-cell adhesion|platelet maturation|fibrinolysis|protein homodimerization activity|positive regulation of vasoconstriction|positive regulation of exocytosis|m…	ko04610,ko04611	Complement and coagulation cascades|Platelet activation
FOXE3	162.888	0.283214	-5.1445	0.364252	-1.45699	2.68e-07	1.85e-05	Down	0.348658	0.332607	0.224639	0.249677	0.308436	0.270367	0.166794	0.0931808	0.15933	0.0819575	0.0952232	0.0441604	GeneID:772006,Genbank:XM_004936919.3,CGNC:66678	forkhead box E3	GO:0002088,GO:0003677,GO:0003700,GO:0005634,GO:0006355,GO:0043565	lens development in camera-type eye|DNA binding|DNA-binding transcription factor activity|nucleus|regulation of transcription, DNA-templated|sequence-specific DNA binding
FOXO6	410.31	0.303138	-4.16369	0.416915	-1.26218	3.13e-05	0.000908643	Down	1.05691	1.11204	1.99365	4.23704	2.64481	2.88974	1.33547	0.961164	0.73701	0.921627	0.92681	0.93407	GeneID:100857767,Genbank:XM_015297575.2,CGNC:65289	forkhead box O6	GO:0000122,GO:0000981,GO:0003700,GO:0005634,GO:0005737,GO:0006357,GO:0007613,GO:0008134,GO:0008286,GO:0042593,GO:0043565,GO:0045944,GO:0060999	negative regulation of transcription by RNA polymerase II|DNA-binding transcription factor activity, RNA polymerase II-specific|DNA-binding transcription factor activity|nucleus|cytoplasm|regulation of transcription by RNA polymerase II|memory|transcription factor binding|insulin receptor signaling pathway|glucose homeostasis|sequence-specific DNA binding|positive regulation of transcription by R…
FREM2	414.521	0.416635	-3.03867	0.415807	-1.26601	0.00237626	0.0253576	Down	0.231649	0.456542	1.15032	0.289498	0.36911	0.345368	0.234327	0.0752758	0.180561	0.297929	0.300557	0.196859	GeneID:418893,Genbank:XM_417087.6,CGNC:12801	FRAS1 related extracellular matrix protein 2	GO:0001654,GO:0002009,GO:0005604,GO:0005886,GO:0007154,GO:0007155,GO:0007507,GO:0016021,GO:0042733,GO:0046872,GO:0048839,GO:0070062	eye development|morphogenesis of an epithelium|basement membrane|plasma membrane|cell communication|cell adhesion|heart development|integral component of membrane|embryonic digit morphogenesis|metal ion binding|inner ear development|extracellular exosome
FYB	2615.48	0.308189	5.42037	3.18325	1.6705	5.95e-08	5.35e-06	Up	1.08623	1.48046	2.53856	1.33277	1.50285	2.39869	2.73136	10.2263	3.07136	6.21213	4.48537	6.37362	GeneID:427448,Genbank:XM_015277341.2,CGNC:2773	FYN binding protein	GO:0005634,GO:0005829,GO:0005886,GO:0006955,GO:0008289,GO:0015629,GO:0030054,GO:0044877,GO:0072659	nucleus|cytosol|plasma membrane|immune response|lipid binding|actin cytoskeleton|cell junction|protein-containing complex binding|protein localization to plasma membrane	ko04015	Rap1 signaling pathway
G6PC	31.7101	0.376161	-2.88242	0.471636	-1.08425	0.00394638	0.0362347	Down	0.355074	0.270842	0.34056	0.383044	0.511104	0.269262	0.177213	0.0559584	0.114165	0.273794	0.193734	0.199736	GeneID:100857298,Genbank:XM_003642817.3,CGNC:65712	glucose-6-phosphatase catalytic subunit	GO:0004346,GO:0005789,GO:0005980,GO:0006094,GO:0006641,GO:0008202,GO:0010468,GO:0015760,GO:0016021,GO:0016773,GO:0035264,GO:0042301,GO:0042593,GO:0042632,GO:0046415,GO:0051156	glucose-6-phosphatase activity|endoplasmic reticulum membrane|glycogen catabolic process|gluconeogenesis|triglyceride metabolic process|steroid metabolic process|regulation of gene expression|glucose-6-phosphate transport|integral component of membrane|phosphotransferase activity, alcohol group as acceptor|multicellular organism growth|phosphate ion binding|glucose homeostasis|cholesterol homeost…	ko04973,ko00052,ko04920,ko04922,ko04152,ko04910,ko04068,ko04151,ko00500,ko00010	Carbohydrate digestion and absorption|Galactose metabolism|Adipocytokine signaling pathway|Glucagon signaling pathway|AMPK signaling pathway|Insulin signaling pathway|FoxO signaling pathway|PI3K-Akt signaling pathway|Starch and sucrose metabolism|Glycolysis / Gluconeogenesis
GABRA1	12.718	0.854392	3.41767	7.56864	2.92003	0.00063159	0.00962258	Up	0	0.0101559	0.0165804	0.00888062	0	0.025493	0.0337337	0.108459	0.0726517	0.115592	0.0489953	0.00572707	GeneID:374214,Genbank:XM_025154781.1,CGNC:49087	gamma-aminobutyric acid type A receptor alpha1 subunit	GO:0004890,GO:0005237,GO:0005254,GO:0005887,GO:0007165,GO:0007214,GO:0007268,GO:0022851,GO:0030054,GO:0032590,GO:0034220,GO:0034707,GO:0042391,GO:0043005,GO:0045202,GO:0045211,GO:0050877,GO:0051932,GO:0060078,GO:0098794,GO:0098982,GO:1902476,GO:1902711,GO:1904315	GABA-A receptor activity|inhibitory extracellular ligand-gated ion channel activity|chloride channel activity|integral component of plasma membrane|signal transduction|gamma-aminobutyric acid signaling pathway|chemical synaptic transmission|GABA-gated chloride ion channel activity|cell junction|dendrite membrane|ion transmembrane transport|chloride channel complex|regulation of membrane potential…	ko04723,ko04727,ko04080,ko04742	Retrograde endocannabinoid signaling|GABAergic synapse|Neuroactive ligand-receptor interaction|Taste transduction
GABRA5	8.94686	0.814522	4.27409	11.1683	3.48134	1.92e-05	0.000619549	Up	0.00636905	0.00633611	0.00675475	0	0.00610072	0.0188026	0.0296743	0.0555955	0.0129076	0.151167	0.0345626	0.0418714	GeneID:418684,Genbank:XM_004938469.3,CGNC:12555	gamma-aminobutyric acid type A receptor alpha5 subunit			ko04723,ko04727,ko04080,ko04742	Retrograde endocannabinoid signaling|GABAergic synapse|Neuroactive ligand-receptor interaction|Taste transduction
GADD45G	69.9126	0.517212	3.29015	3.25285	1.7017	0.00100135	0.013692	Up	0.0709142	0.543797	1.00339	0.82612	0.340005	0.129853	0.446054	3.41586	0.82598	0.519236	1.36198	0.511543	GeneID:429929,Genbank:NM_001044666.1,CGNC:119	growth arrest and DNA damage inducible gamma	GO:0000185,GO:0005634,GO:0005737,GO:0006915,GO:0007275,GO:0030154,GO:0043065,GO:0046330,GO:0051726,GO:1900745	activation of MAPKKK activity|nucleus|cytoplasm|apoptotic process|multicellular organism development|cell differentiation|positive regulation of apoptotic process|positive regulation of JNK cascade|regulation of cell cycle|positive regulation of p38MAPK cascade	ko04068,ko04115,ko04210,ko04010,ko04110	FoxO signaling pathway|p53 signaling pathway|Apoptosis|MAPK signaling pathway|Cell cycle
GBP	806.841	0.386083	6.39266	5.53314	2.4681	1.63e-10	3.4e-08	Up	1.21899	1.50565	1.69765	0.626616	1.47969	1.9647	2.70988	16.2794	4.33015	6.85477	7.37712	10.5989	GeneID:395366,Genbank:NM_204652.2,CGNC:49284	guanylate binding protein	GO:0000139,GO:0003924,GO:0005525,GO:0005576,GO:0005886,GO:0042742,GO:0051607	Golgi membrane|GTPase activity|GTP binding|extracellular region|plasma membrane|defense response to bacterium|defense response to virus
GBP1	4941.85	0.208892	7.81956	3.10253	1.63345	5.3e-15	4.74e-12	Up	7.14427	7.70497	7.20547	15.539	11.252	9.81326	36.8637	46.5896	25.7388	21.2778	26.1693	21.9938	GeneID:419563,Genbank:XM_417710.4,CGNC:51030	guanylate binding protein 1	GO:0000139,GO:0003924,GO:0005525,GO:0005576,GO:0005886,GO:0042742,GO:0051607	Golgi membrane|GTPase activity|GTP binding|extracellular region|plasma membrane|defense response to bacterium|defense response to virus
GBP4L	4578.32	0.261956	4.65674	2.32924	1.21986	3.21e-06	0.000146688	Up	16.5951	7.73201	18.243	19.7476	19.4464	22.4166	64.1095	53.2145	26.3289	35.0313	30.9141	27.553	GeneID:415922,Genbank:XM_015292901.1,CGNC:50115	guanylate-binding protein 4-like	GO:0000139,GO:0003924,GO:0005525,GO:0005634,GO:0005654,GO:0005737,GO:0005794,GO:0005829,GO:0006955,GO:0015629,GO:0034504,GO:0042803,GO:0048471,GO:0060333,GO:0060337,GO:0071346,GO:0071347,GO:0071356	Golgi membrane|GTPase activity|GTP binding|nucleus|nucleoplasm|cytoplasm|Golgi apparatus|cytosol|immune response|actin cytoskeleton|protein localization to nucleus|protein homodimerization activity|perinuclear region of cytoplasm|interferon-gamma-mediated signaling pathway|type I interferon signaling pathway|cellular response to interferon-gamma|cellular response to interleukin-1|cellular respons…
GCH1	910.684	0.284165	6.89192	3.88641	1.95844	5.5e-12	1.58e-09	Up	1.91867	2.39751	2.86592	3.90085	2.49656	5.68578	8.62346	21.7622	10.5814	9.30597	11.0941	15.1266	GeneID:396146,Genbank:NM_205223.1,CGNC:9262	GTP cyclohydrolase 1	GO:0003933,GO:0003934,GO:0005525,GO:0005634,GO:0005737,GO:0006729,GO:0008270,GO:0035998,GO:0045429,GO:0046654	GTP cyclohydrolase activity|GTP cyclohydrolase I activity|GTP binding|nucleus|cytoplasm|tetrahydrobiopterin biosynthetic process|zinc ion binding|7,8-dihydroneopterin 3'-triphosphate biosynthetic process|positive regulation of nitric oxide biosynthetic process|tetrahydrofolate biosynthetic process	ko00790	Folate biosynthesis
GCHFR	79.484	0.322709	-3.52195	0.454842	-1.13656	0.000428386	0.00726648	Down	2.44677	1.17442	0.684501	1.01471	1.46325	1.46777	0.720201	0.633339	0.903294	0.613718	0.474995	0.561594	GeneID:423003,Genbank:NM_001199522.1,CGNC:3290	GTP cyclohydrolase I feedback regulator	GO:0004857,GO:0005634,GO:0005654,GO:0005737,GO:0005829,GO:0009890,GO:0016597,GO:0019899,GO:0030425,GO:0030742,GO:0031965,GO:0032991,GO:0042470,GO:0043105,GO:0044549,GO:0051291,GO:0065003	enzyme inhibitor activity|nucleus|nucleoplasm|cytoplasm|cytosol|negative regulation of biosynthetic process|amino acid binding|enzyme binding|dendrite|GTP-dependent protein binding|nuclear membrane|protein-containing complex|melanosome|negative regulation of GTP cyclohydrolase I activity|GTP cyclohydrolase binding|protein heterooligomerization|protein-containing complex assembly
GDF15	71.8661	0.377863	5.16026	3.8634	1.94987	2.47e-07	1.75e-05	Up	0.52577	0.244122	0.193461	0.333862	0.155042	0.477996	0.511296	1.50082	0.88583	0.907641	0.902977	1.39512	GeneID:101748931,Genbank:XM_025144363.1,CGNC:68409	growth differentiation factor 15	GO:0000187,GO:0002023,GO:0005125,GO:0005160,GO:0005576,GO:0005615,GO:0005634,GO:0005737,GO:0008083,GO:0010862,GO:0030509,GO:0035860,GO:0040015,GO:0042803,GO:0042981,GO:0043408,GO:0048468,GO:0051897,GO:0060395,GO:0060400	activation of MAPK activity|reduction of food intake in response to dietary excess|cytokine activity|transforming growth factor beta receptor binding|extracellular region|extracellular space|nucleus|cytoplasm|growth factor activity|positive regulation of pathway-restricted SMAD protein phosphorylation|BMP signaling pathway|glial cell-derived neurotrophic factor receptor signaling pathway|negative…
GDF5	45.2337	0.358325	-3.02114	0.472194	-1.08255	0.00251828	0.0264255	Down	0.352917	0.565847	0.312043	0.182546	0.298441	0.28195	0.175989	0.13924	0.169488	0.267352	0.198779	0.105163	GeneID:374249,Genbank:NM_204338.1,CGNC:1254	growth differentiation factor 5	GO:0002062,GO:0005102,GO:0005125,GO:0005160,GO:0005615,GO:0005886,GO:0007178,GO:0008083,GO:0009612,GO:0010862,GO:0030326,GO:0030509,GO:0030513,GO:0032331,GO:0032332,GO:0035136,GO:0035137,GO:0036122,GO:0040014,GO:0042802,GO:0042981,GO:0043408,GO:0043524,GO:0043932,GO:0045666,GO:0048468,GO:0050680,GO:0060390,GO:0060395,GO:0060591,GO:2001054	chondrocyte differentiation|signaling receptor binding|cytokine activity|transforming growth factor beta receptor binding|extracellular space|plasma membrane|transmembrane receptor protein serine/threonine kinase signaling pathway|growth factor activity|response to mechanical stimulus|positive regulation of pathway-restricted SMAD protein phosphorylation|embryonic limb morphogenesis|BMP signaling…	ko04060,ko04390,ko04350	Cytokine-cytokine receptor interaction|Hippo signaling pathway|TGF-beta signaling pathway
GIMAP1	2438.75	0.200691	6.67496	2.53082	1.3396	2.47e-11	6.06e-09	Up	7.37847	8.73909	4.91065	6.50145	3.94497	7.70421	14.4561	19.5544	14.9555	11.9337	15.4868	19.8142	GeneID:429681,Genbank:XM_015281109.2,CGNC:53738	GTPase, IMAP family member 1	GO:0005525,GO:0005739,GO:0005783,GO:0005794,GO:0005829,GO:0070232	GTP binding|mitochondrion|endoplasmic reticulum|Golgi apparatus|cytosol|regulation of T cell apoptotic process
GIMAP5L	129.98	0.306976	3.77689	2.23366	1.15941	0.000158801	0.00335823	Up	0.230437	0.162285	0.240307	0.102012	0.211681	0.278895	0.260425	0.561413	0.412179	0.57013	0.462551	0.503585	GeneID:101751844,Genbank:XM_015281172.2,CGNC:71259	GTPase IMAP family member 5-like	GO:0005525,GO:0005739,GO:0005783,GO:0005794,GO:0005829,GO:0070232	GTP binding|mitochondrion|endoplasmic reticulum|Golgi apparatus|cytosol|regulation of T cell apoptotic process
GIMAP7L6	456.867	0.330039	3.96835	2.47892	1.30971	7.24e-05	0.00178351	Up	1.40076	1.91104	4.23969	1.68522	2.96205	5.41416	3.86791	10.6122	5.41249	7.44162	7.07397	7.83126	GeneID:429682,Genbank:XM_004939063.3,CGNC:53739	GTPase IMAP family member 7-like	GO:0003924,GO:0005525,GO:0005783,GO:0005794,GO:0005811,GO:0005829,GO:0042802,GO:0042803,GO:0043231,GO:0046039	GTPase activity|GTP binding|endoplasmic reticulum|Golgi apparatus|lipid droplet|cytosol|identical protein binding|protein homodimerization activity|intracellular membrane-bounded organelle|GTP metabolic process
GNA14	50.7295	0.468181	-2.73758	0.411315	-1.28169	0.00618922	0.0491303	Down	0.0312039	0.140406	0.118267	0.065695	0.0323485	0.0533425	0.0113989	0.0562394	0.0172612	0.0404507	0.013009	0.0381637	GeneID:431611,Genbank:XM_025144796.1,CGNC:11291	G protein subunit alpha 14	GO:0001664,GO:0003924,GO:0005525,GO:0005834,GO:0005886,GO:0007188,GO:0031683,GO:0046872,GO:0060158	G protein-coupled receptor binding|GTPase activity|GTP binding|heterotrimeric G-protein complex|plasma membrane|adenylate cyclase-modulating G protein-coupled receptor signaling pathway|G-protein beta/gamma-subunit complex binding|metal ion binding|phospholipase C-activating dopamine receptor signaling pathway	ko04020	Calcium signaling pathway
GPR132	332.991	0.40474	3.86406	2.9566	1.56394	0.000111517	0.00252323	Up	0.204222	0.233682	0.654699	0.151951	0.258505	0.519861	0.380693	1.59446	0.44353	1.06567	1.10209	1.05087	GeneID:100859188,Genbank:XM_004936418.3,CGNC:66148	G protein-coupled receptor 132	GO:0000082,GO:0004930,GO:0005887,GO:0010972	G1/S transition of mitotic cell cycle|G protein-coupled receptor activity|integral component of plasma membrane|negative regulation of G2/M transition of mitotic cell cycle
GPR149	69.7668	0.327512	4.1967	2.59272	1.37447	2.71e-05	0.000815251	Up	0.0433041	0.0395283	0.0390692	0.0259984	0.0383563	0.0494478	0.0573102	0.154571	0.0546785	0.1313	0.0766656	0.0648575	GeneID:395382,Genbank:XM_015291648.2,CGNC:7866	G protein-coupled receptor 149	GO:0001547,GO:0004930,GO:0005887,GO:0007218,GO:0030273,GO:0042923,GO:0060280	antral ovarian follicle growth|G protein-coupled receptor activity|integral component of plasma membrane|neuropeptide signaling pathway|melanin-concentrating hormone receptor activity|neuropeptide binding|negative regulation of ovulation
GPR171	95.1663	0.356097	2.86446	2.02796	1.02003	0.00417716	0.0376437	Up	0.345698	0.359869	0.622456	0.241631	0.388842	0.861371	0.326613	0.963069	0.680194	1.65535	1.12614	0.803879	GeneID:101749516,Genbank:NM_001317400.1,CGNC:7903	G protein-coupled receptor 171	GO:0004930,GO:0005886,GO:0007186,GO:0016021,GO:0045028,GO:0045638	G protein-coupled receptor activity|plasma membrane|G protein-coupled receptor signaling pathway|integral component of membrane|G protein-coupled purinergic nucleotide receptor activity|negative regulation of myeloid cell differentiation
GPR174	157.462	0.365553	2.91348	2.09221	1.06503	0.00357428	0.0338399	Up	0.36944	0.327459	0.765433	0.230022	0.466187	0.660236	0.350159	1.07998	0.633184	1.28701	1.35278	0.915474	GeneID:422146,Genbank:XM_025149544.1,CGNC:3016	G protein-coupled receptor 174	GO:0004930,GO:0005887,GO:0035025,GO:0043029,GO:0045125,GO:0051482	G protein-coupled receptor activity|integral component of plasma membrane|positive regulation of Rho protein signal transduction|T cell homeostasis|bioactive lipid receptor activity|positive regulation of cytosolic calcium ion concentration involved in phospholipase C-activating G protein-coupled signaling pathway
GPR18	135.524	0.428715	2.86826	2.34513	1.22967	0.00412735	0.0373772	Up	0.702068	0.45571	1.43354	0.305619	0.440964	1.1628	0.730195	2.39722	0.84517	2.82097	2.14417	2.15001	GeneID:100858263,Genbank:XM_003640541.4,CGNC:66127	G protein-coupled receptor 18	GO:0004930,GO:0005886,GO:0016021,GO:0030659	G protein-coupled receptor activity|plasma membrane|integral component of membrane|cytoplasmic vesicle membrane
GPR25	3.501	1.13447	-2.82942	0.108075	-3.2099	0.00466331	0.0405639	Down	0.190441	0.442219	0.19636	0	0.373356	0.499883	0.0881294	0	0.0925389	0	0.112807	0	GeneID:770582,Genbank:XM_015275387.2,CGNC:56133	G protein-coupled receptor 25	GO:0001525,GO:0001570,GO:0001702,GO:0005886,GO:0007369,GO:0007507,GO:0008078,GO:0016021,GO:0016477,GO:0035479,GO:0035987,GO:0043951,GO:0045766,GO:0048738,GO:0051281,GO:0060182,GO:0060976,GO:0090162,GO:1900107,GO:1903589,GO:1904325	angiogenesis|vasculogenesis|gastrulation with mouth forming second|plasma membrane|gastrulation|heart development|mesodermal cell migration|integral component of membrane|cell migration|angioblast cell migration from lateral mesoderm to midline|endodermal cell differentiation|negative regulation of cAMP-mediated signaling|positive regulation of angiogenesis|cardiac muscle tissue development|posit…
GPR35L	402.841	0.301296	3.83279	2.22654	1.1548	0.0001267	0.00279604	Up	0.901696	1.40536	1.92772	0.807484	1.43936	2.67788	2.07906	5.19112	2.1678	3.44726	2.96754	4.65787	GeneID:100857983,Genbank:XM_015277070.2,CGNC:65082	G protein-coupled receptor 35-like	GO:0004930,GO:0005886,GO:0005887,GO:0007010,GO:0007186,GO:0007204,GO:0016494,GO:0035025,GO:0051482,GO:0070098,GO:1901386,GO:1904456	G protein-coupled receptor activity|plasma membrane|integral component of plasma membrane|cytoskeleton organization|G protein-coupled receptor signaling pathway|positive regulation of cytosolic calcium ion concentration|C-X-C chemokine receptor activity|positive regulation of Rho protein signal transduction|positive regulation of cytosolic calcium ion concentration involved in phospholipase C-act…
GPR78	186.882	0.902743	-3.39805	0.119281	-3.06757	0.000678673	0.0101268	Down	0.156843	0.0642729	0.0946343	1.41774	3.96054	2.00925	0.303175	0.169541	0.154821	0.256527	0.0475589	0.10512	GeneID:428798,Genbank:XM_426354.5,CGNC:11624	G protein-coupled receptor 78	GO:0004930,GO:0005622,GO:0005886,GO:0007189,GO:0016021	G protein-coupled receptor activity|intracellular|plasma membrane|adenylate cyclase-activating G protein-coupled receptor signaling pathway|integral component of membrane
GSDMA	282.528	0.22523	5.47932	2.35236	1.23411	4.27e-08	4.01e-06	Up	0.449675	0.477234	0.452192	0.359391	0.405042	0.482519	0.562494	1.224	0.682723	1.15157	0.890341	1.041	GeneID:426132,Genbank:XM_025143983.1,CGNC:52687	gasdermin A	GO:0001786,GO:0005546,GO:0005737,GO:0005829,GO:0005886,GO:0006915,GO:0048471,GO:0070269,GO:0070273	phosphatidylserine binding|phosphatidylinositol-4,5-bisphosphate binding|cytoplasm|cytosol|plasma membrane|apoptotic process|perinuclear region of cytoplasm|pyroptosis|phosphatidylinositol-4-phosphate binding
GSTT1L	3023.42	0.389929	-4.35828	0.30791	-1.69942	1.31e-05	0.000458665	Down	17.5506	28.7513	18.2508	24.8156	61.3913	82.9056	22.8343	11.2	4.37192	10.0869	13.1432	11.87	GeneID:769847,Genbank:XM_001231970.5,CGNC:55583	glutathione S-transferase theta 1-like	GO:0004364,GO:0005737,GO:0006749	glutathione transferase activity|cytoplasm|glutathione metabolic process	ko00982,ko00480,ko00980	Drug metabolism - cytochrome P450|Glutathione metabolism|Metabolism of xenobiotics by cytochrome P450
GVINP1	5347.3	0.485586	7.70974	13.3961	3.74374	1.26e-14	8.71e-12	Up	0.59575	1.33671	1.11252	0.717857	0.454869	0.793223	1.98801	20.7416	6.80496	6.47831	8.48789	19.9421	GeneID:428660,Genbank:XM_426218.6,CGNC:53425	GTPase, very large interferon inducible pseudogene 1	GO:0005525,GO:0005634,GO:0005829	GTP binding|nucleus|cytosol
GYS2	541.404	0.328908	-4.14155	0.388992	-1.36219	3.45e-05	0.000991521	Down	1.22839	1.75513	1.52309	2.9526	3.50503	1.55986	1.47134	0.374637	0.412167	0.641064	0.924322	0.970979	GeneID:418201,Genbank:XM_015291547.2,CGNC:10009	glycogen synthase 2	GO:0004373,GO:0005536,GO:0005737,GO:0005829,GO:0005856,GO:0005938,GO:0005978,GO:0006091,GO:0009744,GO:0009749,GO:0019901,GO:0030864,GO:0042803,GO:0043265,GO:0061547	glycogen (starch) synthase activity|glucose binding|cytoplasm|cytosol|cytoskeleton|cell cortex|glycogen biosynthetic process|generation of precursor metabolites and energy|response to sucrose|response to glucose|protein kinase binding|cortical actin cytoskeleton|protein homodimerization activity|ectoplasm|glycogen synthase activity, transferring glucose-1-phosphate	ko04922,ko04152,ko04910,ko04151,ko00500	Glucagon signaling pathway|AMPK signaling pathway|Insulin signaling pathway|PI3K-Akt signaling pathway|Starch and sucrose metabolism
HCK	159.557	0.549625	3.18931	3.37041	1.75293	0.00142612	0.0175722	Up	0.102614	0.0911682	0.470994	0.0906567	0.130329	0.385672	0.218081	0.415186	0.2971	0.77862	0.458131	1.57647	GeneID:419280,Genbank:XM_015296448.1,CGNC:4919	HCK proto-oncogene, Src family tyrosine kinase	GO:0001784,GO:0004713,GO:0004715,GO:0005102,GO:0005524,GO:0005654,GO:0005764,GO:0005794,GO:0005829,GO:0005856,GO:0005886,GO:0005901,GO:0005925,GO:0006887,GO:0006909,GO:0006954,GO:0007169,GO:0008284,GO:0008360,GO:0018108,GO:0030133,GO:0030154,GO:0031234,GO:0038083,GO:0042995,GO:0043066,GO:0045087,GO:0046777,GO:0050764,GO:0050830,GO:0051090,GO:0071801,GO:2000251	phosphotyrosine residue binding|protein tyrosine kinase activity|non-membrane spanning protein tyrosine kinase activity|signaling receptor binding|ATP binding|nucleoplasm|lysosome|Golgi apparatus|cytosol|cytoskeleton|plasma membrane|caveola|focal adhesion|exocytosis|phagocytosis|inflammatory response|transmembrane receptor protein tyrosine kinase signaling pathway|positive regulation of cell prol…	ko04666,ko04062	Fc gamma R-mediated phagocytosis|Chemokine signaling pathway
HELZ2	18161	0.288394	5.30418	2.88724	1.52969	1.13e-07	9.3e-06	Up	8.82209	7.09399	8.48874	15.1893	8.09195	8.67702	52.3688	30.9929	18.114	13.1998	27.1131	18.2597	GeneID:419265,Genbank:XM_004947281.3,CGNC:50953	helicase with zinc finger 2	GO:0000184,GO:0003677,GO:0004004,GO:0005524,GO:0005654,GO:0005737,GO:0030374,GO:0045944,GO:0046872	nuclear-transcribed mRNA catabolic process, nonsense-mediated decay|DNA binding|ATP-dependent RNA helicase activity|ATP binding|nucleoplasm|cytoplasm|nuclear receptor transcription coactivator activity|positive regulation of transcription by RNA polymerase II|metal ion binding
HERC4L	8396.59	0.460894	3.56762	3.12594	1.64429	0.000360243	0.00629597	Up	6.52189	5.49286	5.57099	22.9944	11.8393	6.55194	61.5528	42.3915	20.7725	14.3529	22.9294	17.2004	GeneID:422513,Genbank:XM_420476.6,CGNC:51762	hect domain and RLD 4-like	GO:0001650,GO:0004842,GO:0005829,GO:0007283,GO:0016567,GO:0030154,GO:0061630	fibrillar center|ubiquitin-protein transferase activity|cytosol|spermatogenesis|protein ubiquitination|cell differentiation|ubiquitin protein ligase activity
HGF	429.324	0.321405	3.19491	2.03759	1.02686	0.00139873	0.0174282	Up	0.264918	0.583437	0.671732	0.285514	0.370031	0.279795	0.586505	1.48643	0.777321	1.21208	0.639437	0.521605	GeneID:395941,Genbank:XM_015300900.2,CGNC:49562	hepatocyte growth factor	GO:0000187,GO:0000902,GO:0001889,GO:0001934,GO:0004252,GO:0008083,GO:0014068,GO:0030335,GO:0032715,GO:0032733,GO:0033137,GO:0035729,GO:0042056,GO:0042802,GO:0043066,GO:0043154,GO:0048012,GO:0050728,GO:0050731,GO:0051450,GO:0060326,GO:0060665,GO:0090201,GO:1900744,GO:1901299,GO:1902042,GO:1902947,GO:2000573	activation of MAPK activity|cell morphogenesis|liver development|positive regulation of protein phosphorylation|serine-type endopeptidase activity|growth factor activity|positive regulation of phosphatidylinositol 3-kinase signaling|positive regulation of cell migration|negative regulation of interleukin-6 production|positive regulation of interleukin-10 production|negative regulation of peptidyl…	ko04060,ko04015,ko04014,ko04151,ko04510	Cytokine-cytokine receptor interaction|Rap1 signaling pathway|Ras signaling pathway|PI3K-Akt signaling pathway|Focal adhesion
HIST1H111R	1064.77	0.262955	3.8392	2.01327	1.00954	0.000123438	0.00273996	Up	8.77619	11.3644	11.333	29.5725	25.1959	28.3245	35.9236	44.4419	39.8764	29.782	29.9766	33.7591	GeneID:427896,Genbank:NM_001081703.1,CGNC:53222	histone cluster 1, H1.11R	GO:0000786,GO:0003690,GO:0005634,GO:0006334,GO:0006355,GO:0016584,GO:0030261,GO:0031492,GO:0031936,GO:0045910	nucleosome|double-stranded DNA binding|nucleus|nucleosome assembly|regulation of transcription, DNA-templated|nucleosome positioning|chromosome condensation|nucleosomal DNA binding|negative regulation of chromatin silencing|negative regulation of DNA recombination
HPGD	19912.9	0.246957	-4.27111	0.48137	-1.05478	1.95e-05	0.000625245	Down	111.698	61.9787	125.966	83.7005	74.0186	69.2783	57.1814	34.9833	38.2035	23.1915	54.5086	45.9136	GeneID:422567,Genbank:XM_025149634.1,CGNC:8187	hydroxyprostaglandin dehydrogenase 15-(NAD)
HPS5	4138.16	0.205023	5.86188	2.3003	1.20182	4.58e-09	5.95e-07	Up	4.19348	3.65881	4.03712	3.765	4.10503	5.44372	6.37341	15.5407	6.51864	12.7921	7.94286	12.0703	GeneID:423079,Genbank:XM_015286662.2,CGNC:51884	HPS5, biogenesis of lysosomal organelles complex 2 subunit 2	GO:0006953,GO:0034364	acute-phase response|high-density lipoprotein particle
HPX	298.016	0.464396	5.29563	5.49937	2.45927	1.19e-07	9.51e-06	Up	0.331404	0.655059	0.427622	1.08757	0.600606	2.43096	2.08805	8.32021	4.21384	5.59414	3.90724	4.82352	GeneID:419076,Genbank:XM_015280936.2,CGNC:15517	hemopexin	GO:0002639,GO:0002925,GO:0005615,GO:0005623,GO:0006879,GO:0015232,GO:0020027,GO:0042168,GO:0042531,GO:0046872,GO:0060335	positive regulation of immunoglobulin production|positive regulation of humoral immune response mediated by circulating immunoglobulin|extracellular space|cell|cellular iron ion homeostasis|heme transporter activity|hemoglobin metabolic process|heme metabolic process|positive regulation of tyrosine phosphorylation of STAT protein|metal ion binding|positive regulation of interferon-gamma-mediated …
HRH3L	91.5975	0.249499	4.01706	2.00313	1.00225	5.89e-05	0.00153424	Up	0.373715	0.315318	0.448601	0.334496	0.28355	0.611344	0.546472	1.03163	0.522153	1.31214	0.762265	0.896426	GeneID:428525,Genbank:XM_015277986.2,CGNC:53390	histamine receptor H3-like	GO:0001505,GO:0004969,GO:0005886,GO:0016021	regulation of neurotransmitter levels|histamine receptor activity|plasma membrane|integral component of membrane	ko04080	Neuroactive ligand-receptor interaction
HS3ST3B1L	2880.08	0.279351	-4.15215	0.447541	-1.15991	3.29e-05	0.000948499	Down	14.9153	10.2734	11.3318	14.6826	12.2007	9.72973	11.6483	3.45295	5.96847	4.15529	4.79646	3.69462	GeneID:769421,Genbank:XM_003642322.4,CGNC:55238	heparan sulfate glucosamine 3-O-sulfotransferase 3B1-like	GO:0000139,GO:0005887,GO:0006477,GO:0008467,GO:0033872	Golgi membrane|integral component of plasma membrane|protein sulfation|[heparan sulfate]-glucosamine 3-sulfotransferase 1 activity|[heparan sulfate]-glucosamine 3-sulfotransferase 3 activity	ko00534	Glycosaminoglycan biosynthesis - heparan sulfate / heparin
HSD3B7	560.8	0.242202	-4.67058	0.456528	-1.13122	3e-06	0.000139235	Down	5.27944	4.07643	5.02577	3.73118	5.55402	4.35396	2.38533	1.98975	2.10991	1.07341	3.35735	1.64391	GeneID:417505,Genbank:XM_415754.5,CGNC:1253	hydroxy-delta-5-steroid dehydrogenase, 3 beta- and steroid delta-isomerase 7	GO:0001558,GO:0003854,GO:0005789,GO:0005811,GO:0006694,GO:0006707,GO:0016021,GO:0016491,GO:0016616,GO:0035754,GO:0043231,GO:0047016	regulation of cell growth|3-beta-hydroxy-delta5-steroid dehydrogenase activity|endoplasmic reticulum membrane|lipid droplet|steroid biosynthetic process|cholesterol catabolic process|integral component of membrane|oxidoreductase activity|oxidoreductase activity, acting on the CH-OH group of donors, NAD or NADP as acceptor|B cell chemotaxis|intracellular membrane-bounded organelle|cholest-5-ene-3-…	ko00120	Primary bile acid biosynthesis
HSPB9	48.5485	0.464664	3.75387	3.35029	1.74429	0.000174128	0.00359243	Up	0.517477	0.425685	0.379016	0.261677	0.919082	0.305736	0.799625	3.47257	0.941442	1.41775	0.545065	1.48821	GeneID:428310,Genbank:NM_001010842.2,CGNC:53331	heat shock protein family B (small) member 9
IAPP	21.0922	1.06914	-2.80722	0.124885	-3.00133	0.00499703	0.0423286	Down	0.357337	0.502578	0	1.2252	1.01882	0.0291438	0.0553417	0.0287493	0.210029	0	0	0.0650877	GeneID:396362,Genbank:NM_205397.1,CGNC:9942	islet amyloid polypeptide	GO:0005179,GO:0005615,GO:0019233,GO:0042802,GO:0043025,GO:0045596,GO:0045779	hormone activity|extracellular space|sensory perception of pain|identical protein binding|neuronal cell body|negative regulation of cell differentiation|negative regulation of bone resorption
IFI27L2	3610.31	0.383448	4.89575	3.67378	1.87727	9.79e-07	5.39e-05	Up	2.11873	6.02627	5.80719	10.5829	13.2568	6.53511	36.8083	30.043	29.9993	15.9348	9.00355	19.4608	GeneID:403121,Genbank:XM_015297644.2,CGNC:49867	interferon, alpha-inducible protein 27-like 2
IFIH1	8473.1	0.332452	5.59852	3.6332	1.86124	2.16e-08	2.27e-06	Up	4.84088	6.04811	6.01181	13.8134	7.97398	6.9818	46.6452	44.7622	17.6316	11.6717	24.7145	17.9943	GeneID:424185,Genbank:NM_001193638.1,CGNC:8422	interferon induced with helicase C domain 1	GO:0003677,GO:0003725,GO:0003727,GO:0004386,GO:0005524,GO:0005634,GO:0005829,GO:0008270,GO:0009597,GO:0009615,GO:0016032,GO:0016579,GO:0016925,GO:0032480,GO:0032727,GO:0032728,GO:0034344,GO:0035549,GO:0039528,GO:0039530,GO:0042802,GO:0043021,GO:0045087,GO:0051607,GO:0060760,GO:0071360,GO:1902741,GO:1904469,GO:2000778	DNA binding|double-stranded RNA binding|single-stranded RNA binding|helicase activity|ATP binding|nucleus|cytosol|zinc ion binding|detection of virus|response to virus|viral process|protein deubiquitination|protein sumoylation|negative regulation of type I interferon production|positive regulation of interferon-alpha production|positive regulation of interferon-beta production|regulation of type …	ko04622	RIG-I-like receptor signaling pathway
IFIT5	14429.4	0.58408	5.22651	8.29765	3.0527	1.73e-07	1.3e-05	Up	6.71758	5.8016	11.8592	30.081	13.2694	12.287	204.655	212.246	55.7202	37.0085	89.1871	46.9876	GeneID:423790,Genbank:NM_001320422.1,CGNC:52052	interferon induced protein with tetratricopeptide repeats 5	GO:0000049,GO:0000339,GO:0003690,GO:0003723,GO:0003727,GO:0005829,GO:0005886,GO:0008266,GO:0015629,GO:0032587,GO:0043123,GO:0043231,GO:0045071,GO:0045087,GO:0045177,GO:0051607	tRNA binding|RNA cap binding|double-stranded DNA binding|RNA binding|single-stranded RNA binding|cytosol|plasma membrane|poly(U) RNA binding|actin cytoskeleton|ruffle membrane|positive regulation of I-kappaB kinase/NF-kappaB signaling|intracellular membrane-bounded organelle|negative regulation of viral genome replication|innate immune response|apical part of cell|defense response to virus
IFITM1	13445.8	0.271197	4.0413	2.1376	1.09599	5.32e-05	0.001413	Up	364.669	406.539	186.582	381.466	233.903	294.991	930.393	1063.53	720.377	398.588	438.201	519.087	GeneID:422993,Genbank:NM_001350059.1,CGNC:51870	interferon-induced transmembrane protein 1	GO:0005765,GO:0005886,GO:0006955,GO:0009615,GO:0016021,GO:0031902,GO:0032897,GO:0032991,GO:0034341,GO:0035455,GO:0035456,GO:0045071,GO:0046597,GO:0051607,GO:0060337	lysosomal membrane|plasma membrane|immune response|response to virus|integral component of membrane|late endosome membrane|negative regulation of viral transcription|protein-containing complex|response to interferon-gamma|response to interferon-alpha|response to interferon-beta|negative regulation of viral genome replication|negative regulation of viral entry into host cell|defense response to vi…
IFITM3	9187.31	0.29728	4.41297	2.48266	1.31189	1.02e-05	0.000382079	Up	67.2208	99.8914	124.479	285.964	151.78	97.4559	343.971	540.009	334.441	342.071	235.349	211.068	GeneID:770612,Genbank:NM_001350061.1,CGNC:56156	interferon-induced transmembrane protein 3	GO:0005886,GO:0016021	plasma membrane|integral component of membrane
IFITM5	523.996	0.328941	3.96463	2.46935	1.30413	7.35e-05	0.00180083	Up	1.79829	2.09306	3.17231	4.1758	3.92816	3.60347	4.3246	14.2096	4.7539	10.0711	8.65402	3.92075	GeneID:422992,Genbank:NM_001199498.1,CGNC:3115	interferon induced transmembrane protein 5	GO:0001701,GO:0005886,GO:0005887,GO:0030282,GO:0030500,GO:0060349	in utero embryonic development|plasma membrane|integral component of plasma membrane|bone mineralization|regulation of bone mineralization|bone morphogenesis
IFNG	24.765	0.756502	5.51842	18.0597	4.1747	3.42e-08	3.33e-06	Up	0	0	0	0.044782	0.0163789	0.0342851	0.129771	0.864166	0.0870243	0.267301	0.654554	0.388242	GeneID:396054,Genbank:NM_205149.1,CGNC:7521	interferon gamma	GO:0000060,GO:0001959,GO:0002250,GO:0005125,GO:0005133,GO:0005615,GO:0005622,GO:0006959,GO:0007050,GO:0010508,GO:0010628,GO:0010634,GO:0010835,GO:0031334,GO:0032700,GO:0032735,GO:0032747,GO:0032834,GO:0033141,GO:0033160,GO:0034393,GO:0040008,GO:0042116,GO:0042531,GO:0045429,GO:0045672,GO:0045892,GO:0045918,GO:0048662,GO:0050796,GO:0051044,GO:0051607,GO:0051712,GO:0060333,GO:0060550,GO:0060552,GO:…	protein import into nucleus, translocation|regulation of cytokine-mediated signaling pathway|adaptive immune response|cytokine activity|interferon-gamma receptor binding|extracellular space|intracellular|humoral immune response|cell cycle arrest|positive regulation of autophagy|positive regulation of gene expression|positive regulation of epithelial cell migration|regulation of protein ADP-ribosy…	ko04066,ko04660,ko04650,ko04380,ko04612,ko04060,ko03050,ko04630,ko04350,ko04140	HIF-1 signaling pathway|T cell receptor signaling pathway|Natural killer cell mediated cytotoxicity|Osteoclast differentiation|Antigen processing and presentation|Cytokine-cytokine receptor interaction|Proteasome|Jak-STAT signaling pathway|TGF-beta signaling pathway|Regulation of autophagy
IFNKL1	3.82198	1.57501	3.42846	42.2204	5.39987	0.000607024	0.009391	Up	0	0	0	0	0	0	0	0.102318	0.0119549	0.0634534	0.152785	0.0394908	GeneID:101750245,Genbank:XM_015280184.1,CGNC:69699	interferon kappa-like 1	GO:0002250,GO:0002286,GO:0002323,GO:0005125,GO:0005132,GO:0005576,GO:0005615,GO:0006355,GO:0006959,GO:0008285,GO:0009615,GO:0019221,GO:0030101,GO:0030183,GO:0033141,GO:0042100,GO:0043330,GO:0045089,GO:0051607	adaptive immune response|T cell activation involved in immune response|natural killer cell activation involved in immune response|cytokine activity|type I interferon receptor binding|extracellular region|extracellular space|regulation of transcription, DNA-templated|humoral immune response|negative regulation of cell proliferation|response to virus|cytokine-mediated signaling pathway|natural kill…	ko04060,ko04620,ko04650,ko04140,ko04630,ko04623,ko04622,ko04151	Cytokine-cytokine receptor interaction|Toll-like receptor signaling pathway|Natural killer cell mediated cytotoxicity|Regulation of autophagy|Jak-STAT signaling pathway|Cytosolic DNA-sensing pathway|RIG-I-like receptor signaling pathway|PI3K-Akt signaling pathway
IGSF1L6	52.5597	0.922214	3.9382	12.3965	3.63186	8.21e-05	0.00196885	Up	0	0	0.15549	0	0.145701	0.072831	0.0695242	0.940492	0.306603	0.392507	0.252093	1.14436	GeneID:100858226,Genbank:XM_025146115.1,CGNC:64852	immunoglobulin superfamily member 1-like 6	GO:0005518,GO:0005887,GO:0007596,GO:0038063,GO:0038064,GO:0038065,GO:0097197	collagen binding|integral component of plasma membrane|blood coagulation|collagen-activated tyrosine kinase receptor signaling pathway|collagen receptor activity|collagen-activated signaling pathway|tetraspanin-enriched microdomain
IGSF1L7	17.686	0.847899	2.94702	5.65205	2.49877	0.00320855	0.0312731	Up	0.0279172	0	0.0277638	0.0243516	0	0.131405	0.42026	0.213513	0.055222	0.346702	0.152454	0.431408	GeneID:100859075,Genbank:XM_015273747.2,CGNC:64046	immunoglobulin superfamily member 1-like 7	GO:0005576,GO:0006355,GO:0015026,GO:0016021,GO:0034711,GO:0038102	extracellular region|regulation of transcription, DNA-templated|coreceptor activity|integral component of membrane|inhibin binding|activin receptor antagonist activity
IKBKE	1169.99	0.190946	6.96653	2.51443	1.33023	3.25e-12	9.69e-10	Up	0.99971	0.777798	1.23737	0.894168	0.964825	1.43296	2.9095	3.55894	1.614	2.13069	2.6379	2.83251	GeneID:430480,Genbank:XM_015299066.2,CGNC:10056	inhibitor of kappa light polypeptide gene enhancer in B-cells, kinase epsilon			ko04620,ko04623,ko04622	Toll-like receptor signaling pathway|Cytosolic DNA-sensing pathway|RIG-I-like receptor signaling pathway
IKZF1	1266.05	0.342534	2.92314	2.00177	1.00128	0.00346518	0.0329919	Up	0.910042	0.975717	2.03223	0.524931	0.937515	1.91942	1.0402	3.39218	1.37273	3.10067	2.16628	3.10523	GeneID:395974,Genbank:XM_025147054.1,CGNC:49585	IKAROS family zinc finger 1	GO:0002377,GO:0003700,GO:0005634,GO:0005654,GO:0007204,GO:0007275,GO:0016049,GO:0032993,GO:0044212,GO:0045892,GO:0045944,GO:0046872	immunoglobulin production|DNA-binding transcription factor activity|nucleus|nucleoplasm|positive regulation of cytosolic calcium ion concentration|multicellular organism development|cell growth|protein-DNA complex|transcription regulatory region DNA binding|negative regulation of transcription, DNA-templated|positive regulation of transcription by RNA polymerase II|metal ion binding
IL10	4.96631	0.994297	3.25492	9.4241	3.23636	0.00113425	0.0148899	Up	0	0.00720964	0	0	0.0138855	0	0	0.0141866	0.00732629	0.0479718	0.0080028	0.0156411	GeneID:428264,Genbank:XM_025143715.1,CGNC:588	interleukin 10	GO:0001938,GO:0002740,GO:0002826,GO:0002875,GO:0002904,GO:0005125,GO:0005576,GO:0005615,GO:0006954,GO:0006955,GO:0030886,GO:0030889,GO:0032695,GO:0032715,GO:0032720,GO:0032800,GO:0034115,GO:0035729,GO:0042742,GO:0042832,GO:0044130,GO:0045019,GO:0045077,GO:0045348,GO:0045787,GO:0050715,GO:0051045,GO:0051091,GO:0051384,GO:0060302,GO:0071222,GO:1902895,GO:1903034,GO:1903208,GO:1903672,GO:1904706,GO:…	positive regulation of endothelial cell proliferation|negative regulation of cytokine secretion involved in immune response|negative regulation of T-helper 1 type immune response|negative regulation of chronic inflammatory response to antigenic stimulus|positive regulation of B cell apoptotic process|cytokine activity|extracellular region|extracellular space|inflammatory response|immune response|…	ko04060,ko04630,ko04672,ko04068,ko04660	Cytokine-cytokine receptor interaction|Jak-STAT signaling pathway|Intestinal immune network for IgA production|FoxO signaling pathway|T cell receptor signaling pathway
IL10RA	144.568	0.389987	3.24702	2.40543	1.26629	0.0011662	0.01526	Up	0.417428	0.404724	0.85241	0.341683	0.398775	0.743328	0.537678	1.63839	0.642151	2.22917	1.14727	1.38319	GeneID:419771,Genbank:NM_001039597.1,CGNC:17006	interleukin 10 receptor subunit alpha			ko04060,ko04630	Cytokine-cytokine receptor interaction|Jak-STAT signaling pathway
IL12RB1	97.7695	0.299609	6.11335	3.55934	1.83161	9.76e-10	1.58e-07	Up	0.14677	0.226147	0.182383	0.120918	0.104295	0.197911	0.230139	0.746809	0.534822	0.620067	0.579339	0.494832	GeneID:101749221,Genbank:XM_025144369.1,CGNC:68693	interleukin 12 receptor subunit beta 1			ko04060,ko04630	Cytokine-cytokine receptor interaction|Jak-STAT signaling pathway
IL13RA2	563.183	0.57987	6.3325	12.7465	3.67203	2.41e-10	4.83e-08	Up	0.184215	0.248139	0.280557	0.132172	0.277983	0.939843	1.3579	6.71225	1.648	6.19777	4.12543	4.83701	GeneID:422219,Genbank:XM_015278230.2,CGNC:14149	interleukin 13 receptor subunit alpha 2	GO:0002638,GO:0004896,GO:0005576,GO:0009897,GO:0016021,GO:0016064,GO:0019955,GO:0043235,GO:0043305	negative regulation of immunoglobulin production|cytokine receptor activity|extracellular region|external side of plasma membrane|integral component of membrane|immunoglobulin mediated immune response|cytokine binding|receptor complex|negative regulation of mast cell degranulation	ko04630	Jak-STAT signaling pathway
IL17A	49.514	0.462788	2.85784	2.50112	1.32258	0.00426529	0.038307	Up	0.369589	0.0998008	0.454109	0.509427	0.682449	0.749264	0.618607	1.61193	0.40947	0.853671	0.989901	1.73503	GeneID:395111,Genbank:NM_204460.1,CGNC:49174	interleukin 17A	GO:0005125,GO:0005615,GO:0006954	cytokine activity|extracellular space|inflammatory response
IL17REL	361.142	0.399793	3.53921	2.66651	1.41495	0.000401324	0.00685633	Up	0.44027	0.453752	1.72402	0.285911	0.477424	0.757651	1.01456	2.22753	0.919135	2.57054	2.50495	1.96365	GeneID:769256,Genbank:XM_015273739.2,CGNC:55112	interleukin 17 receptor E like	GO:0030368	interleukin-17 receptor activity
IL18	2316.57	0.31022	7.38513	4.894	2.29101	1.52e-13	7.72e-11	Up	1.18084	1.34427	1.59723	1.64253	1.74992	3.44805	4.25402	15.3532	4.48166	11.4381	9.1635	8.99711	GeneID:395312,Genbank:XM_015297946.2,CGNC:5957	interleukin 18	GO:0005125,GO:0005615,GO:0006954,GO:0006955,GO:0035710,GO:0050671,GO:1902715	cytokine activity|extracellular space|inflammatory response|immune response|CD4-positive, alpha-beta T cell activation|positive regulation of lymphocyte proliferation|positive regulation of interferon-gamma secretion	ko04060,ko04621,ko04623	Cytokine-cytokine receptor interaction|NOD-like receptor signaling pathway|Cytosolic DNA-sensing pathway
IL18BP	70.8061	0.467957	7.41198	11.0693	3.46849	1.24e-13	6.52e-11	Up	0.274615	0.322571	0.349006	0.123643	0.53161	0.758846	1.48795	7.65591	2.64034	2.87308	5.18882	5.30207	GeneID:107052452,Genbank:XM_015280902.2,CGNC:75455	interleukin 18 binding protein	GO:0005615,GO:0032496,GO:0042007,GO:0042088,GO:0070301,GO:0071356	extracellular space|response to lipopolysaccharide|interleukin-18 binding|T-helper 1 type immune response|cellular response to hydrogen peroxide|cellular response to tumor necrosis factor
IL18R1	529.42	0.313317	5.01132	2.96932	1.57013	5.41e-07	3.29e-05	Up	0.497882	0.432395	1.03285	0.483312	0.960295	1.22341	1.01525	3.5406	1.55949	2.56165	2.06915	3.11138	GeneID:418717,Genbank:NM_001145225.2,CGNC:12591	interleukin 18 receptor 1	GO:0004908,GO:0005886,GO:0006954,GO:0006955,GO:0007165,GO:0016021,GO:0030101,GO:0032729,GO:0035655,GO:0038023,GO:0042007,GO:0042008,GO:0045063,GO:0051092,GO:0071345,GO:0120163,GO:1901224,GO:2000556	interleukin-1 receptor activity|plasma membrane|inflammatory response|immune response|signal transduction|integral component of membrane|natural killer cell activation|positive regulation of interferon-gamma production|interleukin-18-mediated signaling pathway|signaling receptor activity|interleukin-18 binding|interleukin-18 receptor activity|T-helper 1 cell differentiation|positive regulation of…	ko04060,ko04668	Cytokine-cytokine receptor interaction|TNF signaling pathway
IL18RAP	34.9039	0.454302	4.33514	3.91623	1.96946	1.46e-05	0.000496605	Up	0.0312053	0.0469422	0.0502535	0.0229159	0.0248378	0.0363354	0.0779853	0.271863	0.05825	0.106779	0.134585	0.0931717	GeneID:101750396,Genbank:XM_015277818.2,CGNC:12592	interleukin 18 receptor accessory protein	GO:0005886,GO:0006954,GO:0006955,GO:0008283,GO:0032609,GO:0032635,GO:0035655,GO:0035744,GO:0042008,GO:0042119,GO:0045092,GO:0045954,GO:0051092,GO:0070301	plasma membrane|inflammatory response|immune response|cell proliferation|interferon-gamma production|interleukin-6 production|interleukin-18-mediated signaling pathway|T-helper 1 cell cytokine production|interleukin-18 receptor activity|neutrophil activation|interleukin-18 receptor complex|positive regulation of natural killer cell mediated cytotoxicity|positive regulation of NF-kappaB transcript…	ko04060	Cytokine-cytokine receptor interaction
IL1B	219.042	0.502064	6.01853	8.12119	3.02169	1.76e-09	2.55e-07	Up	0.158829	0.426524	0.256127	0.224818	0.367447	1.74597	1.38187	7.48845	1.47215	5.90734	3.3931	4.28597	GeneID:395196,Genbank:XM_015297469.1,CGNC:49208	interleukin 1, beta	GO:0000165,GO:0000187,GO:0001660,GO:0005125,GO:0005149,GO:0005178,GO:0005764,GO:0005776,GO:0005829,GO:0006955,GO:0008285,GO:0010575,GO:0010718,GO:0019221,GO:0019904,GO:0030213,GO:0030335,GO:0030730,GO:0031410,GO:0031663,GO:0032725,GO:0032729,GO:0032757,GO:0034116,GO:0035505,GO:0035690,GO:0042102,GO:0043122,GO:0043491,GO:0045086,GO:0045429,GO:0045766,GO:0045840,GO:0045893,GO:0050766,GO:0050796,GO:…	MAPK cascade|activation of MAPK activity|fever generation|cytokine activity|interleukin-1 receptor binding|integrin binding|lysosome|autophagosome|cytosol|immune response|negative regulation of cell proliferation|positive regulation of vascular endothelial growth factor production|positive regulation of epithelial to mesenchymal transition|cytokine-mediated signaling pathway|protein domain specif…	ko04623,ko04640,ko04668,ko04380,ko04060,ko04620,ko04010,ko04621,ko04064,ko04750	Cytosolic DNA-sensing pathway|Hematopoietic cell lineage|TNF signaling pathway|Osteoclast differentiation|Cytokine-cytokine receptor interaction|Toll-like receptor signaling pathway|MAPK signaling pathway|NOD-like receptor signaling pathway|NF-kappa B signaling pathway|Inflammatory mediator regulation of TRP channels
IL1R2	1001.58	0.587312	4.6132	6.54043	2.70939	3.97e-06	0.000173252	Up	0.4379	1.08933	1.10953	0.257265	0.251176	2.37036	4.13826	11.0515	3.90488	5.05653	3.59673	7.39464	GeneID:418715,Genbank:XM_015277810.2,CGNC:12587	interleukin 1 receptor type 2			ko04060,ko04010,ko04640	Cytokine-cytokine receptor interaction|MAPK signaling pathway|Hematopoietic cell lineage
IL20RA	1220.86	0.296718	7.61159	4.78492	2.25849	2.71e-14	1.79e-11	Up	1.52584	1.74404	1.98133	1.09874	0.975405	1.65906	3.70178	4.63576	4.15054	9.92043	10.2247	10.1041	GeneID:421686,Genbank:XM_419723.5,CGNC:10376	interleukin 20 receptor subunit alpha	GO:0005886,GO:0016021,GO:0019221,GO:0042015,GO:0045124,GO:2001244	plasma membrane|integral component of membrane|cytokine-mediated signaling pathway|interleukin-20 binding|regulation of bone resorption|positive regulation of intrinsic apoptotic signaling pathway	ko04060,ko04630	Cytokine-cytokine receptor interaction|Jak-STAT signaling pathway
IL22	281.46	0.571118	7.12939	16.8155	4.07172	1.01e-12	3.48e-10	Up	0.0588264	0.0417379	0.0266733	0.0672819	0.0322978	0.357293	0.415649	3.38275	1.17364	2.21146	1.67882	2.21399	GeneID:417838,Genbank:XM_025147965.1,CGNC:7522	interleukin 22			ko04060,ko04630	Cytokine-cytokine receptor interaction|Jak-STAT signaling pathway
IL22RA2	1774	0.62171	4.46938	6.86214	2.77866	7.84e-06	0.000308215	Up	0.403121	0.899963	0.305596	0.634953	0.394994	3.51182	2.81408	10.7448	3.40028	7.94457	6.10822	10.1381	GeneID:770428,Genbank:XM_025149285.1,CGNC:10375	interleukin 22 receptor subunit alpha 2			ko04060,ko04630	Cytokine-cytokine receptor interaction|Jak-STAT signaling pathway
IL4I1	502.434	0.883258	4.89512	20.024	4.32366	9.82e-07	5.39e-05	Up	0.0762508	0.0989732	0.115199	0.101433	0.0728369	1.49703	1.20487	11.782	2.16598	6.6735	5.46644	7.84298	GeneID:417039,Genbank:NM_001099351.3,CGNC:50416	interleukin 4 induced 1	GO:0001716,GO:0005576,GO:0006915,GO:0031640,GO:0035821,GO:0042742,GO:0044179,GO:0046983,GO:0050660,GO:0090729	L-amino-acid oxidase activity|extracellular region|apoptotic process|killing of cells of other organism|modification of morphology or physiology of other organism|defense response to bacterium|hemolysis in other organism|protein dimerization activity|flavin adenine dinucleotide binding|toxin activity	ko00400,ko00380,ko00950,ko00350,ko00280,ko00250,ko00270,ko00360	Phenylalanine, tyrosine and tryptophan biosynthesis|Tryptophan metabolism|Isoquinoline alkaloid biosynthesis|Tyrosine metabolism|Valine, leucine and isoleucine degradation|Alanine, aspartate and glutamate metabolism|Cysteine and methionine metabolism|Phenylalanine metabolism
IL6	47.0538	0.601349	5.51667	9.96894	3.31744	3.45e-08	3.35e-06	Up	0.011552	0.00926461	0.00495592	0.0101835	0.00667354	0.0207331	0.0152128	0.207736	0.0236513	0.0864356	0.138634	0.0795573	GeneID:395337,Genbank:XM_015281283.2,CGNC:8294	interleukin 6	GO:0001781,GO:0002384,GO:0002675,GO:0005125,GO:0005138,GO:0005615,GO:0005896,GO:0006953,GO:0008083,GO:0010574,GO:0031175,GO:0032722,GO:0032755,GO:0032966,GO:0033138,GO:0042102,GO:0042531,GO:0043065,GO:0043066,GO:0043410,GO:0045727,GO:0045944,GO:0048661,GO:0050871,GO:0051024,GO:0051091,GO:0051384,GO:0051607,GO:0060252,GO:0070102,GO:0070301,GO:0070417,GO:0071222	neutrophil apoptotic process|hepatic immune response|positive regulation of acute inflammatory response|cytokine activity|interleukin-6 receptor binding|extracellular space|interleukin-6 receptor complex|acute-phase response|growth factor activity|regulation of vascular endothelial growth factor production|neuron projection development|positive regulation of chemokine production|positive regulati…	ko04066,ko04623,ko04640,ko04668,ko04672,ko04151,ko04060,ko04620,ko04621,ko04630,ko04068	HIF-1 signaling pathway|Cytosolic DNA-sensing pathway|Hematopoietic cell lineage|TNF signaling pathway|Intestinal immune network for IgA production|PI3K-Akt signaling pathway|Cytokine-cytokine receptor interaction|Toll-like receptor signaling pathway|NOD-like receptor signaling pathway|Jak-STAT signaling pathway|FoxO signaling pathway
IL6R	348.879	0.248155	4.39123	2.12831	1.08971	1.13e-05	0.000412958	Up	1.61392	2.74657	2.1918	1.16974	2.26865	2.58521	2.82752	5.13999	3.68725	5.32676	4.46115	4.09683	GeneID:693252,Genbank:XM_025143427.1,CGNC:54349	interleukin 6 receptor	GO:0002827,GO:0004896,GO:0005143,GO:0005896,GO:0008083,GO:0009897,GO:0010536,GO:0019955,GO:0019981,GO:0032729,GO:0032816,GO:0042104,GO:0042164,GO:0042531,GO:0043235,GO:0043514,GO:0045519,GO:0050671,GO:0051135,GO:0070743	positive regulation of T-helper 1 type immune response|cytokine receptor activity|interleukin-12 receptor binding|interleukin-6 receptor complex|growth factor activity|external side of plasma membrane|positive regulation of activation of Janus kinase activity|cytokine binding|interleukin-6 binding|positive regulation of interferon-gamma production|positive regulation of natural killer cell activa…	ko04060,ko04066,ko04630,ko04640,ko04151	Cytokine-cytokine receptor interaction|HIF-1 signaling pathway|Jak-STAT signaling pathway|Hematopoietic cell lineage|PI3K-Akt signaling pathway
IRF1	7483.84	0.192076	7.33885	2.65666	1.40961	2.15e-13	9.93e-11	Up	17.7438	14.7336	14.1428	23.8437	15.9563	24.2202	35.7093	72.6885	49.6316	29.7208	46.4184	52.528	GeneID:396384,Genbank:XM_015294015.1,CGNC:5120	interferon regulatory factor 1	GO:0000790,GO:0000978,GO:0001077,GO:0005737,GO:0006915,GO:0007050,GO:0008285,GO:0032728,GO:0034124,GO:0035458,GO:0043374,GO:0045084,GO:0045590,GO:0045892,GO:0051607,GO:0060333,GO:0071260,GO:2000564	nuclear chromatin|RNA polymerase II proximal promoter sequence-specific DNA binding|proximal promoter DNA-binding transcription activator activity, RNA polymerase II-specific|cytoplasm|apoptotic process|cell cycle arrest|negative regulation of cell proliferation|positive regulation of interferon-beta production|regulation of MyD88-dependent toll-like receptor signaling pathway|cellular response t…	ko04917	Prolactin signaling pathway
IRF5	382.108	0.323116	3.56582	2.22248	1.15217	0.000362717	0.00632468	Up	0.290145	0.495152	0.934169	0.327689	0.385179	0.712113	0.664279	1.57557	0.840144	1.58836	0.825111	1.34661	GeneID:430409,Genbank:XM_025151342.1,CGNC:53929	interferon regulatory factor 5	GO:0003700,GO:0005634,GO:0005737,GO:0019221,GO:0032494,GO:0032495,GO:0042802,GO:0043065,GO:0043565,GO:0044212,GO:0045087,GO:0045944,GO:0051607	DNA-binding transcription factor activity|nucleus|cytoplasm|cytokine-mediated signaling pathway|response to peptidoglycan|response to muramyl dipeptide|identical protein binding|positive regulation of apoptotic process|sequence-specific DNA binding|transcription regulatory region DNA binding|innate immune response|positive regulation of transcription by RNA polymerase II|defense response to virus	ko04620	Toll-like receptor signaling pathway
IRF7	2577.83	0.162044	7.00565	2.19653	1.13522	2.46e-12	7.48e-10	Up	12.9848	11.6205	7.88139	12.7456	14.107	12.0083	39.8158	25.7853	21.6425	20.862	24.8262	21.426	GeneID:396330,Genbank:NM_205372.1,CGNC:10648	interferon regulatory factor 7	GO:0002224,GO:0003700,GO:0005634,GO:0005737,GO:0044212,GO:0051607	toll-like receptor signaling pathway|DNA-binding transcription factor activity|nucleus|cytoplasm|transcription regulatory region DNA binding|defense response to virus	ko04620,ko04623,ko04622	Toll-like receptor signaling pathway|Cytosolic DNA-sensing pathway|RIG-I-like receptor signaling pathway
IRF9	474.23	0.198622	8.08798	3.04502	1.60645	6.07e-16	6.27e-13	Up	1.86404	1.59855	1.41561	2.22079	1.08517	2.22552	5.79996	7.15535	3.80897	3.54379	4.91526	4.39974	GeneID:395243,Genbank:XM_025142159.1,CGNC:49227	interferon regulatory factor 9	GO:0000788,GO:0000978,GO:0001077,GO:0003700,GO:0005654,GO:0006479,GO:0016279,GO:0034122,GO:0042832,GO:0043011,GO:0043388,GO:0043565,GO:0043966,GO:0043967,GO:0045082,GO:0045086,GO:0045368,GO:0045404,GO:0045893,GO:0045944,GO:0072540,GO:0120162	nuclear nucleosome|RNA polymerase II proximal promoter sequence-specific DNA binding|proximal promoter DNA-binding transcription activator activity, RNA polymerase II-specific|DNA-binding transcription factor activity|nucleoplasm|protein methylation|protein-lysine N-methyltransferase activity|negative regulation of toll-like receptor signaling pathway|defense response to protozoan|myeloid dendrit…
IRG1L	310.313	0.925423	3.37039	8.68806	3.11903	0.000750627	0.0109532	Up	0.0273202	0.301169	0	0	0.115216	0.638931	0.700765	0.521863	2.26331	1.4678	0.728601	2.67819	GeneID:422307,Genbank:XM_015278661.2,CGNC:51696	immunoresponsive 1 homolog (mouse)-like	GO:0002760,GO:0005739,GO:0006952,GO:0006954,GO:0007566,GO:0019679,GO:0032088,GO:0032480,GO:0034136,GO:0034144,GO:0035458,GO:0045824,GO:0047547,GO:0047613,GO:0050728,GO:0071219,GO:0071222,GO:0071346,GO:0071347,GO:0071356,GO:0071393,GO:0072573,GO:2000379	positive regulation of antimicrobial humoral response|mitochondrion|defense response|inflammatory response|embryo implantation|propionate metabolic process, methylcitrate cycle|negative regulation of NF-kappaB transcription factor activity|negative regulation of type I interferon production|negative regulation of toll-like receptor 2 signaling pathway|negative regulation of toll-like receptor 4 s…	ko00660	C5-Branched dibasic acid metabolism
IRX6	52.5364	0.441887	-3.43024	0.349708	-1.51578	0.000603054	0.00935657	Down	0.306981	0.550144	0.476962	0.534269	1.63404	0.535698	0.170852	0.0926852	0.240002	0.228713	0.327795	0.365971	GeneID:107054265,Genbank:XM_025154387.1,CGNC:2620	iroquois homeobox 6	GO:0000981,GO:0005634,GO:0043565	DNA-binding transcription factor activity, RNA polymerase II-specific|nucleus|sequence-specific DNA binding
ISL2	24.8731	0.582677	5.18001	8.10197	3.01827	2.22e-07	1.61e-05	Up	0.0499583	0.0240878	0.10282	0.0442113	0.121719	0.115552	0.182484	0.949945	0.296804	0.552982	0.42658	0.530266	GeneID:396382,Genbank:XM_025154124.1,CGNC:49781	ISL LIM homeobox 2	GO:0005623,GO:0005634,GO:0006355,GO:0007275,GO:0032526,GO:0043565,GO:0046872	cell|nucleus|regulation of transcription, DNA-templated|multicellular organism development|response to retinoic acid|sequence-specific DNA binding|metal ion binding
ITGA4	2016.61	0.356478	2.90109	2.04794	1.03418	0.00371865	0.0348595	Up	0.349788	0.417885	1.21303	0.372329	0.658506	1.03509	0.579848	1.66588	0.869105	2.04938	1.36498	1.7144	GeneID:424121,Genbank:XM_421974.6,CGNC:6820	integrin subunit alpha 4	GO:0001968,GO:0003366,GO:0005886,GO:0005925,GO:0007159,GO:0007160,GO:0007229,GO:0009986,GO:0015026,GO:0016020,GO:0030183,GO:0030198,GO:0030426,GO:0034113,GO:0034446,GO:0034669,GO:0035987,GO:0043025,GO:0043113,GO:0046872,GO:0050776,GO:0050839,GO:0050900,GO:0050901,GO:0050904,GO:0060385,GO:0070062,GO:0071345,GO:0090074,GO:1903238,GO:1905564,GO:1990138,GO:1990405,GO:1990771,GO:2000353,GO:2000406	fibronectin binding|cell-matrix adhesion involved in ameboidal cell migration|plasma membrane|focal adhesion|leukocyte cell-cell adhesion|cell-matrix adhesion|integrin-mediated signaling pathway|cell surface|coreceptor activity|membrane|B cell differentiation|extracellular matrix organization|growth cone|heterotypic cell-cell adhesion|substrate adhesion-dependent cell spreading|integrin alpha4-be…	ko04514,ko04670,ko04672,ko04640,ko04810,ko04151,ko04512,ko04510	Cell adhesion molecules (CAMs)|Leukocyte transendothelial migration|Intestinal immune network for IgA production|Hematopoietic cell lineage|Regulation of actin cytoskeleton|PI3K-Akt signaling pathway|ECM-receptor interaction|Focal adhesion
ITIH2	75.1726	0.513072	-3.05045	0.337954	-1.5651	0.00228496	0.0247632	Down	0.0621446	0.653977	0.288798	0.259634	0.102565	0.444268	0.0729558	0.0766161	0.108819	0.171239	0.0928603	0.173383	GeneID:419110,Genbank:NM_001130741.1,CGNC:5157	inter-alpha-trypsin inhibitor heavy chain 2	GO:0004866,GO:0004867,GO:0005576,GO:0005788,GO:0030212,GO:0043687,GO:0044267,GO:0062023,GO:0070062,GO:0072562	endopeptidase inhibitor activity|serine-type endopeptidase inhibitor activity|extracellular region|endoplasmic reticulum lumen|hyaluronan metabolic process|post-translational protein modification|cellular protein metabolic process|collagen-containing extracellular matrix|extracellular exosome|blood microparticle
K123	655.393	0.383109	7.03323	6.47326	2.69449	2.02e-12	6.26e-10	Up	0.415861	0.547523	0.7971	0.340679	0.465898	1.2596	1.51981	6.14439	1.82907	5.19106	5.32608	4.70714	GeneID:395873,Genbank:XM_015289921.2,CGNC:49525	K123 protein	GO:0002576,GO:0003676,GO:0004519,GO:0005576,GO:0005829,GO:0016020,GO:0046872,GO:0070062	platelet degranulation|nucleic acid binding|endonuclease activity|extracellular region|cytosol|membrane|metal ion binding|extracellular exosome
KAZN	1200.16	0.137714	7.98048	2.14209	1.09902	1.46e-15	1.39e-12	Up	2.99456	2.88565	2.68919	3.96333	2.62323	3.08983	7.518	8.36484	5.8401	4.50818	5.98411	5.84141	GeneID:426211,Genbank:XM_015297197.2,CGNC:52712	kazrin, periplakin interacting protein	GO:0001533,GO:0005654,GO:0005829,GO:0005856,GO:0016607,GO:0030057,GO:0070268	cornified envelope|nucleoplasm|cytosol|cytoskeleton|nuclear speck|desmosome|cornification
KCNA3	306.387	0.398139	5.64027	4.74238	2.24561	1.7e-08	1.83e-06	Up	0.146224	0.278916	0.428414	0.201714	0.160086	0.265128	0.303033	1.72167	0.633267	1.06364	0.939969	1.8263	GeneID:404303,Genbank:XM_025143680.1,CGNC:272	potassium voltage-gated channel subfamily A member 3	GO:0005249,GO:0005251,GO:0005886,GO:0005887,GO:0008076,GO:0015271,GO:0016021,GO:0030424,GO:0034765,GO:0044305,GO:0045121,GO:0051260,GO:0071435,GO:0071805,GO:0098978,GO:0099055,GO:0099056	voltage-gated potassium channel activity|delayed rectifier potassium channel activity|plasma membrane|integral component of plasma membrane|voltage-gated potassium channel complex|outward rectifier potassium channel activity|integral component of membrane|axon|regulation of ion transmembrane transport|calyx of Held|membrane raft|protein homooligomerization|potassium ion export|potassium ion trans…
KCNE2	131.779	0.387748	3.06253	2.27756	1.18749	0.00219478	0.0241303	Up	0.134619	0.294581	0.0730697	0.155417	0.182033	0.401	0.563283	0.583579	0.385573	0.200868	0.530161	0.638201	GeneID:427979,Genbank:XM_025145193.1,CGNC:11955	potassium voltage-gated channel subfamily E regulatory subunit 2	GO:0005242,GO:0005251,GO:0005764,GO:0005783,GO:0005794,GO:0005886,GO:0007568,GO:0008076,GO:0009986,GO:0010107,GO:0015459,GO:0035690,GO:0042803,GO:0043586,GO:0044325,GO:0060306,GO:0060307,GO:0071435,GO:0071805,GO:0086002,GO:0086005,GO:0086009,GO:0086011,GO:0086091,GO:0098915,GO:1901379,GO:1901387,GO:1901800,GO:1901979,GO:1902159,GO:1902259,GO:1902260,GO:1902282	inward rectifier potassium channel activity|delayed rectifier potassium channel activity|lysosome|endoplasmic reticulum|Golgi apparatus|plasma membrane|aging|voltage-gated potassium channel complex|cell surface|potassium ion import|potassium channel regulator activity|cellular response to drug|protein homodimerization activity|tongue development|ion channel binding|regulation of membrane repolari…	ko04971	Gastric acid secretion
KIF17	65.3784	0.486451	-3.06558	0.355703	-1.49125	0.00217247	0.0239632	Down	0.146489	0.135902	0.134242	0.366712	0.288019	0.199366	0.135371	0.0316285	0.0281283	0.107838	0.137805	0.0152853	GeneID:101748949,Genbank:XM_025142564.1,CGNC:68427	kinesin family member 17	GO:0003777,GO:0005524,GO:0005871,GO:0005874,GO:0005929,GO:0005930,GO:0007017,GO:0007018,GO:0008017,GO:0008574,GO:0015031,GO:0015630,GO:0016192,GO:0016887,GO:0030992,GO:0031503,GO:0032391,GO:0032839,GO:0036064,GO:0042073,GO:0043005,GO:0098971,GO:1990075	microtubule motor activity|ATP binding|kinesin complex|microtubule|cilium|axoneme|microtubule-based process|microtubule-based movement|microtubule binding|ATP-dependent microtubule motor activity, plus-end-directed|protein transport|microtubule cytoskeleton|vesicle-mediated transport|ATPase activity|intraciliary transport particle B|protein-containing complex localization|photoreceptor connecting…
KLB	511.08	0.181693	-7.60395	0.383796	-1.38159	2.87e-14	1.81e-11	Down	0.66951	0.551008	0.644275	0.763172	1.24749	0.39209	0.448892	0.20255	0.204978	0.187845	0.305628	0.297643	GeneID:425467,Genbank:XM_003641245.4,CGNC:10650	klotho beta	GO:0000165,GO:0004553,GO:0005088,GO:0005104,GO:0005622,GO:0005886,GO:0005975,GO:0008284,GO:0008543,GO:0016021,GO:0016303,GO:0017134,GO:0046934,GO:0051897,GO:0090080	MAPK cascade|hydrolase activity, hydrolyzing O-glycosyl compounds|Ras guanyl-nucleotide exchange factor activity|fibroblast growth factor receptor binding|intracellular|plasma membrane|carbohydrate metabolic process|positive regulation of cell proliferation|fibroblast growth factor receptor signaling pathway|integral component of membrane|1-phosphatidylinositol-3-kinase activity|fibroblast growth…
KLHL10	145.478	0.291797	3.65739	2.09539	1.06722	0.000254793	0.00484267	Up	0.270594	0.384499	0.435301	0.324078	0.374691	0.208302	1.46122	0.804488	0.488533	0.64205	0.668755	0.385062	GeneID:420033,Genbank:NM_001277298.1,CGNC:2646	kelch like family member 10	GO:0000902,GO:0005737,GO:0007286,GO:0008584,GO:0009566,GO:0016567,GO:0048808,GO:0048873	cell morphogenesis|cytoplasm|spermatid development|male gonad development|fertilization|protein ubiquitination|male genitalia morphogenesis|homeostasis of number of cells within a tissue
KPNA7	3.41189	1.46269	2.86858	18.3262	4.19583	0.0041232	0.0373619	Up	0	0	0	0	0	0	0.0270407	0	0	0.0267833	0.165299	0.0310285	GeneID:416488,Genbank:XM_004945165.3,CGNC:50267	karyopherin subunit alpha 7	GO:0005634,GO:0005737,GO:0006606,GO:0008565,GO:0061608	nucleus|cytoplasm|protein import into nucleus|protein transporter activity|nuclear import signal receptor activity
LAG3	143.207	0.294957	4.6538	2.5895	1.37267	3.26e-06	0.000148353	Up	0.211647	0.22652	0.243096	0.131063	0.213143	0.411544	0.432293	0.603507	0.518618	0.863558	0.619525	0.598224	GeneID:418287,Genbank:XM_416510.5,CGNC:10763	lymphocyte activating 3	GO:0003823,GO:0004888,GO:0005886,GO:0007166,GO:0009897,GO:0016021,GO:0019886,GO:0042289,GO:0045085,GO:0045954,GO:0050868	antigen binding|transmembrane signaling receptor activity|plasma membrane|cell surface receptor signaling pathway|external side of plasma membrane|integral component of membrane|antigen processing and presentation of exogenous peptide antigen via MHC class II|MHC class II protein binding|negative regulation of interleukin-2 biosynthetic process|positive regulation of natural killer cell mediated …
LBFABP	2.78747	1.33673	-2.881	0.0692941	-3.85112	0.00396419	0.0363544	Down	0.25031	0.185042	0.0654392	0.111388	0.240108	0	0	0	0	0	0	0	GeneID:395345,Genbank:NM_204634.1,CGNC:49276	liver basic fatty acid binding protein	GO:0005737,GO:0008289	cytoplasm|lipid binding
LBP	2927.46	0.190495	5.32716	2.02062	1.0148	9.98e-08	8.33e-06	Up	7.93214	15.6858	15.3875	9.62678	10.3402	12.7514	24.3286	29.6564	20.339	29.9613	21.0676	21.8694	GeneID:419293,Genbank:XM_417465.6,CGNC:50963	lipopolysaccharide binding protein	GO:0001530,GO:0005576,GO:0010494,GO:0016020,GO:0019730,GO:0019731,GO:0032715,GO:0032717,GO:0032720,GO:0035578,GO:0035580,GO:0043031,GO:0043312,GO:0050829,GO:0061844,GO:0070062,GO:0071222	lipopolysaccharide binding|extracellular region|cytoplasmic stress granule|membrane|antimicrobial humoral response|antibacterial humoral response|negative regulation of interleukin-6 production|negative regulation of interleukin-8 production|negative regulation of tumor necrosis factor production|azurophil granule lumen|specific granule lumen|negative regulation of macrophage activation|neutrophi…
LCP1	9991.09	0.250194	4.21026	2.07539	1.05338	2.55e-05	0.000779938	Up	11.6673	14.6365	22.9958	10.6004	13.849	22.3656	18.435	46.9124	24.0407	36.2209	31.4605	42.5519	GeneID:418852,Genbank:XM_015275555.2,CGNC:12749	lymphocyte cytosolic protein 1
LCP2	1249.03	0.27754	4.06558	2.18611	1.12836	4.79e-05	0.00131205	Up	1.74486	2.59883	4.31746	1.75059	2.04931	3.60452	3.3936	9.1798	4.42868	6.87979	5.0475	6.94353	GeneID:395438,Genbank:NM_204701.1,CGNC:1506	lymphocyte cytosolic protein 2	GO:0005829,GO:0005911,GO:0006955,GO:0007169,GO:0030168,GO:0035556,GO:0036398,GO:0038095,GO:0044853,GO:0045576,GO:0045860,GO:0050663,GO:0050852	cytosol|cell-cell junction|immune response|transmembrane receptor protein tyrosine kinase signaling pathway|platelet activation|intracellular signal transduction|TCR signalosome|Fc-epsilon receptor signaling pathway|plasma membrane raft|mast cell activation|positive regulation of protein kinase activity|cytokine secretion|T cell receptor signaling pathway	ko04650,ko04380,ko04015,ko04664,ko04611,ko04660	Natural killer cell mediated cytotoxicity|Osteoclast differentiation|Rap1 signaling pathway|Fc epsilon RI signaling pathway|Platelet activation|T cell receptor signaling pathway
LITAF	4543.94	0.216176	6.51168	2.65308	1.40767	7.43e-11	1.66e-08	Up	11.4801	15.5418	9.12044	12.3577	15.2967	18.7205	22.6991	47.3847	31.9532	26.6094	38.9464	52.6658	GeneID:374125,Genbank:XM_015294125.2,CGNC:2338	lipopolysaccharide induced TNF factor	GO:0000139,GO:0001816,GO:0003677,GO:0005125,GO:0005634,GO:0005765,GO:0008270,GO:0009898,GO:0019953,GO:0098559,GO:0098560,GO:0098574	Golgi membrane|cytokine production|DNA binding|cytokine activity|nucleus|lysosomal membrane|zinc ion binding|cytoplasmic side of plasma membrane|sexual reproduction|cytoplasmic side of early endosome membrane|cytoplasmic side of late endosome membrane|cytoplasmic side of lysosomal membrane	ko04142	Lysosome
LOC100857706	2918.39	0.255934	5.17311	2.50355	1.32398	2.3e-07	1.66e-05	Up	6.62785	6.00174	5.95152	14.485	7.13438	6.59888	31.1948	23.9842	16.9753	10.7631	16.8471	14.7961	GeneID:100857706,Genbank:XM_015295561.2,CGNC:65329	uncharacterized LOC100857706
LOC100857820	1073.06	0.51315	-2.97857	0.346649	-1.52845	0.00289599	0.0292	Down	3.68489	12.2877	9.56049	44.921	13.1757	11.4402	1.69611	5.77084	6.05935	4.3635	2.54389	10.0112	GeneID:100857820,Genbank:XM_003641914.4,CGNC:65239	uncharacterized LOC100857820
LOC100857840	42.1843	0.388221	2.95962	2.21758	1.14899	0.0030802	0.030412	Up	0.166247	0.141773	0.256325	0.092095	0.110453	0.121225	0.284959	0.275197	0.242002	0.159806	0.581552	0.282128	GeneID:100857840,Genbank:NM_001277790.2,CGNC:65219	disintegrin and metalloproteinase domain-containing protein 21-like	GO:0004222,GO:0005886,GO:0007338,GO:0007339,GO:0008237,GO:0016021,GO:0046872	metalloendopeptidase activity|plasma membrane|single fertilization|binding of sperm to zona pellucida|metallopeptidase activity|integral component of membrane|metal ion binding
LOC100858381	993.841	0.270817	7.72983	4.26742	2.09336	1.08e-14	8.19e-12	Up	0.757719	0.557898	1.00479	0.787127	0.67832	0.641626	2.3451	6.63761	2.6699	1.95841	3.37456	2.92242	GeneID:100858381,Genbank:XM_025154143.1,CGNC:64701	chromosome 11 open reading frame, human C19orf12-like	GO:0005739,GO:0005783,GO:0005829,GO:0006914,GO:0006915,GO:0006979,GO:0016021,GO:0031966,GO:0051560	mitochondrion|endoplasmic reticulum|cytosol|autophagy|apoptotic process|response to oxidative stress|integral component of membrane|mitochondrial membrane|mitochondrial calcium ion homeostasis
LOC100858796	1056.04	0.218077	-4.8647	0.47934	-1.06088	1.15e-06	6.09e-05	Down	8.25659	4.56241	4.73843	9.26005	6.29352	3.64111	2.87666	2.63741	3.43431	3.19245	2.87938	2.76601	GeneID:100858796,Genbank:XM_015297707.2,CGNC:64306	sestrin-2-like	GO:0001932,GO:0005092,GO:0005634,GO:0005737,GO:0005739,GO:0006111,GO:0006635,GO:0009749,GO:0016239,GO:0016684,GO:0030308,GO:0030330,GO:0031588,GO:0031932,GO:0032042,GO:0032542,GO:0032868,GO:0034599,GO:0036091,GO:0042149,GO:0042593,GO:0043491,GO:0046323,GO:0051920,GO:0061700,GO:0070328,GO:0070728,GO:0071230,GO:0071233,GO:0072593,GO:1900182,GO:1901031,GO:1902010,GO:1904262,GO:1904504,GO:1990253,GO:…	regulation of protein phosphorylation|GDP-dissociation inhibitor activity|nucleus|cytoplasm|mitochondrion|regulation of gluconeogenesis|fatty acid beta-oxidation|response to glucose|positive regulation of macroautophagy|oxidoreductase activity, acting on peroxide as acceptor|negative regulation of cell growth|DNA damage response, signal transduction by p53 class mediator|nucleotide-activated prot…	ko04115,ko04211,ko04150	p53 signaling pathway|Longevity regulating pathway|mTOR signaling pathway
LOC100858919	753.908	0.364898	3.11166	2.19685	1.13544	0.00186041	0.0213337	Up	0.510029	0.403513	1.337	0.778389	0.720856	0.926187	0.77881	3.32287	0.948022	1.99384	1.16939	1.91518	GeneID:100858919,Genbank:XM_015277482.2,CGNC:64196	receptor-type tyrosine-protein phosphatase S-like	GO:0001937,GO:0004725,GO:0005001,GO:0005737,GO:0005886,GO:0005887,GO:0005911,GO:0005913,GO:0006470,GO:0007156,GO:0007165,GO:0010596,GO:0010842,GO:0016525,GO:0030027,GO:0031175,GO:0031290,GO:0042493,GO:0042802,GO:0045296,GO:0048471,GO:0097755	negative regulation of endothelial cell proliferation|protein tyrosine phosphatase activity|transmembrane receptor protein tyrosine phosphatase activity|cytoplasm|plasma membrane|integral component of plasma membrane|cell-cell junction|cell-cell adherens junction|protein dephosphorylation|homophilic cell adhesion via plasma membrane adhesion molecules|signal transduction|negative regulation of en…
LOC100859636	155.831	0.29043	-3.56829	0.487563	-1.03634	0.000359314	0.00628696	Down	0.103651	0.269117	0.16292	0.127777	0.18639	0.228903	0.113935	0.053328	0.071535	0.0728457	0.0818049	0.0827046	GeneID:100859636,Genbank:XM_025153133.1,CGNC:63510	RING finger protein 170-like	GO:0005789,GO:0016021,GO:0043009,GO:0046872,GO:0061630	endoplasmic reticulum membrane|integral component of membrane|chordate embryonic development|metal ion binding|ubiquitin protein ligase activity
LOC101747310	1826.21	0.3665	5.77347	4.33483	2.11598	7.77e-09	9.52e-07	Up	3.10144	4.24426	1.50476	7.26319	2.76334	8.04992	7.73769	32.6316	18.5841	15.8776	18.7389	18.377	GeneID:101747310,Genbank:XM_004944766.3,CGNC:66815	uncharacterized LOC101747310
LOC101747660	445.728	0.234821	5.6789	2.52017	1.33352	1.36e-08	1.52e-06	Up	2.02971	2.79643	1.92855	2.5766	1.5299	3.77692	3.98685	6.1716	8.06245	5.65557	5.74711	5.45429	GeneID:101747660,Genbank:XM_015295564.2,CGNC:67156	uncharacterized LOC101747660	GO:0005829,GO:0006545,GO:0006567,GO:0008732	cytosol|glycine biosynthetic process|threonine catabolic process|L-allo-threonine aldolase activity	ko00260,ko01230	Glycine, serine and threonine metabolism|Biosynthesis of amino acids
LOC101748689	352.797	0.223078	-4.95962	0.464458	-1.10638	7.06e-07	4.11e-05	Down	1.20151	1.40836	1.41901	1.61063	1.6349	0.9718	0.559686	0.564653	0.808971	0.723511	0.459362	0.370412	GeneID:101748689,Genbank:XM_025150294.1,CGNC:68171	uncharacterized LOC101748689
LOC101749641	71.8067	0.408177	4.3855	3.45829	1.79006	1.16e-05	0.000421865	Up	0.0171356	0.0587249	0.0562529	0.0364993	0.0561907	0.093579	0.0945503	0.248469	0.0846443	0.167174	0.242353	0.328763	GeneID:101749641,Genbank:XM_015277736.2,CGNC:69102	uncharacterized LOC101749641
LOC101749795	364.61	0.491783	3.4116	3.19932	1.67777	0.000645825	0.00974184	Up	0.111635	0.183946	0.241626	0.177119	0.0931153	0.318354	0.369922	0.292699	1.46576	0.379773	0.289885	0.26467	GeneID:101749795,Genbank:XM_025151879.1,CGNC:69255	uncharacterized LOC101749795
LOC101750112	3431.32	0.589346	4.00264	5.12994	2.35894	6.26e-05	0.00159593	Up	0.108487	0.478845	1.28199	1.05807	0.930974	2.28394	2.30036	11.2882	6.88302	4.21519	1.70865	7.67315	GeneID:101750112,Genbank:XM_015282060.2,CGNC:69568	polyketide synthase PksM-like	GO:0016491,GO:0016740,GO:0019953	oxidoreductase activity|transferase activity|sexual reproduction
LOC101750271	2367.11	0.365854	9.27046	10.495	3.39163	1.85e-20	3.52e-17	Up	0.986613	0.760316	1.26185	1.87766	0.981372	3.43967	7.10748	26.4502	9.0575	12.2361	21.1716	18.0418	GeneID:101750271,Genbank:XM_004939926.3,CGNC:69724	peroxisome proliferator-activated receptor gamma coactivator-related protein 1-like
LOC101752152	968.65	0.438429	-2.80776	0.426021	-1.231	0.00498877	0.0422822	Down	1.43911	0.890894	10.0507	2.959	3.16037	2.27237	2.13127	2.19216	0.378731	3.8626	0.640441	0.611135	GeneID:101752152,Genbank:XM_025145936.1,CGNC:71561	uncharacterized LOC101752152	GO:0005102,GO:0005615,GO:0005886,GO:0005887,GO:0009897,GO:0038023,GO:0050776,GO:0050852	signaling receptor binding|extracellular space|plasma membrane|integral component of plasma membrane|external side of plasma membrane|signaling receptor activity|regulation of immune response|T cell receptor signaling pathway
LOC101752158	113.213	0.448026	4.99384	4.71537	2.23737	5.92e-07	3.53e-05	Up	0.278966	0.17438	0.364628	0.356177	0.585555	0.879128	0.889882	4.19296	1.47102	2.0378	1.43993	1.58401	GeneID:101752158,Genbank:NM_001318999.1,CGNC:71567	uncharacterized LOC101752158	GO:0004930,GO:0007186,GO:0016021	G protein-coupled receptor activity|G protein-coupled receptor signaling pathway|integral component of membrane
LOC101752166	7.53031	0.752087	3.26929	5.49755	2.45879	0.00107818	0.014393	Up	0	0.0559152	0.0286169	0.0254075	0.0138075	0.0133825	0.0905582	0.251534	0.057185	0.0969526	0.130713	0.0438296	GeneID:101752166,Genbank:XM_004934454.3,CGNC:71575	uncharacterized LOC101752166
LOC107049125	37.1982	0.778585	4.38502	10.6598	3.41411	1.16e-05	0.000421865	Up	0.176422	0	0.250481	0.0310321	0.0335055	0.0999895	0.255795	0.820022	0.315081	0.249531	0.317976	1.72464	GeneID:107049125,Genbank:XM_015273568.2,CGNC:72146	leukocyte immunoglobulin-like receptor subfamily A member 2	GO:0005518,GO:0005887,GO:0007596,GO:0038063,GO:0038064,GO:0038065,GO:0097197	collagen binding|integral component of plasma membrane|blood coagulation|collagen-activated tyrosine kinase receptor signaling pathway|collagen receptor activity|collagen-activated signaling pathway|tetraspanin-enriched microdomain
LOC107049368	49.2621	1.19301	7.21526	390.154	8.6079	5.38e-13	2.05e-10	Up	0	0	0	0	0	0	0.162902	1.13514	0.526598	0.505854	0.252453	0	GeneID:107049368,Genbank:XM_025146072.1,CGNC:72388	leukocyte immunoglobulin-like receptor subfamily A member 1	GO:0002250,GO:0003823,GO:0004888,GO:0005886,GO:0006952,GO:0007166,GO:0016021,GO:0050776	adaptive immune response|antigen binding|transmembrane signaling receptor activity|plasma membrane|defense response|cell surface receptor signaling pathway|integral component of membrane|regulation of immune response
LOC107049680	179.812	0.414161	-3.0051	0.422026	-1.2446	0.00265493	0.0274063	Down	0.687246	2.23656	1.04854	0.530019	1.01564	1.1945	0.615681	0.096489	0.244055	0.522215	0.505078	0.695163	GeneID:107049680,Genbank:XM_025150313.1,CGNC:72696	V-type proton ATPase subunit B, kidney isoform-like	GO:0001503,GO:0005524,GO:0005737,GO:0005829,GO:0005902,GO:0006885,GO:0007588,GO:0007605,GO:0008286,GO:0015078,GO:0015991,GO:0016241,GO:0016323,GO:0016324,GO:0016328,GO:0016471,GO:0016787,GO:0033180,GO:0033572,GO:0034220,GO:0042472,GO:0044877,GO:0045851,GO:0046034,GO:0055074,GO:0070062,GO:0098850,GO:1902600	ossification|ATP binding|cytoplasm|cytosol|microvillus|regulation of pH|excretion|sensory perception of sound|insulin receptor signaling pathway|proton transmembrane transporter activity|ATP hydrolysis coupled proton transport|regulation of macroautophagy|basolateral plasma membrane|apical plasma membrane|lateral plasma membrane|vacuolar proton-transporting V-type ATPase complex|hydrolase activit…	ko04966,ko04145,ko00190,ko04721,ko04150	Collecting duct acid secretion|Phagosome|Oxidative phosphorylation|Synaptic vesicle cycle|mTOR signaling pathway
LOC107049688	62.5933	0.435861	-2.83997	0.42401	-1.23783	0.00451181	0.0397331	Down	0.169675	0.277427	0.225228	0.15188	0.530964	0.313258	0.183752	0.0654825	0.181166	0.0547033	0.0757366	0.123729	GeneID:107049688,Genbank:XM_025153984.1,CGNC:72704	uncharacterized LOC107049688	GO:0004859,GO:0005509,GO:0005544,GO:0005634,GO:0005737,GO:0005886,GO:0006357,GO:0007165,GO:0007219,GO:0008201,GO:0009986,GO:0012506,GO:0030855,GO:0031965,GO:0032088,GO:0035374,GO:0042802,GO:0043066,GO:0048306,GO:0048471,GO:0051059,GO:0062023,GO:0070062,GO:2000483	phospholipase inhibitor activity|calcium ion binding|calcium-dependent phospholipid binding|nucleus|cytoplasm|plasma membrane|regulation of transcription by RNA polymerase II|signal transduction|Notch signaling pathway|heparin binding|cell surface|vesicle membrane|epithelial cell differentiation|nuclear membrane|negative regulation of NF-kappaB transcription factor activity|chondroitin sulfate bi…
LOC107050017	272.646	0.279158	3.76548	2.0722	1.05116	0.000166228	0.00347184	Up	2.60405	1.90336	1.26557	2.27426	1.40512	2.46391	2.25379	4.55143	2.99849	5.67131	3.38216	3.32842	GeneID:107050017,Genbank:XM_015273822.2,CGNC:73032	transcription factor jun-D-like	GO:0003700,GO:0005634,GO:0007265,GO:0044212	DNA-binding transcription factor activity|nucleus|Ras protein signal transduction|transcription regulatory region DNA binding
LOC107050476	3097.87	0.486156	-2.78981	0.390588	-1.35628	0.00527392	0.0439157	Down	9.28192	7.0765	2.57445	16.1391	11.448	21.2623	5.57786	4.47935	5.49291	2.55178	1.40237	6.64464	GeneID:107050476,Genbank:XM_015274222.1,CGNC:73490	uncharacterized LOC107050476	GO:0003676,GO:0004190	nucleic acid binding|aspartic-type endopeptidase activity
LOC107050564	52.8738	0.336407	-3.09896	0.485482	-1.04251	0.00194202	0.0218935	Down	0.461799	0.734389	0.743213	0.434297	0.773497	0.645771	0.401344	0.195532	0.455554	0.32999	0.204372	0.145426	GeneID:107050564,Genbank:XM_015274291.2,CGNC:73578	fibroblast growth factor 11-like	GO:0005576,GO:0005634,GO:0008083	extracellular region|nucleus|growth factor activity
LOC107050724	605.469	0.300905	3.62439	2.12962	1.0906	0.000289639	0.00534462	Up	0.733763	0.681541	1.10967	0.496354	0.910821	1.32713	0.976649	2.23485	1.21726	2.69072	1.35809	1.96322	GeneID:107050724,Genbank:XM_025145752.1,CGNC:73738	proto-oncogene vav-like	GO:0005089,GO:0005622,GO:0007264,GO:0035023,GO:0046872	Rho guanyl-nucleotide exchange factor activity|intracellular|small GTPase mediated signal transduction|regulation of Rho protein signal transduction|metal ion binding	ko04062,ko04024,ko04650,ko04670,ko04662,ko04810,ko04666,ko04664,ko04660,ko04510	Chemokine signaling pathway|cAMP signaling pathway|Natural killer cell mediated cytotoxicity|Leukocyte transendothelial migration|B cell receptor signaling pathway|Regulation of actin cytoskeleton|Fc gamma R-mediated phagocytosis|Fc epsilon RI signaling pathway|T cell receptor signaling pathway|Focal adhesion
LOC107050798	343.969	0.340426	-3.18696	0.471417	-1.08492	0.00143779	0.0176445	Down	2.66357	1.08438	3.17362	1.53824	0.960667	1.93993	1.10128	0.901546	1.03069	0.332495	1.5984	1.6419	GeneID:107050798,Genbank:XM_025155991.1,CGNC:73810	uncharacterized LOC107050798	GO:0005096,GO:0005737,GO:0005886,GO:0007165,GO:0014069,GO:0035091	GTPase activator activity|cytoplasm|plasma membrane|signal transduction|postsynaptic density|phosphatidylinositol binding
LOC107050978	581.752	0.454258	3.60091	3.10747	1.63574	0.000317111	0.00569938	Up	1.62294	0.156774	0.523057	0.466661	0.255626	0.278114	3.87891	1.16854	0.766507	0.961174	1.3686	0.742789	GeneID:107050978,Genbank:XM_015274651.2,CGNC:73989	trichohyalin-like
LOC107051958	92.4233	0.359913	-3.57364	0.410029	-1.2862	0.000352047	0.00619546	Down	0.944114	0.56884	0.766603	2.35626	0.671957	1.20465	0.237808	0.604043	0.448847	0.539687	0.462741	0.48233	GeneID:107051958,Genbank:XM_025146650.1,CGNC:74964	transcription initiation factor TFIID subunit 4-like
LOC107052152	171.75	0.348926	3.47353	2.31659	1.21201	0.00051366	0.00827351	Up	0.763664	0.511744	0.551331	2.49902	1.69811	1.16262	4.31778	3.85114	1.60577	2.45973	2.1292	1.48419	GeneID:107052152,Genbank:XM_015279033.1,CGNC:75157	microtubule-associated protein 1S-like
LOC107052568	37.9823	1.72041	-2.808	0.0351358	-4.83092	0.00498504	0.0422822	Down	0.0101897	0.00992494	0	0.477726	0.00968071	0.571555	0.0183069	0.0393228	0	0	0	0.0104556	GeneID:107052568,Genbank:XM_015281890.2,CGNC:75571	endogenous retrovirus group K member 113 Gag polyprotein-like	GO:0003676,GO:0005198,GO:0005886,GO:0008270,GO:0016032	nucleic acid binding|structural molecule activity|plasma membrane|zinc ion binding|viral process
LOC107054221	41.8568	0.328286	-4.44604	0.363601	-1.45957	8.75e-06	0.000335847	Down	0.737221	0.460036	0.330368	0.885333	0.678813	0.436854	0.148774	0.362844	0.357458	0.204749	0.238057	0.119381	GeneID:107054221,Genbank:XM_015292179.2,CGNC:77203	peptidyl-prolyl cis-trans isomerase FKBP8-like	GO:0001708,GO:0001933,GO:0003755,GO:0005829,GO:0006915,GO:0007224,GO:0021904,GO:0030176,GO:0030513,GO:0031966,GO:0032991,GO:0035264,GO:0042802,GO:0043010,GO:0043066,GO:0097718	cell fate specification|negative regulation of protein phosphorylation|peptidyl-prolyl cis-trans isomerase activity|cytosol|apoptotic process|smoothened signaling pathway|dorsal/ventral neural tube patterning|integral component of endoplasmic reticulum membrane|positive regulation of BMP signaling pathway|mitochondrial membrane|protein-containing complex|multicellular organism growth|identical pr…
LOC107055329	5.93762	0.841953	-3.03616	0.17001	-2.55631	0.00239608	0.0254377	Down	0.00838223	0.0330408	0.0793058	0.0373554	0.0324863	0.0570655	0.00786473	0	0.00851304	0.00812416	0.0186522	0.00906615	GeneID:107055329,Genbank:XM_025144431.1,CGNC:78289	endogenous retrovirus group K member 18 Pol protein-like	GO:0003677,GO:0003964,GO:0004523,GO:0006310,GO:0008270,GO:0015074	DNA binding|RNA-directed DNA polymerase activity|RNA-DNA hybrid ribonuclease activity|DNA recombination|zinc ion binding|DNA integration
LOC107055361	1213.43	0.216234	9.91254	4.41811	2.14343	3.67e-23	1.86e-19	Up	5.22944	4.9116	8.09758	11.0219	8.80642	9.15373	27.3868	54.3168	24.315	27.1486	32.2783	29.6911	GeneID:107055361,Genbank:XM_015300113.2,CGNC:78320	early endosome antigen 1-like
LOC107055390	276.455	0.338409	3.153	2.09508	1.06701	0.00161602	0.0191666	Up	3.47753	1.762	2.41337	2.79185	2.2258	4.22729	3.70124	6.46883	3.73817	10.2369	4.69033	4.77418	GeneID:107055390,Genbank:XM_015300220.2,CGNC:78349	tristetraprolin-like	GO:0003677,GO:0003730,GO:0005634,GO:0005829,GO:0010629,GO:0016246,GO:0035925,GO:0046872,GO:0061158,GO:1900153	DNA binding|mRNA 3'-UTR binding|nucleus|cytosol|negative regulation of gene expression|RNA interference|mRNA 3'-UTR AU-rich region binding|metal ion binding|3'-UTR-mediated mRNA destabilization|positive regulation of nuclear-transcribed mRNA catabolic process, deadenylation-dependent decay
LOC107056115	15.9728	0.693909	3.70558	5.9436	2.57134	0.000210908	0.00415935	Up	0.0629429	0	0.0212677	0.0183658	0.0594314	0.119599	0.0569118	0.406668	0.273222	0.285336	0.0464735	0.0876163	GeneID:107056115,Genbank:XM_025146038.1,CGNC:79069	immunoglobulin superfamily member 1-like	GO:0005576,GO:0006355,GO:0015026,GO:0016021,GO:0034711,GO:0038102	extracellular region|regulation of transcription, DNA-templated|coreceptor activity|integral component of membrane|inhibin binding|activin receptor antagonist activity
LOC107080643	2274.22	0.35771	-3.91106	0.379186	-1.39902	9.19e-05	0.00216626	Down	13.7076	49.4568	16.4543	78.29	32.95	36.42	9.57602	13.5674	16.7885	20.7479	9.563	16.3844	GeneID:107080643,Genbank:NM_001318851.1,CGNC:80594	C-factor-like	GO:0001701,GO:0001890,GO:0004303,GO:0006702,GO:0006703,GO:0016021,GO:0032526,GO:0043231,GO:0047035	in utero embryonic development|placenta development|estradiol 17-beta-dehydrogenase activity|androgen biosynthetic process|estrogen biosynthetic process|integral component of membrane|response to retinoic acid|intracellular membrane-bounded organelle|testosterone dehydrogenase (NAD+) activity
LOC112529921	271.629	0.295666	-4.52417	0.395666	-1.33764	6.06e-06	0.000247106	Down	1.63	1.15463	1.38358	0.536955	0.986331	1.03505	0.381136	0.385126	0.443559	0.474481	0.114114	0.611896	GeneID:112529921,Genbank:XM_025149978.1	alcohol dehydrogenase 1-like	GO:0004022,GO:0005737,GO:0008270	alcohol dehydrogenase (NAD) activity|cytoplasm|zinc ion binding	ko00982,ko00980,ko00071,ko00350,ko00830,ko00010	Drug metabolism - cytochrome P450|Metabolism of xenobiotics by cytochrome P450|Fatty acid degradation|Tyrosine metabolism|Retinol metabolism|Glycolysis / Gluconeogenesis
LOC112529954	518.035	1.01855	3.31741	10.4032	3.37895	0.000908555	0.0126276	Up	0.12826	0.240292	0.395321	0.767278	0.0320114	0.137079	7.95775	2.26468	0.0230293	2.94221	0.847904	1.36792	GeneID:112529954,Genbank:XM_025155896.1	class I histocompatibility antigen, F10 alpha chain-like	GO:0002474,GO:0005886,GO:0006955,GO:0016021,GO:0042612	antigen processing and presentation of peptide antigen via MHC class I|plasma membrane|immune response|integral component of membrane|MHC class I protein complex
LOC112529973	431.516	0.235667	-7.53742	0.291927	-1.77632	4.79e-14	2.8e-11	Down	7.83955	5.11719	5.31573	11.6593	9.03762	4.49167	2.88012	2.40882	2.50597	1.41018	1.99216	1.55781	GeneID:112529973,Genbank:XM_025141344.1	uncharacterized LOC112529973
LOC112530035	8.74449	0.758562	-3.19398	0.18649	-2.42283	0.00140326	0.0174461	Down	0.0264673	0.0882155	0.0277369	0.0327367	0.0557689	0.0612474	0.00987096	0.00518242	0.0106672	0.00501055	0.00585323	0.0339823	GeneID:112530035,Genbank:XM_025141817.1	translation initiation factor IF-2-like
LOC112530295	3.52463	1.16477	-3.62372	0.0536313	-4.22078	0.000290399	0.00534566	Down	0	0.0350859	0.0189251	0.0970042	0.052827	0.103008	0	0	0.0181655	0.0159204	0	0	GeneID:112530295,Genbank:XM_025143591.1	uncharacterized LOC112530295
LOC112530484	226.913	0.406612	-3.49093	0.373854	-1.41945	0.00048134	0.00791137	Down	0.148568	0.058979	0.0563074	0.144234	0.157864	0.542267	0.0288845	0.0725929	0.0787738	0.0546408	0.0603474	0.108514	GeneID:112530484,Genbank:XM_025144572.1	uncharacterized LOC112530484	GO:0003676,GO:0004190	nucleic acid binding|aspartic-type endopeptidase activity
LOC112530674	40.9615	0.485857	-3.10746	0.351165	-1.50978	0.00188703	0.0215704	Down	0.106089	0.204825	0.0921034	0.0936647	0.10183	0.0262547	0.0589498	0.0582771	0.0303624	0.0579355	0.0145443	0.0183119	GeneID:112530674,Genbank:XM_025145098.1	E3 ubiquitin-protein ligase Topors-like
LOC112530679	17.3411	0.496002	2.88602	2.69722	1.43147	0.00390143	0.035971	Up	0	0.0776216	0.0856359	0.0948178	0.0519301	0.0516299	0.126574	0.342991	0.0808839	0.256199	0.0300413	0.287661	GeneID:112530679,Genbank:XM_025145105.1	uncharacterized LOC112530679
LOC112530909	81.8791	0.645088	2.94936	3.73886	1.9026	0.00318431	0.0311366	Up	0.167287	0.0360108	0.00657602	0.228975	0.104248	0.12679	0.160704	0.611602	0.376298	0.940315	0.236869	0.225824	GeneID:112530909,Genbank:XM_025145515.1	uncharacterized LOC112530909	GO:0005509,GO:0005615,GO:0007338,GO:0009897,GO:0010468,GO:0016021,GO:0030414,GO:0042981,GO:0048609,GO:0060612,GO:0097211,GO:2000354	calcium ion binding|extracellular space|single fertilization|external side of plasma membrane|regulation of gene expression|integral component of membrane|peptidase inhibitor activity|regulation of apoptotic process|multicellular organismal reproductive process|adipose tissue development|cellular response to gonadotropin-releasing hormone|regulation of ovarian follicle development
LOC112531168	10.4735	0.877099	3.47849	8.28775	3.05098	0.000504244	0.00817381	Up	0	0.0180633	0	0.0327835	0	0.0356268	0.100047	0.162633	0.0186718	0.330927	0.0203931	0.251781	GeneID:112531168,Genbank:XM_025146124.1	immunoglobulin superfamily member 1-like	GO:0004888,GO:0005518,GO:0005886,GO:0005887,GO:0007167,GO:0007596,GO:0009986,GO:0030168,GO:0038023,GO:0050900,GO:0070062,GO:0097197	transmembrane signaling receptor activity|collagen binding|plasma membrane|integral component of plasma membrane|enzyme linked receptor protein signaling pathway|blood coagulation|cell surface|platelet activation|signaling receptor activity|leukocyte migration|extracellular exosome|tetraspanin-enriched microdomain
LOC112531601	8.31932	1.54797	3.57553	46.3603	5.53482	0.000349519	0.0061581	Up	0	0.0113461	0	0	0	0	0.144375	0.0333964	0	0.0100404	0.0256411	0	GeneID:112531601,Genbank:XM_025146935.1	uncharacterized LOC112531601
LOC112531951	3.77681	1.22954	-2.74109	0.0967051	-3.37026	0.00612366	0.0487999	Down	0.121328	0	0.0255065	0.0213695	0.0116539	0.0236161	0.0112727	0	0	0.0117713	0	0	GeneID:112531951,Genbank:XM_025148322.1	translation initiation factor IF-2-like
LOC112532301	361.505	0.871159	4.37256	14.0179	3.8092	1.23e-05	0.000437265	Up	0.0784221	0.463367	0.066889	0.0416353	0.105841	1.37985	2.28036	2.10171	4.16625	7.32013	2.16426	8.80396	GeneID:112532301,Genbank:XM_025149962.1	threonylcarbamoyl-AMP synthase-like	GO:0000049,GO:0003725,GO:0005737,GO:0005739,GO:0006450,GO:0016020,GO:0016779,GO:0051051	tRNA binding|double-stranded RNA binding|cytoplasm|mitochondrion|regulation of translational fidelity|membrane|nucleotidyltransferase activity|negative regulation of transport
LOC112532351	356.054	0.867275	4.3014	13.2737	3.7305	1.7e-05	0.000557361	Up	0.167706	0.524673	0.0989061	0.0135449	0.0895668	1.42652	1.83905	2.60616	4.94651	7.38121	1.90371	9.74864	GeneID:112532351,Genbank:XM_025150246.1	uncharacterized LOC112532351
LOC112532832	768.83	0.297214	-4.92231	0.362744	-1.46298	8.55e-07	4.78e-05	Down	15.8848	11.1124	10.6368	26.5117	7.58408	25.1953	5.58026	6.98147	8.09508	5.23729	3.78178	7.05414	GeneID:112532832,Genbank:XM_025152661.1	UDP-glucuronosyltransferase 1-1-like			ko00982,ko00980,ko00140,ko00040,ko00830,ko00860,ko00983,ko00053,ko00500	Drug metabolism - cytochrome P450|Metabolism of xenobiotics by cytochrome P450|Steroid hormone biosynthesis|Pentose and glucuronate interconversions|Retinol metabolism|Porphyrin and chlorophyll metabolism|Drug metabolism - other enzymes|Ascorbate and aldarate metabolism|Starch and sucrose metabolism
LOC112533211	88.5716	0.454706	4.38332	3.98098	1.99312	1.17e-05	0.000423386	Up	0.037965	0.303062	0.314073	0.28657	0.616215	0.411433	0.786082	1.75755	1.52129	1.00968	0.989117	1.15461	GeneID:112533211,Genbank:XM_025154098.1	uncharacterized LOC112533211
LOC112533303	135.9	0.410596	-4.08656	0.312532	-1.67793	4.38e-05	0.00122369	Down	0.508827	0.803674	0	0.155689	0	1.27482	0.951193	0.503881	0.839555	0.140441	0	0	GeneID:112533303,Genbank:XM_025154383.1	C-factor-like
LOC112533354	185.237	0.25225	-4.86801	0.426923	-1.22795	1.13e-06	6.01e-05	Down	1.25563	1.72432	2.07876	1.04779	1.86531	0.852946	0.569311	0.63128	0.579443	0.739083	0.675363	0.517325	GeneID:112533354,Genbank:XM_025154677.1	WAS/WASL-interacting protein family member 3-like
LOC415662	6773.08	0.370223	-3.61354	0.39562	-1.33781	0.000302045	0.00547389	Down	29.1726	204.054	48.5725	223.409	208.521	130.121	51.0804	70.2476	70.0878	21.9749	60.2093	54.1787	GeneID:415662,Genbank:NM_001318843.1,CGNC:50040	C-factor-like	GO:0001701,GO:0001890,GO:0004303,GO:0006702,GO:0006703,GO:0016021,GO:0032526,GO:0043231,GO:0047035	in utero embryonic development|placenta development|estradiol 17-beta-dehydrogenase activity|androgen biosynthetic process|estrogen biosynthetic process|integral component of membrane|response to retinoic acid|intracellular membrane-bounded organelle|testosterone dehydrogenase (NAD+) activity
LOC415756	219.564	0.298705	4.5795	2.58098	1.36792	4.66e-06	0.000195161	Up	1.1795	1.2111	2.12223	1.2442	1.58171	1.76077	2.43905	14.3538	4.55973	2.88961	6.44604	5.75605	GeneID:415756,Genbank:NM_001277579.1,CGNC:50067	uncharacterized LOC415756	GO:0005739,GO:0005783,GO:0005829,GO:0016021,GO:0031966	mitochondrion|endoplasmic reticulum|cytosol|integral component of membrane|mitochondrial membrane
LOC418423	77.0178	0.360702	3.30163	2.28296	1.1909	0.000961262	0.0132271	Up	0.157841	0.122526	0.0915992	0.139382	0.128602	0.165209	0.166131	0.646214	0.162583	0.216525	0.370065	0.389647	GeneID:418423,Genbank:XM_429578.5,CGNC:50763	uncharacterized LOC418423
LOC419112	113.526	0.280314	5.23623	2.76597	1.46779	1.64e-07	1.25e-05	Up	0.356467	0.217611	0.477599	0.256182	0.263375	0.334047	0.613039	1.50347	0.605782	0.863805	0.720285	0.670008	GeneID:419112,Genbank:NM_001030842.1,CGNC:66335	transmembrane protein 110-like	GO:0005246,GO:0005789,GO:0016021,GO:0032237,GO:0032541,GO:0035584,GO:0070886	calcium channel regulator activity|endoplasmic reticulum membrane|integral component of membrane|activation of store-operated calcium channel activity|cortical endoplasmic reticulum|calcium-mediated signaling using intracellular calcium source|positive regulation of calcineurin-NFAT signaling cascade
LOC420107	14.246	0.440045	2.85571	2.38939	1.25664	0.00429406	0.0384972	Up	0.209593	0.125409	0.0679562	0.189419	0.10101	0.294618	0.208691	0.488079	0.226536	0.147259	0.428616	0.198076	GeneID:420107,Genbank:XM_015300110.2,CGNC:51182	paramyosin-like
LOC420368	1086.04	0.163796	7.79733	2.42364	1.27717	6.32e-15	5.34e-12	Up	5.91841	7.02795	4.90558	8.45215	5.28661	9.22466	16.2618	19.8472	13.7392	12.9476	15.815	14.9479	GeneID:420368,Genbank:XM_418473.6,CGNC:51239	GTPase IMAP family member 8-like	GO:0005525,GO:0005739,GO:0005783,GO:0005794,GO:0005829,GO:0070232	GTP binding|mitochondrion|endoplasmic reticulum|Golgi apparatus|cytosol|regulation of T cell apoptotic process
LOC420486	19307.1	0.279774	4.68492	2.48065	1.31072	2.8e-06	0.000131436	Up	20.4835	14.2551	9.46122	9.06432	12.2522	26.1296	22.322	49.4818	40.3199	28.3968	44.6669	45.2077	GeneID:420486,Genbank:XM_015282063.2,CGNC:51266	mycocerosic acid synthase-like	GO:0016491,GO:0016740,GO:0019953	oxidoreductase activity|transferase activity|sexual reproduction
LOC424473	188.335	0.499682	3.02957	2.85566	1.51382	0.00244899	0.0258589	Up	0.24794	0.0960735	0.093927	0.0148957	0.0363147	0.0826401	0.220781	0.167688	0.093661	0.380476	0.226394	0.809094	GeneID:424473,Genbank:XM_025152919.1,CGNC:52199	hornerin-like	GO:0005576,GO:0042742,GO:0042832,GO:0045087	extracellular region|defense response to bacterium|defense response to protozoan|innate immune response
LOC425940	31.436	1.1127	-2.80328	0.115086	-3.11922	0.00505857	0.0426835	Down	0.29329	0	0.0598754	0.420497	0.691643	6.79613	0.053823	0.115608	0	0.253941	0.138126	0.0567564	GeneID:425940,Genbank:XM_025142802.1,CGNC:52618	pulmonary surfactant-associated protein B-like	GO:0005615,GO:0005737,GO:0005764,GO:0005771,GO:0006665,GO:0007585,GO:0062023,GO:0097208	extracellular space|cytoplasm|lysosome|multivesicular body|sphingolipid metabolic process|respiratory gaseous exchange|collagen-containing extracellular matrix|alveolar lamellar body
LOC426820	4357.06	0.179074	5.7276	2.0359	1.02566	1.02e-08	1.19e-06	Up	3.09084	4.73101	5.06859	3.85655	3.28559	5.42836	7.34508	12.448	8.54902	9.29189	6.9161	6.89038	GeneID:426820,Genbank:XM_025145897.1,CGNC:52892	deleted in malignant brain tumors 1 protein-like			ko04970	Salivary secretion
LOC427029	148.454	0.364711	4.49265	3.11346	1.63852	7.03e-06	0.000279257	Up	1.15378	1.25938	1.30788	0.742549	1.18432	1.04188	1.12901	5.28923	1.83569	5.74673	2.20886	4.34412	GeneID:427029,Genbank:XM_430469.6,CGNC:52971	uncharacterized LOC427029
LOC427594	2.23441	1.60728	2.87781	24.6829	4.62544	0.00400451	0.0366452	Up	0	0	0	0	0	0	0	0.0311617	0.010757	0.05182	0.0354093	0.0231189	GeneID:427594,Genbank:XM_025154627.1,CGNC:53142	2-epi-5-epi-valiolone synthase-like
LOC428714	4714.75	0.577307	5.78179	10.1111	3.33786	7.39e-09	9.21e-07	Up	0.817543	2.32308	1.7375	1.36493	2.02858	7.72035	11.0016	10.555	22.9978	33.4222	20.5083	56.5124	GeneID:428714,Genbank:XM_015278562.1,CGNC:53442	LOC428714
LOC431653	235.393	0.275776	-4.81638	0.398254	-1.32824	1.46e-06	7.56e-05	Down	1.3121	1.41212	1.25432	1.22606	1.07155	0.633689	0.5678	0.611132	0.542483	0.333491	0.532274	0.242828	GeneID:431653,Genbank:XM_015277447.2,CGNC:54309	LOC431653	GO:0004553,GO:0005789,GO:0005975,GO:0016021,GO:0016139,GO:0031965,GO:0043568,GO:0048741,GO:0051897	hydrolase activity, hydrolyzing O-glycosyl compounds|endoplasmic reticulum membrane|carbohydrate metabolic process|integral component of membrane|glycoside catabolic process|nuclear membrane|positive regulation of insulin-like growth factor receptor signaling pathway|skeletal muscle fiber development|positive regulation of protein kinase B signaling
LOC770026	195.993	0.535656	6.84559	12.7011	3.66688	7.62e-12	2.11e-09	Up	0.0484894	0.118141	0.148498	0.0284241	0.0411809	0.169791	0.296771	2.14635	0.377932	1.46144	0.929712	0.815771	GeneID:770026,Genbank:XM_001233342.3,CGNC:55722	OX-2 membrane glycoprotein-like	GO:0005886,GO:0008285,GO:0009986,GO:0016021,GO:0034987,GO:0043005,GO:0043025,GO:0043031,GO:0050727,GO:0050776,GO:0086080,GO:0150079	plasma membrane|negative regulation of cell proliferation|cell surface|integral component of membrane|immunoglobulin receptor binding|neuron projection|neuronal cell body|negative regulation of macrophage activation|regulation of inflammatory response|regulation of immune response|protein binding involved in heterotypic cell-cell adhesion|negative regulation of neuroinflammatory response
LOC772080	17.282	0.891484	3.91975	11.2698	3.49439	8.86e-05	0.00210261	Up	0	0.0316417	0	0.00956702	0.0204681	0	0.0685821	0.603222	0.0427894	0.0378558	0.0954621	0.19303	GeneID:772080,Genbank:XM_001233971.4,CGNC:57265	keratin, type I cytoskeletal 17-like	GO:0005198,GO:0007010,GO:0009314,GO:0043587,GO:0045095,GO:0045111,GO:0070062,GO:0071300	structural molecule activity|cytoskeleton organization|response to radiation|tongue morphogenesis|keratin filament|intermediate filament cytoskeleton|extracellular exosome|cellular response to retinoic acid
LRG1	105.21	0.477459	2.76834	2.49972	1.32177	0.00563433	0.0459357	Up	0.745405	1.81153	2.04413	0.536439	0.389483	0.864724	1.58184	3.9535	2.24228	3.18255	1.62063	2.69128	GeneID:100858066,Genbank:XM_003642865.4,CGNC:65005	leucine rich alpha-2-glycoprotein 1	GO:0019834	phospholipase A2 inhibitor activity
LRP8	696.784	0.330617	5.22897	3.31448	1.72878	1.7e-07	1.29e-05	Up	0.307975	0.785435	0.407721	0.943446	1.10127	1.45743	1.22169	3.6448	2.72271	2.97844	1.96095	3.0707	GeneID:396102,Genbank:NM_205186.2,CGNC:49649	LDL receptor related protein 8	GO:0005509,GO:0006897,GO:0016021,GO:0021517	calcium ion binding|endocytosis|integral component of membrane|ventral spinal cord development
LY6E	24547.9	0.279659	4.80408	2.53767	1.3435	1.55e-06	7.93e-05	Up	193.064	145	158.737	406.469	223.888	196.084	964.442	676.979	637.352	406.238	393.241	329.089	GeneID:395550,Genbank:NM_204775.1,CGNC:49371	lymphocyte antigen 6 family member E	GO:0002320,GO:0005886,GO:0008283,GO:0009986,GO:0016020,GO:0030550,GO:0031225	lymphoid progenitor cell differentiation|plasma membrane|cell proliferation|cell surface|membrane|acetylcholine receptor inhibitor activity|anchored component of membrane
LY6EL	902.554	0.730748	6.19998	23.1129	4.53062	5.65e-10	9.98e-08	Up	2.09936	0.886194	1.31274	1.3049	0.0746153	2.73851	80.3944	37.1554	45.9764	4.74083	14.4915	11.1875	GeneID:420300,Genbank:XM_418412.6,CGNC:51224	lymphocyte antigen 6E-like	GO:0002320,GO:0005886,GO:0008283,GO:0009986,GO:0016020,GO:0030550,GO:0031225	lymphoid progenitor cell differentiation|plasma membrane|cell proliferation|cell surface|membrane|acetylcholine receptor inhibitor activity|anchored component of membrane
LY96	876.088	0.239998	4.71521	2.19107	1.13164	2.41e-06	0.000116187	Up	3.60114	2.75946	3.87269	5.14584	4.7355	7.41292	9.82803	15.1636	7.9121	6.05105	9.41615	10.7255	GeneID:420189,Genbank:XM_004939913.3,CGNC:66365	lymphocyte antigen 96	GO:0001530,GO:0001875,GO:0002224,GO:0002755,GO:0002756,GO:0005615,GO:0005886,GO:0006954,GO:0006968,GO:0007166,GO:0007249,GO:0010008,GO:0015026,GO:0031226,GO:0031666,GO:0032496,GO:0032497,GO:0032760,GO:0034128,GO:0034142,GO:0035662,GO:0035666,GO:0045087,GO:0046696,GO:0070266,GO:0097190	lipopolysaccharide binding|lipopolysaccharide receptor activity|toll-like receptor signaling pathway|MyD88-dependent toll-like receptor signaling pathway|MyD88-independent toll-like receptor signaling pathway|extracellular space|plasma membrane|inflammatory response|cellular defense response|cell surface receptor signaling pathway|I-kappaB kinase/NF-kappaB signaling|endosome membrane|coreceptor a…	ko04620,ko04064	Toll-like receptor signaling pathway|NF-kappa B signaling pathway
LYG2	4333.68	0.714958	5.5528	15.6709	3.97002	2.81e-08	2.83e-06	Up	4.46255	2.23007	2.59866	1.36175	0.481029	12.9552	17.752	55.2856	67.42	51.426	84.8993	90.3597	GeneID:395708,Genbank:NM_001001470.1,CGNC:49435	lysozyme g2	GO:0003796,GO:0005576,GO:0009253,GO:0016998,GO:0019835,GO:0042742	lysozyme activity|extracellular region|peptidoglycan catabolic process|cell wall macromolecule catabolic process|cytolysis|defense response to bacterium
LYGL	12478.5	0.475121	9.5852	23.4924	4.55412	9.23e-22	3.09e-18	Up	3.70743	3.19188	3.58637	2.63086	0.476643	9.86012	67.0059	102.341	84.8525	68.2065	114.407	97.079	GeneID:418700,Genbank:XM_416896.6,CGNC:50830	lysozyme g-like	GO:0003796,GO:0005576,GO:0009253,GO:0016998,GO:0019835,GO:0042742	lysozyme activity|extracellular region|peptidoglycan catabolic process|cell wall macromolecule catabolic process|cytolysis|defense response to bacterium
LYN	4325.39	0.25197	5.50705	2.61645	1.38761	3.65e-08	3.49e-06	Up	6.41	7.36724	8.98935	4.77886	7.04062	10.9327	10.7931	31.5817	13.8089	21.7068	16.263	24.6527	GeneID:421127,Genbank:NM_001006390.1,CGNC:51418	LYN proto-oncogene, Src family tyrosine kinase	GO:0001782,GO:0001817,GO:0001933,GO:0002250,GO:0002431,GO:0002513,GO:0002553,GO:0002576,GO:0002762,GO:0002768,GO:0002774,GO:0002902,GO:0004713,GO:0004715,GO:0005102,GO:0005161,GO:0005178,GO:0005524,GO:0005634,GO:0005737,GO:0005758,GO:0005794,GO:0005886,GO:0005913,GO:0006974,GO:0006991,GO:0007169,GO:0008284,GO:0008285,GO:0009636,GO:0009725,GO:0009743,GO:0010976,GO:0014003,GO:0014069,GO:0014070,GO:…	B cell homeostasis|regulation of cytokine production|negative regulation of protein phosphorylation|adaptive immune response|Fc receptor mediated stimulatory signaling pathway|tolerance induction to self antigen|histamine secretion by mast cell|platelet degranulation|negative regulation of myeloid leukocyte differentiation|immune response-regulating cell surface receptor signaling pathway|Fc rece…	ko04062,ko04730,ko04664,ko04611,ko04666,ko04662,ko04064	Chemokine signaling pathway|Long-term depression|Fc epsilon RI signaling pathway|Platelet activation|Fc gamma R-mediated phagocytosis|B cell receptor signaling pathway|NF-kappa B signaling pathway
MAP3K8	577.666	0.224533	6.02371	2.55358	1.35252	1.7e-09	2.52e-07	Up	0.855153	0.70489	0.810327	0.80325	0.612637	1.17906	1.30203	3.33758	1.65548	2.21434	2.30591	2.00865	GeneID:420479,Genbank:XM_418581.6,CGNC:5558	mitogen-activated protein kinase kinase kinase 8			ko04668,ko04620,ko04660,ko04010	TNF signaling pathway|Toll-like receptor signaling pathway|T cell receptor signaling pathway|MAPK signaling pathway
Marchf1	1520.89	0.290601	6.63771	3.80772	1.92893	3.19e-11	7.69e-09	Up	0.737492	0.918494	1.40454	0.638802	0.674647	1.11245	1.81348	6.34394	1.92348	3.55648	3.09083	4.002	GeneID:422420,Genbank:XM_004940913.3,CGNC:7247	membrane associated ring-CH-type finger 1	GO:0000209,GO:0002495,GO:0004842,GO:0005764,GO:0005765,GO:0005768,GO:0005789,GO:0005886,GO:0006955,GO:0008270,GO:0016021,GO:0030659,GO:0031901,GO:0031902,GO:0032588,GO:0042287,GO:0061630	protein polyubiquitination|antigen processing and presentation of peptide antigen via MHC class II|ubiquitin-protein transferase activity|lysosome|lysosomal membrane|endosome|endoplasmic reticulum membrane|plasma membrane|immune response|zinc ion binding|integral component of membrane|cytoplasmic vesicle membrane|early endosome membrane|late endosome membrane|trans-Golgi network membrane|MHC prot…
MARCO	1803.57	0.274214	3.69648	2.01898	1.01363	0.000218612	0.00426153	Up	1.93404	5.86815	5.5577	3.27281	2.74867	4.20913	7.79306	11.3999	6.83213	6.77467	5.29135	9.29663	GeneID:395488,Genbank:NM_204736.1,CGNC:9191	macrophage receptor with collagenous structure	GO:0001540,GO:0001664,GO:0001934,GO:0005044,GO:0005581,GO:0005622,GO:0005886,GO:0006897,GO:0007193,GO:0016021,GO:0043277,GO:0045087,GO:0070374,GO:0097242	amyloid-beta binding|G protein-coupled receptor binding|positive regulation of protein phosphorylation|scavenger receptor activity|collagen trimer|intracellular|plasma membrane|endocytosis|adenylate cyclase-inhibiting G protein-coupled receptor signaling pathway|integral component of membrane|apoptotic cell clearance|innate immune response|positive regulation of ERK1 and ERK2 cascade|amyloid-beta…	ko04145	Phagosome
MATN1	16.8718	0.815302	2.92786	5.23102	2.38709	0.00341301	0.0326794	Up	0.0245147	0.00806125	0.0519609	0.00721405	0.0156688	0.0557265	0.00762891	0.0398658	0.0743802	0.289255	0.0902908	0.151136	GeneID:396505,Genbank:NM_001030375.2,CGNC:49841	matrilin 1, cartilage matrix protein	GO:0003429,GO:0005201,GO:0005509,GO:0005615,GO:0031012,GO:0062023	growth plate cartilage chondrocyte morphogenesis|extracellular matrix structural constituent|calcium ion binding|extracellular space|extracellular matrix|collagen-containing extracellular matrix
MHCIA3	47.5512	0.834055	3.75301	8.75563	3.13021	0.000174727	0.0035999	Up	0	0.10756	0.0718839	0.171904	0.0132585	0.039409	0.971007	0.147975	0.0137664	0.458899	1.97282	0.0876462	GeneID:100859881,Genbank:XM_025155902.1,CGNC:63277	major histocompatibility complex, class I, A3	GO:0002474,GO:0005886,GO:0006955,GO:0016021,GO:0042612	antigen processing and presentation of peptide antigen via MHC class I|plasma membrane|immune response|integral component of membrane|MHC class I protein complex
MIOX	72.7972	0.723337	3.09475	4.71921	2.23854	0.00196982	0.0221368	Up	0.0729945	0.236085	0.312331	0.0425708	0.0690935	0.360897	0.130011	0.6563	0.35937	1.98773	0.353674	1.14159	GeneID:107052518,Genbank:XM_015281753.2,CGNC:75521	myo-inositol oxygenase	GO:0005737,GO:0008199,GO:0019310,GO:0050113	cytoplasm|ferric iron binding|inositol catabolic process|inositol oxygenase activity	ko00562,ko00053	Inositol phosphate metabolism|Ascorbate and aldarate metabolism
MITD1	2034.46	0.227061	5.98041	2.56315	1.35792	2.23e-09	3.13e-07	Up	4.43236	5.79038	5.17886	8.12236	5.66107	6.21431	22.4034	20.8457	13.7478	9.74229	14.8517	10.3284	GeneID:418698,Genbank:XM_025146645.1,CGNC:12568	microtubule interacting and trafficking domain containing 1	GO:0019898,GO:0019904,GO:0030496,GO:0031902,GO:0032091,GO:0035091,GO:0042803,GO:0043231,GO:0061952	extrinsic component of membrane|protein domain specific binding|midbody|late endosome membrane|negative regulation of protein binding|phosphatidylinositol binding|protein homodimerization activity|intracellular membrane-bounded organelle|midbody abscission
MLKL	199.363	0.387626	4.83003	3.66103	1.87225	1.37e-06	7.16e-05	Up	0.339984	0.443738	0.388239	0.265093	0.136253	0.777116	0.907277	2.86729	1.14456	2.3479	1.3352	2.03391	GeneID:415686,Genbank:XM_015279230.2,CGNC:50049	mixed lineage kinase domain like pseudokinase	GO:0000165,GO:0004674,GO:0004706,GO:0005524,GO:0005737,GO:0005829,GO:0005886,GO:0007166,GO:0007257,GO:0019901,GO:0042802,GO:0044877,GO:0070207,GO:0070266	MAPK cascade|protein serine/threonine kinase activity|JUN kinase kinase kinase activity|ATP binding|cytoplasm|cytosol|plasma membrane|cell surface receptor signaling pathway|activation of JUN kinase activity|protein kinase binding|identical protein binding|protein-containing complex binding|protein homotrimerization|necroptotic process	ko04668	TNF signaling pathway
MLXIPL	1679.42	0.392808	-5.35334	0.2328	-2.10284	8.63e-08	7.42e-06	Down	3.10306	3.38572	2.18132	11.1903	7.90858	9.53987	1.6184	0.92483	1.28806	2.14828	1.38943	2.00101	GeneID:101751014,Genbank:XM_015295649.2,CGNC:70449	MLX interacting protein like	GO:0000122,GO:0000978,GO:0001078,GO:0003677,GO:0003700,GO:0005634,GO:0005654,GO:0005667,GO:0005737,GO:0005829,GO:0006110,GO:0006357,GO:0008134,GO:0008284,GO:0009749,GO:0010255,GO:0019901,GO:0033137,GO:0035538,GO:0042593,GO:0043565,GO:0045723,GO:0045821,GO:0045892,GO:0045893,GO:0045944,GO:0046889,GO:0046982,GO:0055089,GO:0071157,GO:0071333,GO:0090324,GO:0097009	negative regulation of transcription by RNA polymerase II|RNA polymerase II proximal promoter sequence-specific DNA binding|proximal promoter DNA-binding transcription repressor activity, RNA polymerase II-specific|DNA binding|DNA-binding transcription factor activity|nucleus|nucleoplasm|transcription factor complex|cytoplasm|cytosol|regulation of glycolytic process|regulation of transcription by…
MMP1	601.273	0.984035	4.85251	27.3798	4.77504	1.22e-06	6.44e-05	Up	0.0109288	0.0766234	0.0678798	0.0382742	0.0102827	1.12826	7.12478	14.5062	3.13195	3.50097	2.00045	6.56909	GeneID:418982,Genbank:XM_417176.5,CGNC:50888	matrix metallopeptidase 1	GO:0004222,GO:0008270,GO:0030574,GO:0031012	metalloendopeptidase activity|zinc ion binding|collagen catabolic process|extracellular matrix	ko03320	PPAR signaling pathway
MMP7	5097.44	1.17789	4.23819	31.8257	4.99212	2.25e-05	0.000703523	Up	0.358743	0.331702	0.202584	0.316047	1.04985	21.5326	19.7836	96.8694	61.6758	44.7648	68.7893	432.638	GeneID:418983,Genbank:NM_001006278.1,CGNC:50889	matrix metallopeptidase 7			ko04310	Wnt signaling pathway
MMP9	1192.08	0.593592	4.07848	5.35525	2.42095	4.53e-05	0.00125318	Up	1.57147	1.64978	2.05154	0.617243	0.601188	5.48366	6.42059	24.943	4.36125	8.84376	9.59595	8.46425	GeneID:395387,Genbank:NM_204667.1,CGNC:49293	matrix metallopeptidase 9			ko04915,ko04670,ko04668	Estrogen signaling pathway|Leukocyte transendothelial migration|TNF signaling pathway
MOV10	5152.21	0.233012	6.29321	2.7633	1.46639	3.11e-10	6.06e-08	Up	8.79133	9.76651	8.74387	18.7668	12.766	9.01044	44.8037	47.1377	25.644	17.6993	26.2666	22.244	GeneID:419872,Genbank:XM_015298929.2,CGNC:51112	Mov10 RISC complex RNA helicase	GO:0000932,GO:0003723,GO:0005524,GO:0005634,GO:0005829,GO:0010526,GO:0032575,GO:0035194,GO:0035195,GO:0035279,GO:0036464,GO:0043186,GO:0061014,GO:0061158,GO:0150011	P-body|RNA binding|ATP binding|nucleus|cytosol|negative regulation of transposition, RNA-mediated|ATP-dependent 5'-3' RNA helicase activity|posttranscriptional gene silencing by RNA|gene silencing by miRNA|mRNA cleavage involved in gene silencing by miRNA|cytoplasmic ribonucleoprotein granule|P granule|positive regulation of mRNA catabolic process|3'-UTR-mediated mRNA destabilization|regulation o…
MRGPRH	214.66	0.521409	7.31103	14.0455	3.81204	2.65e-13	1.14e-10	Up	0.0461813	0.0797408	0.174365	0.143889	0.225248	0.43742	0.812685	4.55606	0.748584	2.30266	2.17814	2.58825	GeneID:425998,Genbank:XM_423677.4,CGNC:52639	MAS-related GPR, member H	GO:0001595,GO:0001933,GO:0004930,GO:0005622,GO:0005886,GO:0007186,GO:0007250,GO:0007283,GO:0008284,GO:0008584,GO:0009986,GO:0014823,GO:0016021,GO:0021766,GO:0034698,GO:0042277,GO:0042493,GO:0045740,GO:0050727,GO:0060732,GO:0070528	angiotensin receptor activity|negative regulation of protein phosphorylation|G protein-coupled receptor activity|intracellular|plasma membrane|G protein-coupled receptor signaling pathway|activation of NF-kappaB-inducing kinase activity|spermatogenesis|positive regulation of cell proliferation|male gonad development|cell surface|response to activity|integral component of membrane|hippocampus deve…
MSC	67.4909	0.406405	4.85739	3.92874	1.97407	1.19e-06	6.3e-05	Up	0.156217	0.23703	0.294515	0.124408	0.303245	0.400503	0.455576	1.35012	0.348429	0.889059	1.45697	1.20265	GeneID:420179,Genbank:XM_418293.6,CGNC:13879	musculin	GO:0000980,GO:0000981,GO:0001206,GO:0003700,GO:0003714,GO:0005634,GO:0005654,GO:0006366,GO:0014707,GO:0046983,GO:0060021,GO:0060539,GO:1990830	RNA polymerase II distal enhancer sequence-specific DNA binding|DNA-binding transcription factor activity, RNA polymerase II-specific|distal enhancer DNA-binding transcription repressor activity, RNA polymerase II-specific|DNA-binding transcription factor activity|transcription corepressor activity|nucleus|nucleoplasm|transcription by RNA polymerase II|branchiomeric skeletal muscle development|pr…
MSLNL	27.7668	0.964754	3.02308	7.55028	2.91653	0.00250215	0.0263471	Up	0	0.0678594	0.00764773	0	0.00725023	0.101638	0.0683811	0.723892	0.122485	0.124803	0.0426535	0.102979	GeneID:770761,Genbank:XM_001234086.5,CGNC:56260	mesothelin-like	GO:0007160,GO:0009986,GO:0016021	cell-matrix adhesion|cell surface|integral component of membrane
MST1	2096.69	0.246016	4.36146	2.10379	1.07299	1.29e-05	0.000453683	Up	14.3997	7.38408	8.56081	5.64407	5.8081	9.58328	14.9893	15.8847	19.3156	16.0023	16.9315	21.8278	GeneID:396135,Genbank:NM_205213.1,CGNC:49667	macrophage stimulating 1 (hepatocyte growth factor-like)	GO:0004252,GO:0005576,GO:0005615,GO:0010758,GO:0030971,GO:0033601,GO:0045721,GO:0048012,GO:2000479	serine-type endopeptidase activity|extracellular region|extracellular space|regulation of macrophage chemotaxis|receptor tyrosine kinase binding|positive regulation of mammary gland epithelial cell proliferation|negative regulation of gluconeogenesis|hepatocyte growth factor receptor signaling pathway|regulation of cAMP-dependent protein kinase activity
MTTP	538.386	0.425674	-3.19175	0.389949	-1.35864	0.00141416	0.0175243	Down	1.68831	3.43077	2.33736	1.67231	1.63649	4.28689	1.85489	0.332661	0.499586	0.537741	1.26248	1.36738	GeneID:422709,Genbank:NM_001109784.2,CGNC:9320	microsomal triglyceride transfer protein	GO:0005548,GO:0005783,GO:0008289,GO:0015914,GO:0034197,GO:0034377,GO:0046982	phospholipid transporter activity|endoplasmic reticulum|lipid binding|phospholipid transport|triglyceride transport|plasma lipoprotein particle assembly|protein heterodimerization activity	ko04975	Fat digestion and absorption
MX1	9318.86	0.548421	3.81105	4.25766	2.09006	0.000138377	0.00302737	Up	4.80407	7.45637	4.48988	29.9215	10.5509	5.69266	94.4774	56.2982	39.3378	14.7142	43.0585	22.5421	GeneID:395313,Genbank:NM_204609.1,CGNC:49259	MX dynamin like GTPase 1	GO:0000266,GO:0003374,GO:0003924,GO:0005525,GO:0005634,GO:0005737,GO:0008017,GO:0016020,GO:0031966,GO:0045087,GO:0051607,GO:0061025	mitochondrial fission|dynamin family protein polymerization involved in mitochondrial fission|GTPase activity|GTP binding|nucleus|cytoplasm|microtubule binding|membrane|mitochondrial membrane|innate immune response|defense response to virus|membrane fusion
MYBPC3	11.5801	0.60178	2.91007	3.36643	1.75122	0.00361349	0.0340839	Up	0.0198167	0.00329453	0.0140353	0.00291417	0.00315243	0.00325766	0.0153551	0.0479268	0.0367867	0.0306773	0.0324418	0.0146193	GeneID:396013,Genbank:XM_015286987.2,CGNC:49603	myosin binding protein C, cardiac	GO:0001671,GO:0005623,GO:0005865,GO:0006936,GO:0007155,GO:0008307,GO:0030017,GO:0030018,GO:0030240,GO:0030241,GO:0031430,GO:0032036,GO:0032781,GO:0032971,GO:0032982,GO:0045214,GO:0048739,GO:0051015,GO:0051371,GO:0055003,GO:0055008	ATPase activator activity|cell|striated muscle thin filament|muscle contraction|cell adhesion|structural constituent of muscle|sarcomere|Z disc|skeletal muscle thin filament assembly|skeletal muscle myosin thick filament assembly|M band|myosin heavy chain binding|positive regulation of ATPase activity|regulation of muscle filament sliding|myosin filament|sarcomere organization|cardiac muscle fibe…
MYO1F	2486.32	0.256695	4.40948	2.19145	1.13189	1.04e-05	0.000385221	Up	2.82497	3.28908	4.78599	2.50899	3.97495	5.63316	4.93509	11.7433	5.8584	10.3016	7.75576	8.79402	GeneID:396187,Genbank:NM_205254.1,CGNC:1089	myosin IF	GO:0002446,GO:0003774,GO:0003779,GO:0005516,GO:0005524,GO:0007162,GO:0009617,GO:0016459,GO:0030335,GO:0030864,GO:0031941,GO:0032956,GO:0043312,GO:0045088,GO:0050830	neutrophil mediated immunity|motor activity|actin binding|calmodulin binding|ATP binding|negative regulation of cell adhesion|response to bacterium|myosin complex|positive regulation of cell migration|cortical actin cytoskeleton|filamentous actin|regulation of actin cytoskeleton organization|neutrophil degranulation|regulation of innate immune response|defense response to Gram-positive bacterium
MYO1G	564.437	0.373183	2.74016	2.03155	1.02258	0.00614091	0.0488861	Up	0.975259	1.04052	2.5378	0.730958	1.16436	2.26367	1.27278	3.11846	2.30053	4.82192	2.91395	3.07875	GeneID:420412,Genbank:NM_001030961.1,CGNC:51252	myosin IG	GO:0001891,GO:0002456,GO:0003774,GO:0003779,GO:0005516,GO:0005524,GO:0005546,GO:0005547,GO:0005886,GO:0016459,GO:0038096,GO:0042995,GO:0043325,GO:0072678	phagocytic cup|T cell mediated immunity|motor activity|actin binding|calmodulin binding|ATP binding|phosphatidylinositol-4,5-bisphosphate binding|phosphatidylinositol-3,4,5-trisphosphate binding|plasma membrane|myosin complex|Fc-gamma receptor signaling pathway involved in phagocytosis|cell projection|phosphatidylinositol-3,4-bisphosphate binding|T cell migration
MYO3B	60.5696	0.271903	-4.97378	0.391643	-1.35239	6.57e-07	3.87e-05	Down	0.0822564	0.0429465	0.0638188	0.0588878	0.0641636	0.0493859	0.0211246	0.0247946	0.0358025	0.0262851	0.0172392	0.0250603	GeneID:424157,Genbank:XM_015289678.2,CGNC:7310	myosin IIIB	GO:0003774,GO:0003779,GO:0004674,GO:0005524,GO:0005737,GO:0007601,GO:0007605,GO:0016459,GO:0032426,GO:0050896,GO:0090103	motor activity|actin binding|protein serine/threonine kinase activity|ATP binding|cytoplasm|visual perception|sensory perception of sound|myosin complex|stereocilium tip|response to stimulus|cochlea morphogenesis	ko04745	Phototransduction - fly
NAMPT	13877.2	0.180945	6.14393	2.16102	1.11171	8.05e-10	1.36e-07	Up	15.0386	19.3385	17.771	21.7353	14.83	18.3245	43.477	56.1765	35.4798	25.1528	39.4238	35.2811	GeneID:417707,Genbank:XM_015275716.2,CGNC:50574	nicotinamide phosphoribosyltransferase	GO:0004514,GO:0005125,GO:0005615,GO:0005634,GO:0005737,GO:0009435,GO:0032922,GO:0047280	nicotinate-nucleotide diphosphorylase (carboxylating) activity|cytokine activity|extracellular space|nucleus|cytoplasm|NAD biosynthetic process|circadian regulation of gene expression|nicotinamide phosphoribosyltransferase activity	ko00760	Nicotinate and nicotinamide metabolism
NCF2	204.985	0.381604	4.86983	3.62592	1.85835	1.12e-06	5.98e-05	Up	0.364189	0.276816	0.609695	0.285407	0.424284	0.78176	0.831278	3.3184	1.02249	1.90538	1.2885	1.50086	GeneID:424445,Genbank:XM_004943277.3,CGNC:3482	neutrophil cytosolic factor 2			ko04670,ko04380,ko04145	Leukocyte transendothelial migration|Osteoclast differentiation|Phagosome
NCF4	369.73	0.260099	4.62513	2.30217	1.20299	3.74e-06	0.000164988	Up	0.378537	0.681408	0.76723	0.410978	0.421715	0.745588	1.03488	1.77276	0.667092	1.53267	1.19834	1.33949	GeneID:418052,Genbank:XM_015285351.2,CGNC:9504	neutrophil cytosolic factor 4	GO:0005829,GO:0006801,GO:0006909,GO:0006955,GO:0010008,GO:0016020,GO:0016176,GO:0032010,GO:0032266,GO:0035091,GO:0043020,GO:0045730,GO:0046983,GO:0048010,GO:0055114	cytosol|superoxide metabolic process|phagocytosis|immune response|endosome membrane|membrane|superoxide-generating NADPH oxidase activator activity|phagolysosome|phosphatidylinositol-3-phosphate binding|phosphatidylinositol binding|NADPH oxidase complex|respiratory burst|protein dimerization activity|vascular endothelial growth factor receptor signaling pathway|oxidation-reduction process	ko04670,ko04380,ko04145	Leukocyte transendothelial migration|Osteoclast differentiation|Phagosome
NCKAP1L	919.7	0.277708	4.00279	2.16086	1.11161	6.26e-05	0.00159593	Up	1.38761	2.05352	2.78401	1.37837	1.84138	3.08771	2.64455	5.72707	2.68912	6.08859	4.19123	5.36983	GeneID:425499,Genbank:NM_001031339.1,CGNC:52476	NCK associated protein 1 like	GO:0000902,GO:0001782,GO:0002262,GO:0005096,GO:0005829,GO:0005886,GO:0005887,GO:0006935,GO:0016020,GO:0016477,GO:0030011,GO:0030031,GO:0030295,GO:0030593,GO:0030667,GO:0030838,GO:0030866,GO:0030890,GO:0031209,GO:0032700,GO:0032715,GO:0033630,GO:0034101,GO:0035509,GO:0038096,GO:0042102,GO:0042327,GO:0042493,GO:0043029,GO:0043066,GO:0043312,GO:0043372,GO:0043378,GO:0044877,GO:0045579,GO:0045588,GO:…	cell morphogenesis|B cell homeostasis|myeloid cell homeostasis|GTPase activator activity|cytosol|plasma membrane|integral component of plasma membrane|chemotaxis|membrane|cell migration|maintenance of cell polarity|cell projection assembly|protein kinase activator activity|neutrophil chemotaxis|secretory granule membrane|positive regulation of actin filament polymerization|cortical actin cytoskel…	ko04810	Regulation of actin cytoskeleton
NFAM1	466.864	0.301012	3.92168	2.26651	1.18047	8.79e-05	0.00209465	Up	0.579773	0.594143	1.20864	0.444186	0.576922	1.03637	0.892559	2.5097	0.978246	2.0488	1.4314	2.20344	GeneID:417979,Genbank:XM_015289212.2,CGNC:9000	NFAT activating protein with ITAM motif 1	GO:0001819,GO:0004888,GO:0005886,GO:0006954,GO:0007165,GO:0007166,GO:0016021,GO:0030183,GO:0035556,GO:0035577,GO:0043312,GO:0045577,GO:0050861,GO:0051091	positive regulation of cytokine production|transmembrane signaling receptor activity|plasma membrane|inflammatory response|signal transduction|cell surface receptor signaling pathway|integral component of membrane|B cell differentiation|intracellular signal transduction|azurophil granule membrane|neutrophil degranulation|regulation of B cell differentiation|positive regulation of B cell receptor …
NINJ1	876.419	0.203375	5.40471	2.14234	1.09918	6.49e-08	5.71e-06	Up	1.997	2.67	2.77626	2.16602	2.03392	3.06447	3.38976	8.3614	4.65237	6.39054	4.14662	4.85593	GeneID:415986,Genbank:NM_001277877.1,CGNC:3885	ninjurin 1	GO:0001954,GO:0007155,GO:0007399,GO:0016021,GO:0042246,GO:1990384	positive regulation of cell-matrix adhesion|cell adhesion|nervous system development|integral component of membrane|tissue regeneration|hyaloid vascular plexus regression
NIPAL2	3673.94	0.251337	-3.99153	0.498885	-1.00322	6.56e-05	0.00165812	Down	3.99812	5.34756	4.47415	3.28912	4.29134	4.23415	2.5961	0.988065	1.63432	2.05297	3.52871	2.1293	GeneID:771428,Genbank:XM_015282959.2,CGNC:15719	NIPA like domain containing 2	GO:0015095,GO:0015693,GO:0016021	magnesium ion transmembrane transporter activity|magnesium ion transport|integral component of membrane
NLRC5	5391.95	0.1895	5.90722	2.1726	1.11942	3.48e-09	4.64e-07	Up	5.53076	3.55516	3.30091	5.49086	4.2465	5.00474	9.31187	14.8279	10.0417	6.5316	10.2945	9.56373	GeneID:100857413,Genbank:NM_001318435.1,CGNC:66032	NLR family CARD domain containing 5	GO:0000978,GO:0005524,GO:0005634,GO:0005737,GO:0005813,GO:0005829,GO:0009617,GO:0032088,GO:0032480,GO:0035556,GO:0043549,GO:0045087,GO:0045345,GO:0045944,GO:0051607,GO:0060335,GO:0060339,GO:0060340	RNA polymerase II proximal promoter sequence-specific DNA binding|ATP binding|nucleus|cytoplasm|centrosome|cytosol|response to bacterium|negative regulation of NF-kappaB transcription factor activity|negative regulation of type I interferon production|intracellular signal transduction|regulation of kinase activity|innate immune response|positive regulation of MHC class I biosynthetic process|posi…
NME1	6.6526	0.782012	-3.19227	0.177219	-2.4964	0.00141157	0.0175125	Down	0.030578	0.177886	0.0639971	0.103761	0.0697157	0.20986	0.109837	9.87e-10	0.0450003	0.0180174	0.0204969	0.0390047	GeneID:422094,Genbank:NM_001204761.1,CGNC:5522	NME/NM23 nucleoside diphosphate kinase 1	GO:0001726,GO:0004550,GO:0005524,GO:0005615,GO:0005739,GO:0005886,GO:0006183,GO:0006228,GO:0006241,GO:0030027,GO:0043066,GO:0045618,GO:0045682,GO:0046872,GO:0050679	ruffle|nucleoside diphosphate kinase activity|ATP binding|extracellular space|mitochondrion|plasma membrane|GTP biosynthetic process|UTP biosynthetic process|CTP biosynthetic process|lamellipodium|negative regulation of apoptotic process|positive regulation of keratinocyte differentiation|regulation of epidermis development|metal ion binding|positive regulation of epithelial cell proliferation	ko00230,ko00240	Purine metabolism|Pyrimidine metabolism
NMI	6877.07	0.234971	4.56825	2.10439	1.0734	4.92e-06	0.000203763	Up	12.7442	12.3896	14.2127	24.2653	19.3018	14.5058	49.441	49.9215	23.5082	21.662	31.5143	29.3991	GeneID:424314,Genbank:XM_025152680.1,CGNC:9480	N-myc and STAT interactor	GO:0003712,GO:0005654,GO:0005737,GO:0005829,GO:0006366,GO:0006954,GO:0007259,GO:0042802,GO:0045355,GO:0045358,GO:0045824,GO:0060333,GO:1902524	transcription coregulator activity|nucleoplasm|cytoplasm|cytosol|transcription by RNA polymerase II|inflammatory response|JAK-STAT cascade|identical protein binding|negative regulation of interferon-alpha biosynthetic process|negative regulation of interferon-beta biosynthetic process|negative regulation of innate immune response|interferon-gamma-mediated signaling pathway|positive regulation of …
NOS2	15828	0.543035	4.78271	6.05103	2.59718	1.73e-06	8.74e-05	Up	7.94803	5.1118	4.25163	6.14635	3.57714	19.064	19.2162	96.5511	35.8912	24.0005	41.5148	66.5935	GeneID:395807,Genbank:NM_204961.1,CGNC:49489	nitric oxide synthase 2	GO:0003958,GO:0004517,GO:0005516,GO:0005634,GO:0005829,GO:0005886,GO:0006527,GO:0006809,GO:0007263,GO:0009725,GO:0010181,GO:0012506,GO:0016491,GO:0018119,GO:0020037,GO:0031284,GO:0032310,GO:0032496,GO:0042742,GO:0045776,GO:0046872,GO:0050660,GO:0050661,GO:0072604,GO:0072606,GO:1900015	NADPH-hemoprotein reductase activity|nitric-oxide synthase activity|calmodulin binding|nucleus|cytosol|plasma membrane|arginine catabolic process|nitric oxide biosynthetic process|nitric oxide mediated signal transduction|response to hormone|FMN binding|vesicle membrane|oxidoreductase activity|peptidyl-cysteine S-nitrosylation|heme binding|positive regulation of guanylate cyclase activity|prostag…	ko04066,ko04146,ko00330,ko04020,ko00220	HIF-1 signaling pathway|Peroxisome|Arginine and proline metabolism|Calcium signaling pathway|Arginine biosynthesis
NPM3	575.269	0.24704	4.62749	2.20867	1.14317	3.7e-06	0.000164077	Up	3.32575	5.05445	4.70686	3.21035	6.91481	5.45883	7.20852	16.3547	6.79337	10.9313	8.34069	13.8	GeneID:770430,Genbank:XM_025151768.1,CGNC:5822	nucleophosmin/nucleoplasmin 3	GO:0003682,GO:0003723,GO:0005654,GO:0005730,GO:0005737,GO:0005829,GO:0006338,GO:0006364,GO:0009303,GO:0015629,GO:0042393	chromatin binding|RNA binding|nucleoplasm|nucleolus|cytoplasm|cytosol|chromatin remodeling|rRNA processing|rRNA transcription|actin cytoskeleton|histone binding
NT5C1A	55.7841	0.289759	-3.81559	0.464708	-1.1056	0.000135856	0.00297649	Down	0.200032	0.190005	0.179599	0.250302	0.368564	0.271373	0.164727	0.0926333	0.148319	0.140806	0.065896	0.0874211	GeneID:419675,Genbank:XM_417822.6,CGNC:2793	5'-nucleotidase, cytosolic IA	GO:0000166,GO:0000287,GO:0005829,GO:0006195,GO:0008253,GO:0009116,GO:0009128,GO:0046085,GO:0046135	nucleotide binding|magnesium ion binding|cytosol|purine nucleotide catabolic process|5'-nucleotidase activity|nucleoside metabolic process|purine nucleoside monophosphate catabolic process|adenosine metabolic process|pyrimidine nucleoside catabolic process	ko00230,ko00240,ko00760	Purine metabolism|Pyrimidine metabolism|Nicotinate and nicotinamide metabolism
OASL	15210.2	0.611663	3.73586	4.87394	2.28509	0.000187072	0.00379764	Up	18.4076	21.0155	23.3703	147.547	57.9675	26.0198	463.46	409.54	177.425	74.5496	157.78	108.048	GeneID:395908,Genbank:XM_015293006.2,CGNC:49545	2'-5'-oligoadenylate synthetase like	GO:0001730,GO:0003725,GO:0005524,GO:0005634,GO:0005654,GO:0005829,GO:0006164,GO:0009615,GO:0045071,GO:0045087,GO:0046872,GO:0051607,GO:0060700	2'-5'-oligoadenylate synthetase activity|double-stranded RNA binding|ATP binding|nucleus|nucleoplasm|cytosol|purine nucleotide biosynthetic process|response to virus|negative regulation of viral genome replication|innate immune response|metal ion binding|defense response to virus|regulation of ribonuclease activity
OCSTAMP	7.54635	0.807701	2.79329	4.77714	2.25615	0.00521742	0.0435884	Up	0.00341019	0.00336783	0.0144117	0.00906955	0.0131346	0.00333236	0.0255307	0.0803049	0.0104024	0.00667042	0.0188923	0.0147926	GeneID:419205,Genbank:XM_015296720.2,CGNC:3192	osteoclast stimulatory transmembrane protein	GO:0016021,GO:0034241,GO:0045672,GO:0071356,GO:0071391,GO:0072674,GO:0090290	integral component of membrane|positive regulation of macrophage fusion|positive regulation of osteoclast differentiation|cellular response to tumor necrosis factor|cellular response to estrogen stimulus|multinuclear osteoclast differentiation|positive regulation of osteoclast proliferation
OTOG	67.6181	0.475009	-2.76248	0.402706	-1.3122	0.00573641	0.0464698	Down	0.0619402	0.105262	0.0694723	0.049727	0.057173	0.0541866	0.0144615	0.00943918	0.00709426	0.0604517	0.0376467	0.0452594	GeneID:423075,Genbank:XM_025151291.1,CGNC:4660	otogelin	GO:0005198,GO:0005615,GO:0007605,GO:0008344,GO:0016324,GO:0046373,GO:0046556	structural molecule activity|extracellular space|sensory perception of sound|adult locomotory behavior|apical plasma membrane|L-arabinose metabolic process|alpha-L-arabinofuranosidase activity
P2RY6	159.607	0.230462	4.35641	2.00554	1.00399	1.32e-05	0.000460472	Up	1.05422	1.54621	1.87968	1.71381	1.94638	2.15276	2.25844	3.35345	2.16993	3.8671	3.49798	4.20209	GeneID:396114,Genbank:NM_205195.1,CGNC:13017	pyrimidinergic receptor P2Y6	GO:0001621,GO:0005886,GO:0007200,GO:0016021,GO:0030321,GO:0032962,GO:0045029,GO:0045030,GO:0070374,GO:0071380,GO:0071415,GO:1904707,GO:1905835	ADP receptor activity|plasma membrane|phospholipase C-activating G protein-coupled receptor signaling pathway|integral component of membrane|transepithelial chloride transport|positive regulation of inositol trisphosphate biosynthetic process|UDP-activated nucleotide receptor activity|UTP-activated nucleotide receptor activity|positive regulation of ERK1 and ERK2 cascade|cellular response to pros…	ko04080	Neuroactive ligand-receptor interaction
PARP14	36009.8	0.206179	5.96008	2.34379	1.22885	2.52e-09	3.52e-07	Up	11.5189	11.3416	9.37747	19.347	12.8749	11.4452	39.4909	39.5828	26.4944	17.2644	27.3892	27.9851	GeneID:101747378,Genbank:XM_025152692.1,CGNC:66881	poly(ADP-ribose) polymerase family member 14	GO:0003950,GO:0005634,GO:0005737,GO:0005829,GO:0006471,GO:0010629,GO:0016020,GO:0019899,GO:0042531,GO:0042532,GO:0045087,GO:0060336,GO:0070212,GO:0070403,GO:1902216	NAD+ ADP-ribosyltransferase activity|nucleus|cytoplasm|cytosol|protein ADP-ribosylation|negative regulation of gene expression|membrane|enzyme binding|positive regulation of tyrosine phosphorylation of STAT protein|negative regulation of tyrosine phosphorylation of STAT protein|innate immune response|negative regulation of interferon-gamma-mediated signaling pathway|protein poly-ADP-ribosylation|…
PARP9	5268.96	0.246451	4.89137	2.30614	1.20548	1e-06	5.48e-05	Up	5.82284	4.9312	4.96711	10.6589	7.26619	6.41904	24.8245	18.8769	12.9811	9.58687	14.7597	11.8751	GeneID:424269,Genbank:XM_015289953.2,CGNC:9157	poly(ADP-ribose) polymerase family member 9	GO:0000122,GO:0002230,GO:0003714,GO:0003950,GO:0004857,GO:0005634,GO:0005654,GO:0005737,GO:0005739,GO:0005829,GO:0006302,GO:0006471,GO:0010608,GO:0010629,GO:0016020,GO:0016477,GO:0019899,GO:0032991,GO:0034356,GO:0035563,GO:0042393,GO:0042531,GO:0043086,GO:0044389,GO:0045087,GO:0045893,GO:0051607,GO:0060330,GO:0060335,GO:0072570,GO:0090734,GO:0097677,GO:1900182,GO:2001034	negative regulation of transcription by RNA polymerase II|positive regulation of defense response to virus by host|transcription corepressor activity|NAD+ ADP-ribosyltransferase activity|enzyme inhibitor activity|nucleus|nucleoplasm|cytoplasm|mitochondrion|cytosol|double-strand break repair|protein ADP-ribosylation|posttranscriptional regulation of gene expression|negative regulation of gene expr…
PATL2	235.35	0.331706	5.06226	3.20246	1.67918	4.14e-07	2.65e-05	Up	0.242925	0.243411	0.166148	0.344928	0.607134	0.433029	1.9833	0.969831	0.892838	0.676506	1.01316	0.902412	GeneID:415327,Genbank:XM_015279081.2,CGNC:49958	PAT1 homolog 2	GO:0000932,GO:0002151,GO:0003723,GO:0005634,GO:0005737,GO:0008266,GO:0010607,GO:0017148,GO:0030371,GO:0034046,GO:1990904	P-body|G-quadruplex RNA binding|RNA binding|nucleus|cytoplasm|poly(U) RNA binding|negative regulation of cytoplasmic mRNA processing body assembly|negative regulation of translation|translation repressor activity|poly(G) binding|ribonucleoprotein complex	ko03018	RNA degradation
PDCD1	197.969	0.244291	5.85006	2.69282	1.42912	4.91e-09	6.28e-07	Up	0.810895	0.705423	0.830264	0.542209	0.872592	1.73511	2.28686	2.52213	2.43718	2.10002	2.11542	2.67247	GeneID:424913,Genbank:XM_422723.6,CGNC:5622	programmed cell death 1	GO:0002644,GO:0005886,GO:0006915,GO:0006959,GO:0007275,GO:0009897,GO:0016021,GO:0031295,GO:0043066,GO:0070234	negative regulation of tolerance induction|plasma membrane|apoptotic process|humoral immune response|multicellular organism development|external side of plasma membrane|integral component of membrane|T cell costimulation|negative regulation of apoptotic process|positive regulation of T cell apoptotic process	ko04514,ko04660	Cell adhesion molecules (CAMs)|T cell receptor signaling pathway
PDCD1LG2	2044.11	0.319158	6.137	3.88704	1.95867	8.41e-10	1.41e-07	Up	1.256	1.48112	1.73565	1.78599	1.38252	3.40011	3.61832	13.9082	5.13576	4.27848	7.26686	8.63765	GeneID:427225,Genbank:XM_004949067.3,CGNC:11178	programmed cell death 1 ligand 2	GO:0002845,GO:0005886,GO:0006955,GO:0007165,GO:0007166,GO:0009897,GO:0009986,GO:0016021,GO:0030335,GO:0031295,GO:0031901,GO:0032689,GO:0032693,GO:0034097,GO:0042102,GO:0042130,GO:0046007,GO:0055038,GO:0070062,GO:0071222,GO:1901998,GO:1903556,GO:1905404,GO:2000562,GO:2001181,GO:2001186	positive regulation of tolerance induction to tumor cell|plasma membrane|immune response|signal transduction|cell surface receptor signaling pathway|external side of plasma membrane|cell surface|integral component of membrane|positive regulation of cell migration|T cell costimulation|early endosome membrane|negative regulation of interferon-gamma production|negative regulation of interleukin-10 p…	ko04514	Cell adhesion molecules (CAMs)
PI3	591.423	0.720575	4.82261	11.1198	3.47505	1.42e-06	7.38e-05	Up	5.23661	4.32357	4.78096	1.54795	1.84081	20.1484	24.8994	111.847	35.6557	139.635	45.8006	25.6848	GeneID:101752219,Genbank:XM_004947027.3,CGNC:71627	peptidase inhibitor 3
PIK3CD	2282.12	0.260645	4.67497	2.32706	1.21851	2.94e-06	0.000137123	Up	1.51442	2.15194	2.45854	1.14939	1.85583	3.16177	2.66987	6.58739	3.40701	5.94218	4.53864	5.78713	GeneID:419444,Genbank:XM_015296888.2,CGNC:1859	phosphatidylinositol-4,5-bisphosphate 3-kinase catalytic subunit delta			ko04066,ko04910,ko04670,ko04360,ko04015,ko04722,ko04211,ko04620,ko04611,ko04071,ko04660,ko04550,ko00562,ko04914,ko04923,ko04650,ko04973,ko04960,ko04668,ko04380,ko04261,ko04014,ko04151,ko04510,ko04070,ko04024,ko04725,ko04630,ko04072,ko04152,ko04370,ko04666,ko04068,ko04919,ko04810,ko04022,ko04917,ko04062,ko04915,ko04212,ko04210,ko04662,ko04012,ko04664,ko04921,ko04750,ko04213,ko04150	HIF-1 signaling pathway|Insulin signaling pathway|Leukocyte transendothelial migration|Axon guidance|Rap1 signaling pathway|Neurotrophin signaling pathway|Longevity regulating pathway|Toll-like receptor signaling pathway|Platelet activation|Sphingolipid signaling pathway|T cell receptor signaling pathway|Signaling pathways regulating pluripotency of stem cells|Inositol phosphate metabolism|Proges…
PIK3R5	1449.41	0.264509	4.40405	2.24219	1.16491	1.06e-05	0.000393075	Up	1.60102	1.63603	2.7687	1.28537	2.01022	2.91275	2.28659	6.57251	3.16426	4.94932	3.99046	5.31373	GeneID:417319,Genbank:NM_001030697.1,CGNC:14629	phosphoinositide-3-kinase regulatory subunit 5	GO:0005634,GO:0005737,GO:0005886,GO:0005942,GO:0005944,GO:0007186,GO:0014065,GO:0043406,GO:0046935	nucleus|cytoplasm|plasma membrane|phosphatidylinositol 3-kinase complex|phosphatidylinositol 3-kinase complex, class IB|G protein-coupled receptor signaling pathway|phosphatidylinositol 3-kinase signaling|positive regulation of MAP kinase activity|1-phosphatidylinositol-3-kinase regulator activity	ko04066,ko04910,ko04670,ko04360,ko04015,ko04722,ko04211,ko04620,ko04611,ko04071,ko04660,ko04550,ko04914,ko04923,ko04650,ko04973,ko04960,ko04668,ko04380,ko04261,ko04014,ko04151,ko04510,ko04070,ko04024,ko04725,ko04630,ko04072,ko04152,ko04370,ko04666,ko04068,ko04919,ko04810,ko04022,ko04917,ko04062,ko04915,ko04750,ko04210,ko04662,ko04012,ko04664,ko04921,ko04213,ko04150	HIF-1 signaling pathway|Insulin signaling pathway|Leukocyte transendothelial migration|Axon guidance|Rap1 signaling pathway|Neurotrophin signaling pathway|Longevity regulating pathway|Toll-like receptor signaling pathway|Platelet activation|Sphingolipid signaling pathway|T cell receptor signaling pathway|Signaling pathways regulating pluripotency of stem cells|Progesterone-mediated oocyte maturat…
PIM1	790.002	0.247414	4.66196	2.22443	1.15343	3.13e-06	0.000144559	Up	2.2758	3.17068	4.18583	2.44474	2.97915	5.8952	5.25276	10.8313	5.37977	8.35521	7.93289	7.9926	GeneID:100858838,Genbank:XM_025143861.1,CGNC:66141	Pim-1 proto-oncogene, serine/threonine kinase	GO:0004674,GO:0005524,GO:0005730,GO:0005737,GO:0005829,GO:0006915,GO:0007049,GO:0008134,GO:0008283,GO:0030145,GO:0043024,GO:0043066,GO:0043433,GO:0046777,GO:0060045,GO:0070561,GO:1905062	protein serine/threonine kinase activity|ATP binding|nucleolus|cytoplasm|cytosol|apoptotic process|cell cycle|transcription factor binding|cell proliferation|manganese ion binding|ribosomal small subunit binding|negative regulation of apoptotic process|negative regulation of DNA-binding transcription factor activity|protein autophosphorylation|positive regulation of cardiac muscle cell proliferat…	ko04630	Jak-STAT signaling pathway
PLA2G6	1559.5	0.115117	9.51226	2.13617	1.09503	1.87e-21	4.73e-18	Up	2.96076	2.30555	3.43451	2.52283	3.04265	2.77898	5.38013	7.7615	5.58335	6.34019	6.03715	5.64576	GeneID:418028,Genbank:XM_015285287.2,CGNC:9328	phospholipase A2 group VI			ko00564,ko00592,ko04750,ko00591,ko00565,ko00590,ko04014,ko04270	Glycerophospholipid metabolism|alpha-Linolenic acid metabolism|Inflammatory mediator regulation of TRP channels|Linoleic acid metabolism|Ether lipid metabolism|Arachidonic acid metabolism|Ras signaling pathway|Vascular smooth muscle contraction
PLACL2	29.8052	0.445764	5.76577	5.93881	2.57017	8.13e-09	9.89e-07	Up	15.3078	7.30297	17.9331	43.5698	15.278	22.4665	116.639	152.368	149.566	98.5828	94.3805	82.3503	GeneID:100857411,Genbank:XM_004941122.3,CGNC:65604	Placenta-specific gene 8-like 2	GO:0003682,GO:0005576,GO:0008284,GO:0009409,GO:0035578,GO:0040015,GO:0042742,GO:0043066,GO:0043312,GO:0045944,GO:0050873,GO:0120162	chromatin binding|extracellular region|positive regulation of cell proliferation|response to cold|azurophil granule lumen|negative regulation of multicellular organism growth|defense response to bacterium|negative regulation of apoptotic process|neutrophil degranulation|positive regulation of transcription by RNA polymerase II|brown fat cell differentiation|positive regulation of cold-induced the…
PLEK	264.397	0.309488	3.83636	2.27728	1.18731	0.000124871	0.00275968	Up	0.763444	0.971731	1.74957	0.77303	1.044	1.46589	1.19303	3.37127	1.42334	3.73328	3.09416	3.59605	GeneID:395669,Genbank:NM_204863.1,CGNC:6647	pleckstrin	GO:0002244,GO:0005080,GO:0005737,GO:0005886,GO:0006904,GO:0007229,GO:0010572,GO:0010920,GO:0010925,GO:0030030,GO:0030836,GO:0030845,GO:0030866,GO:0031529,GO:0031532,GO:0032233,GO:0032587,GO:0033625,GO:0042803,GO:0043325,GO:0045744,GO:0046488,GO:0060305,GO:0070493,GO:0070527,GO:0070528,GO:0070560	hematopoietic progenitor cell differentiation|protein kinase C binding|cytoplasm|plasma membrane|vesicle docking involved in exocytosis|integrin-mediated signaling pathway|positive regulation of platelet activation|negative regulation of inositol phosphate biosynthetic process|positive regulation of inositol-polyphosphate 5-phosphatase activity|cell projection organization|positive regulation of …
PLEKHN1	274.629	0.309767	4.07267	2.39757	1.26158	4.65e-05	0.00128025	Up	0.961982	0.463571	0.453082	0.483385	0.577051	0.986089	0.899957	1.62058	0.991054	2.33297	1.22796	1.53915	GeneID:771179,Genbank:XM_003642525.4,CGNC:56574	pleckstrin homology domain containing N1	GO:0001666,GO:0001786,GO:0005739,GO:0005856,GO:0005886,GO:0031966,GO:0043065,GO:0061158,GO:0070300,GO:1901612,GO:1901981	response to hypoxia|phosphatidylserine binding|mitochondrion|cytoskeleton|plasma membrane|mitochondrial membrane|positive regulation of apoptotic process|3'-UTR-mediated mRNA destabilization|phosphatidic acid binding|cardiolipin binding|phosphatidylinositol phosphate binding
PLGL	6.3043	1.49708	-3.0396	0.0426731	-4.55053	0.0023689	0.0253576	Down	0.156531	0.0203959	0	0.00599599	0	0	0	0	0	0	0	0.00743195	GeneID:428593,Genbank:XM_426150.5,CGNC:53411	plasminogen-like	GO:0004252,GO:0005576,GO:0007596,GO:0042730,GO:0048771	serine-type endopeptidase activity|extracellular region|blood coagulation|fibrinolysis|tissue remodeling
PLXDC1	621.419	0.194988	-5.20112	0.495118	-1.01416	1.98e-07	1.46e-05	Down	2.17909	2.05492	2.98884	2.91971	2.39646	3.05576	2.08363	1.03541	1.10504	1.19319	1.30089	1.06784	GeneID:771862,Genbank:XM_015299524.2,CGNC:16812	plexin domain containing 1	GO:0001525,GO:0005576,GO:0005615,GO:0005622,GO:0005737,GO:0005886,GO:0005923,GO:0016021,GO:0021510,GO:0030425,GO:0043025,GO:0043235	angiogenesis|extracellular region|extracellular space|intracellular|cytoplasm|plasma membrane|bicellular tight junction|integral component of membrane|spinal cord development|dendrite|neuronal cell body|receptor complex
PMAIP1	145.201	0.324961	5.25598	3.26705	1.70799	1.47e-07	1.14e-05	Up	0.650374	0.630943	1.37236	1.22659	1.11039	1.60259	1.78488	8.16044	3.65632	2.44357	2.50267	3.09314	GeneID:770077,Genbank:NM_001302097.1,CGNC:55756	phorbol-12-myristate-13-acetate-induced protein 1	GO:0001836,GO:0001844,GO:0005634,GO:0005739,GO:0005741,GO:0005829,GO:0006915,GO:0006919,GO:0006974,GO:0010498,GO:0010907,GO:0010917,GO:0032461,GO:0042149,GO:0042981,GO:0043029,GO:0043065,GO:0043280,GO:0043331,GO:0043517,GO:0046902,GO:0051607,GO:0071456,GO:0072332,GO:0072593,GO:0090200,GO:0097193,GO:1900740,GO:1902043,GO:1902237,GO:2001244	release of cytochrome c from mitochondria|protein insertion into mitochondrial membrane involved in apoptotic signaling pathway|nucleus|mitochondrion|mitochondrial outer membrane|cytosol|apoptotic process|activation of cysteine-type endopeptidase activity involved in apoptotic process|cellular response to DNA damage stimulus|proteasomal protein catabolic process|positive regulation of glucose met…	ko04215,ko04115,ko04210	Apoptosis - multiple species|p53 signaling pathway|Apoptosis
PML	1598.79	0.19759	5.52787	2.13206	1.09225	3.24e-08	3.2e-06	Up	4.23364	4.28513	4.23084	7.79886	4.62874	4.95705	14.7661	15.6358	8.10739	7.25228	10.4977	7.00938	GeneID:415302,Genbank:XM_015279031.2,CGNC:49947	promyelocytic leukemia			ko04144,ko04120	Endocytosis|Ubiquitin mediated proteolysis
PMLL	1316.09	0.249942	5.54489	2.61335	1.3859	2.94e-08	2.94e-06	Up	2.33561	2.75466	2.76664	6.63574	4.48377	3.78906	13.1689	12.0586	7.52568	6.89507	11.7374	6.41849	GeneID:100857563,Genbank:XM_004943699.2,CGNC:65465	promyelocytic leukemia-like			ko04144,ko04120	Endocytosis|Ubiquitin mediated proteolysis
PPM1J	628.75	0.182496	6.0064	2.13782	1.09614	1.9e-09	2.72e-07	Up	1.52184	1.67003	1.95165	2.7471	1.67592	2.23703	5.29552	5.8759	3.60388	2.65582	4.3561	3.34288	GeneID:419873,Genbank:XM_418000.6,CGNC:1113	protein phosphatase, Mg2+/Mn2+ dependent 1J	GO:0004722	protein serine/threonine phosphatase activity
PRAM1	193.053	0.333489	4.38305	2.75433	1.4617	1.17e-05	0.000423386	Up	0.767527	1.4692	0.638024	0.49546	0.529577	1.25262	1.2581	3.41873	1.68468	2.31517	2.16962	3.30416	GeneID:420067,Genbank:XM_004948674.3,CGNC:66362	PML-RARA regulated adaptor molecule 1	GO:0005886,GO:0007229,GO:0008289,GO:0019901,GO:0032991,GO:0043313	plasma membrane|integrin-mediated signaling pathway|lipid binding|protein kinase binding|protein-containing complex|regulation of neutrophil degranulation
PRDX1	57622.3	0.250931	5.57085	2.63517	1.3979	2.53e-08	2.6e-06	Up	280.758	319.898	207.759	411.474	391.927	370.304	474.84	1159.26	758.3	570.169	858.541	1452	GeneID:424598,Genbank:NM_001271932.1,CGNC:7794	peroxiredoxin 1	GO:0005634,GO:0005829,GO:0006979,GO:0008283,GO:0008379,GO:0019430,GO:0030101,GO:0032872,GO:0034101,GO:0042267,GO:0042744,GO:0042802,GO:0043209,GO:0045454,GO:1901222	nucleus|cytosol|response to oxidative stress|cell proliferation|thioredoxin peroxidase activity|removal of superoxide radicals|natural killer cell activation|regulation of stress-activated MAPK cascade|erythrocyte homeostasis|natural killer cell mediated cytotoxicity|hydrogen peroxide catabolic process|identical protein binding|myelin sheath|cell redox homeostasis|regulation of NIK/NF-kappaB sign…	ko04146	Peroxisome
PRR5	552.33	0.244981	4.92098	2.30624	1.20555	8.61e-07	4.8e-05	Up	0.963929	1.10619	1.6543	0.768003	1.0888	1.08232	1.5842	4.23242	1.71653	2.71414	2.69895	2.45667	GeneID:418237,Genbank:XM_015290542.2,CGNC:50711	proline rich 5			ko04150	mTOR signaling pathway
PSTPIP1	1293.11	0.284061	5.11	2.73502	1.45155	3.22e-07	2.19e-05	Up	0.64905	0.802605	1.58478	0.55458	0.885654	1.37025	1.64564	4.02319	1.63383	3.14321	2.61566	2.77197	GeneID:415349,Genbank:XM_025154127.1,CGNC:2009	proline-serine-threonine phosphatase interacting protein 1	GO:0001725,GO:0001931,GO:0003779,GO:0005737,GO:0005826,GO:0005856,GO:0005884,GO:0005886,GO:0006897,GO:0006954,GO:0007155,GO:0008092,GO:0019903,GO:0030027,GO:0030041,GO:0032154,GO:0042802,GO:0045087,GO:0048471,GO:0051015	stress fiber|uropod|actin binding|cytoplasm|actomyosin contractile ring|cytoskeleton|actin filament|plasma membrane|endocytosis|inflammatory response|cell adhesion|cytoskeletal protein binding|protein phosphatase binding|lamellipodium|actin filament polymerization|cleavage furrow|identical protein binding|innate immune response|perinuclear region of cytoplasm|actin filament binding	ko04621	NOD-like receptor signaling pathway
PSTPIP2	265.144	0.671583	4.36512	7.62926	2.93154	1.27e-05	0.00044926	Up	0.0983444	0.278921	0.467358	0.057559	0.207481	0.506532	0.582865	6.21669	0.953365	1.53398	1.89227	2.0394	GeneID:770399,Genbank:XM_004949044.3,CGNC:1226	proline-serine-threonine phosphatase interacting protein 2	GO:0005737,GO:0005829,GO:0005856,GO:0005884,GO:0005886,GO:0008092,GO:0016477,GO:0030041,GO:0051015	cytoplasm|cytosol|cytoskeleton|actin filament|plasma membrane|cytoskeletal protein binding|cell migration|actin filament polymerization|actin filament binding
PTAFR	1355.75	0.232289	7.09516	3.13427	1.64813	1.29e-12	4.27e-10	Up	1.5739	2.32567	2.00739	1.55051	1.40579	2.99509	4.37012	9.44701	4.60446	5.31732	6.85992	6.92763	GeneID:428209,Genbank:XM_004947701.3,CGNC:500	platelet activating factor receptor	GO:0001530,GO:0001816,GO:0001875,GO:0004992,GO:0005543,GO:0005622,GO:0005886,GO:0006935,GO:0006954,GO:0016021,GO:0032959,GO:0048015	lipopolysaccharide binding|cytokine production|lipopolysaccharide receptor activity|platelet activating factor receptor activity|phospholipid binding|intracellular|plasma membrane|chemotaxis|inflammatory response|integral component of membrane|inositol trisphosphate biosynthetic process|phosphatidylinositol-mediated signaling	ko04080,ko04020	Neuroactive ligand-receptor interaction|Calcium signaling pathway
PTCHD3L	12175.5	0.258721	5.05924	2.47758	1.30893	4.21e-07	2.68e-05	Up	21.7484	12.8592	11.0978	9.31334	11.8444	18.8631	21.9632	38.8953	31.726	27.7305	52.8359	42.5609	GeneID:101750175,Genbank:XM_004949834.3,CGNC:69630	patched domain-containing protein 3-like	GO:0016021,GO:0097225	integral component of membrane|sperm midpiece
PTPRC	7458.47	0.301931	3.70946	2.17347	1.12	0.000207703	0.00411749	Up	4.8671	4.57092	10.1288	3.41029	5.47084	9.55118	6.91159	19.6236	8.86544	17.5672	13.6548	16.2738	GeneID:386580,Genbank:XM_025152740.1,CGNC:1563	protein tyrosine phosphatase, receptor type C			ko04514,ko04666,ko04660	Cell adhesion molecules (CAMs)|Fc gamma R-mediated phagocytosis|T cell receptor signaling pathway
PTPRQ	130.885	0.38589	4.16545	3.04703	1.6074	3.11e-05	0.000903413	Up	0.0918376	0.0267234	0.0788282	0.0483739	0.0645336	0.0573503	0.207415	0.162646	0.307867	0.093325	0.0794338	0.183341	GeneID:772163,Genbank:XM_015283334.1,CGNC:29677	protein tyrosine phosphatase, receptor type Q	GO:0004725,GO:0016021,GO:0045598	protein tyrosine phosphatase activity|integral component of membrane|regulation of fat cell differentiation
PTX3	199.871	0.297206	6.43705	3.76625	1.91313	1.22e-10	2.65e-08	Up	0.674192	0.686561	0.639117	0.963306	0.505862	0.766403	1.87037	4.0768	1.29741	3.83354	2.09092	2.01603	GeneID:548626,Genbank:NM_001017413.1,CGNC:66595	pentraxin 3	GO:0001550,GO:0001849,GO:0001872,GO:0001878,GO:0005615,GO:0008228,GO:0030198,GO:0031012,GO:0042802,GO:0044869,GO:0044871,GO:0045087,GO:0045429,GO:0046597,GO:0046790,GO:0050766,GO:1903016,GO:1903019	ovarian cumulus expansion|complement component C1q binding|(1->3)-beta-D-glucan binding|response to yeast|extracellular space|opsonization|extracellular matrix organization|extracellular matrix|identical protein binding|negative regulation by host of viral exo-alpha-sialidase activity|negative regulation by host of viral glycoprotein metabolic process|innate immune response|positive regulation of…
RASSF5	662.726	0.322187	3.21252	2.04916	1.03503	0.00131574	0.0166576	Up	1.0245	0.991129	2.04183	0.663455	0.963072	2.10684	1.57813	3.77874	1.43175	3.21044	2.83591	2.82153	GeneID:419844,Genbank:XM_015298926.2,CGNC:541	Ras association domain family member 5			ko04014,ko04670,ko04015	Ras signaling pathway|Leukocyte transendothelial migration|Rap1 signaling pathway
RBBP8NL	115.898	0.379851	-3.60559	0.387002	-1.36959	0.00031144	0.00561737	Down	0.446959	0.425855	0.454671	0.215699	0.413635	0.336492	0.283792	0.0375278	0.148959	0.0770209	0.166123	0.1971	GeneID:101747728,Genbank:XM_015296652.2,CGNC:67223	RBBP8 N-terminal like	GO:0005615	extracellular space
RGS16	294.656	0.431751	3.88177	3.19532	1.67596	0.0001037	0.00236041	Up	0.528553	0.678498	0.665727	0.842579	0.552784	1.56434	0.472023	3.0169	1.70518	4.83125	1.73568	3.13518	GeneID:424409,Genbank:NM_001277544.2,CGNC:66472	regulator of G-protein signaling 16	GO:0005096,GO:0005737,GO:0007186,GO:0031224	GTPase activator activity|cytoplasm|G protein-coupled receptor signaling pathway|intrinsic component of membrane
RGS18	428.567	0.200397	5.14814	2.04439	1.03167	2.63e-07	1.83e-05	Up	2.09009	2.37391	2.77835	2.09125	2.49915	2.41656	3.95133	6.28729	2.69219	3.55602	4.7681	5.21554	GeneID:424361,Genbank:NM_001257327.1,CGNC:14450	regulator of G-protein signaling 18	GO:0005096,GO:0005737,GO:0007186,GO:0008277,GO:0009968	GTPase activator activity|cytoplasm|G protein-coupled receptor signaling pathway|regulation of G protein-coupled receptor signaling pathway|negative regulation of signal transduction
RHOG	390.333	0.348935	4.74366	3.14973	1.65523	2.1e-06	0.000103282	Up	2.69072	2.24922	4.74947	2.23907	3.16562	6.1884	4.4756	15.4572	6.95949	13.7876	8.49789	12.3505	GeneID:100859599,Genbank:XM_015280950.2,CGNC:63546	ras homolog family member G	GO:0003924,GO:0005525,GO:0005622,GO:0005886,GO:0007264,GO:0060326,GO:0090630,GO:1903078	GTPase activity|GTP binding|intracellular|plasma membrane|small GTPase mediated signal transduction|cell chemotaxis|activation of GTPase activity|positive regulation of protein localization to plasma membrane
RLN3	39.5985	0.61622	3.71744	4.89314	2.29076	0.000201255	0.0040106	Up	0.202453	0.274751	0.305853	0.072487	0.198356	0.659578	0.229663	0.876389	0.324463	1.52416	3.28104	0.474852	GeneID:427223,Genbank:NM_001113200.1,CGNC:11174	relaxin 3	GO:0001664,GO:0005179,GO:0005576	G protein-coupled receptor binding|hormone activity|extracellular region
RNF152	5974.37	0.262362	-4.64818	0.42943	-1.2195	3.35e-06	0.000151198	Down	7.87149	4.19438	8.56787	10.5436	10.0337	9.74922	6.9438	2.33128	2.98231	3.86355	3.37155	3.05391	GeneID:420909,Genbank:XM_015282178.2,CGNC:66387	ring finger protein 152	GO:0004842,GO:0005764,GO:0005765,GO:0006915,GO:0010508,GO:0031267,GO:0031301,GO:0034198,GO:0046872,GO:0061630,GO:0070534,GO:0070936,GO:1904262	ubiquitin-protein transferase activity|lysosome|lysosomal membrane|apoptotic process|positive regulation of autophagy|small GTPase binding|integral component of organelle membrane|cellular response to amino acid starvation|metal ion binding|ubiquitin protein ligase activity|protein K63-linked ubiquitination|protein K48-linked ubiquitination|negative regulation of TORC1 signaling	ko04150	mTOR signaling pathway
RNF19B	1219.32	0.168396	8.54502	2.71123	1.43895	1.29e-17	1.63e-14	Up	3.41693	3.5575	2.44839	4.56234	3.0119	3.48261	7.20968	14.0332	6.7278	7.6961	9.76858	10.1334	GeneID:419669,Genbank:XM_015297865.2,CGNC:2612	ring finger protein 19B	GO:0000151,GO:0000209,GO:0002250,GO:0004842,GO:0005737,GO:0005789,GO:0005829,GO:0006511,GO:0016021,GO:0031624,GO:0032436,GO:0044194,GO:0046872,GO:0061630	ubiquitin ligase complex|protein polyubiquitination|adaptive immune response|ubiquitin-protein transferase activity|cytoplasm|endoplasmic reticulum membrane|cytosol|ubiquitin-dependent protein catabolic process|integral component of membrane|ubiquitin conjugating enzyme binding|positive regulation of proteasomal ubiquitin-dependent protein catabolic process|cytolytic granule|metal ion binding|ubi…
RNF208	175.776	0.306223	3.97096	2.32302	1.216	7.16e-05	0.00176979	Up	0.597883	0.699416	1.16208	0.543495	0.763965	0.717764	1.0333	1.60348	1.16169	2.38622	2.07582	1.48565	GeneID:417279,Genbank:XM_015279634.2,CGNC:50473	ring finger protein 208	GO:0004842,GO:0005654,GO:0005829,GO:0046872,GO:0051865	ubiquitin-protein transferase activity|nucleoplasm|cytosol|metal ion binding|protein autoubiquitination
RNF213	29622.5	0.248892	8.84478	4.59925	2.2014	9.17e-19	1.27e-15	Up	4.59509	3.67605	4.88409	9.53181	6.8866	5.45554	36.6323	39.1287	16.3749	18.3753	26.1619	19.9055	GeneID:422080,Genbank:XM_015295597.2,CGNC:51618	ring finger protein 213
RP11-400G3.5	6364.25	0.5105	-3.56346	0.283388	-1.81915	0.000365998	0.00636728	Down	99.8459	20.9191	62.0951	21.8151	42.1412	30.4785	20.114	5.61143	8.80645	9.34565	22.0148	14.5468	GeneID:100858007,Genbank:XM_015288526.2,CGNC:65060	Uncharacterized protein
RSAD2	2521.91	0.657053	3.87465	5.83952	2.54585	0.000106779	0.00242686	Up	2.73279	4.73047	5.31447	17.3478	5.06075	3.72621	100.255	56.3268	16.3056	6.7188	27.502	10.2853	GeneID:428650,Genbank:NM_001318443.1,CGNC:12277	radical S-adenosyl methionine domain containing 2	GO:0001650,GO:0003824,GO:0005741,GO:0005743,GO:0005783,GO:0005789,GO:0005811,GO:0009615,GO:0034157,GO:0034165,GO:0035710,GO:0043367,GO:0043621,GO:0045071,GO:0045087,GO:0046872,GO:0050709,GO:0051539,GO:0051607,GO:2000553	fibrillar center|catalytic activity|mitochondrial outer membrane|mitochondrial inner membrane|endoplasmic reticulum|endoplasmic reticulum membrane|lipid droplet|response to virus|positive regulation of toll-like receptor 7 signaling pathway|positive regulation of toll-like receptor 9 signaling pathway|CD4-positive, alpha-beta T cell activation|CD4-positive, alpha-beta T cell differentiation|prote…
S100A9	809.456	0.620074	4.22691	6.15176	2.621	2.37e-05	0.000733681	Up	2.90875	5.23869	3.61668	1.41985	1.33866	15.9481	18.8094	60.7346	17.8786	35.8522	25.0598	25.0336	GeneID:426356,Genbank:NM_001305151.1,CGNC:52759	S100 calcium binding protein A9	GO:0005509,GO:0005634,GO:0005737,GO:0006805,GO:0008017,GO:0008270,GO:0031640,GO:0035662,GO:0043123,GO:0045087,GO:0050544,GO:0050727,GO:0050786,GO:0050832,GO:0061844	calcium ion binding|nucleus|cytoplasm|xenobiotic metabolic process|microtubule binding|zinc ion binding|killing of cells of other organism|Toll-like receptor 4 binding|positive regulation of I-kappaB kinase/NF-kappaB signaling|innate immune response|arachidonic acid binding|regulation of inflammatory response|RAGE receptor binding|defense response to fungus|antimicrobial humoral immune response m…
S100B	913.539	0.45147	-2.84394	0.410669	-1.28395	0.00445594	0.0394139	Down	6.60728	8.43486	3.66364	14.2784	16.9098	3.90591	4.38513	1.00188	1.90137	7.85881	2.61704	4.28179	GeneID:424038,Genbank:XM_421894.5,CGNC:4668	S100 calcium binding protein B
SAMD9L	10516.7	0.555348	5.08549	7.08228	2.82421	3.67e-07	2.4e-05	Up	1.35381	1.33106	2.36073	10.8849	3.05329	2.30913	34.5922	43.0529	18.81	12.0471	22.5741	17.0928	GeneID:420559,Genbank:XM_004939297.3,CGNC:51287	sterile alpha motif domain containing 9 like	GO:0005737,GO:0005769,GO:0034058	cytoplasm|early endosome|endosomal vesicle fusion
SAMHD1	7081.4	0.195119	7.14098	2.62686	1.39334	9.27e-13	3.28e-10	Up	11.0266	12.0721	13.0007	9.75533	9.00755	11.6681	24.5869	42.0195	21.8323	19.4169	37.0997	31.1835	GeneID:419125,Genbank:NM_001030845.1,CGNC:839	SAM and HD domain containing deoxynucleoside triphosphate triphosphohydrolase 1	GO:0000724,GO:0003676,GO:0003697,GO:0003723,GO:0005525,GO:0005634,GO:0005654,GO:0005886,GO:0006203,GO:0006974,GO:0008270,GO:0008832,GO:0009264,GO:0016446,GO:0016793,GO:0032567,GO:0035861,GO:0042802,GO:0045087,GO:0045088,GO:0046061,GO:0051289,GO:0051607,GO:0060339,GO:0090501,GO:0110025	double-strand break repair via homologous recombination|nucleic acid binding|single-stranded DNA binding|RNA binding|GTP binding|nucleus|nucleoplasm|plasma membrane|dGTP catabolic process|cellular response to DNA damage stimulus|zinc ion binding|dGTPase activity|deoxyribonucleotide catabolic process|somatic hypermutation of immunoglobulin genes|triphosphoric monoester hydrolase activity|dGTP bind…
SAMSN1	639.266	0.301005	3.83943	2.22791	1.15569	0.000123319	0.00273996	Up	1.12403	1.05522	2.2428	0.831359	1.10571	1.96191	1.62854	4.45245	1.92107	3.72579	3.02846	3.43061	GeneID:418470,Genbank:NM_001006256.2,CGNC:11694	SAM domain, SH3 domain and nuclear localization signals 1	GO:0001726,GO:0001784,GO:0002820,GO:0003723,GO:0005634,GO:0005829,GO:0005886,GO:0050732,GO:0050869	ruffle|phosphotyrosine residue binding|negative regulation of adaptive immune response|RNA binding|nucleus|cytosol|plasma membrane|negative regulation of peptidyl-tyrosine phosphorylation|negative regulation of B cell activation
SBNO2	11842.8	0.179802	6.0196	2.11746	1.08233	1.75e-09	2.55e-07	Up	9.21684	8.80754	8.43897	8.59206	7.25576	14.2067	14.0543	26.6484	17.7101	17.6048	21.0225	22.9119	GeneID:420104,Genbank:XM_015299979.2,CGNC:1925	strawberry notch homolog 2
SCNN1D	35.5018	0.369602	3.25613	2.30293	1.20347	0.00112944	0.0148899	Up	0.0128208	0.00950689	0.0270285	0.0113101	0.0229756	0.028191	0.0224125	0.0671697	0.0243489	0.0523253	0.0490361	0.036651	GeneID:428184,Genbank:XM_425742.6,CGNC:1291	sodium channel epithelial 1 delta subunit	GO:0001669,GO:0005737,GO:0005887,GO:0015280,GO:0016324,GO:0031514,GO:0034706,GO:0035725,GO:0050891,GO:0050896,GO:0050909,GO:0055078,GO:0060170,GO:0097228	acrosomal vesicle|cytoplasm|integral component of plasma membrane|ligand-gated sodium channel activity|apical plasma membrane|motile cilium|sodium channel complex|sodium ion transmembrane transport|multicellular organismal water homeostasis|response to stimulus|sensory perception of taste|sodium ion homeostasis|ciliary membrane|sperm principal piece
SCNN1G	3130.06	0.472788	3.60373	3.25759	1.7038	0.000313678	0.00565104	Up	4.06601	9.12842	5.73807	7.97528	3.28831	2.73474	21.2668	32.839	20.4716	3.11628	16.3046	14.779	GeneID:416579,Genbank:XM_015294500.2,CGNC:4710	sodium channel epithelial 1 gamma subunit	GO:0005654,GO:0005887,GO:0009897,GO:0015280,GO:0016324,GO:0034706,GO:0035725,GO:0050699,GO:0050891,GO:0055078,GO:0070062	nucleoplasm|integral component of plasma membrane|external side of plasma membrane|ligand-gated sodium channel activity|apical plasma membrane|sodium channel complex|sodium ion transmembrane transport|WW domain binding|multicellular organismal water homeostasis|sodium ion homeostasis|extracellular exosome	ko04960,ko04742	Aldosterone-regulated sodium reabsorption|Taste transduction
SELE	554.077	0.434303	5.46153	5.17644	2.37196	4.72e-08	4.35e-06	Up	0.149942	0.140453	0.25382	0.131368	0.15121	0.413875	0.302281	1.67571	0.32138	1.59525	0.983966	0.963216	GeneID:424402,Genbank:XM_025153162.1,CGNC:2475	selectin E	GO:0005509,GO:0005886,GO:0007155,GO:0016021,GO:0030246	calcium ion binding|plasma membrane|cell adhesion|integral component of membrane|carbohydrate binding	ko04514,ko04668	Cell adhesion molecules (CAMs)|TNF signaling pathway
SELENBP1L3	413.615	0.432777	-3.47866	0.352211	-1.50549	0.000503919	0.00817381	Down	1.25988	0.714259	0.710723	0.576464	0.705854	0.345247	0.720561	0.116024	0.220708	0.304367	0.229156	0.119869	GeneID:425662,Genbank:XM_025143602.1,CGNC:52527	selenium-binding protein 1-like 3	GO:0001650,GO:0005615,GO:0005730,GO:0005829,GO:0008430,GO:0015031,GO:0016020,GO:0018549,GO:0070062	fibrillar center|extracellular space|nucleolus|cytosol|selenium binding|protein transport|membrane|methanethiol oxidase activity|extracellular exosome
SELP	791.448	0.362713	4.59626	3.17581	1.66713	4.3e-06	0.000182748	Up	1.03355	0.870744	2.27433	1.13155	1.04199	2.60323	2.05639	7.00801	2.84611	6.99491	4.2555	4.77925	GeneID:424364,Genbank:XM_422207.6,CGNC:1900	selectin P			ko04514	Cell adhesion molecules (CAMs)
SELPLG	261.975	0.365657	2.84457	2.05642	1.04014	0.00444715	0.0393624	Up	1.23678	1.17675	3.00612	1.07185	1.4357	2.534	1.57895	4.14689	1.92962	5.11414	3.66218	3.94507	GeneID:772212,Genbank:XM_001235378.5,CGNC:57368	selectin P ligand	GO:0001931,GO:0005886,GO:0016021,GO:0044853,GO:0050900,GO:0050901,GO:0050902	uropod|plasma membrane|integral component of membrane|plasma membrane raft|leukocyte migration|leukocyte tethering or rolling|leukocyte adhesive activation	ko04514	Cell adhesion molecules (CAMs)
SEPT12	120.526	0.333395	3.41618	2.20219	1.13894	0.000635058	0.00964641	Up	0.286874	0.326612	0.241355	0.198823	0.213765	0.388797	0.369001	0.653597	0.236208	0.567644	1.0044	0.549133	GeneID:416408,Genbank:XM_004945415.3,CGNC:16591	septin 12	GO:0000281,GO:0000921,GO:0001725,GO:0003924,GO:0005525,GO:0005819,GO:0005940,GO:0007283,GO:0015630,GO:0019003,GO:0030154,GO:0030496,GO:0031105,GO:0032154,GO:0032160,GO:0032947,GO:0035091,GO:0048471,GO:0060271,GO:0097227	mitotic cytokinesis|septin ring assembly|stress fiber|GTPase activity|GTP binding|spindle|septin ring|spermatogenesis|microtubule cytoskeleton|GDP binding|cell differentiation|midbody|septin complex|cleavage furrow|septin filament array|protein-containing complex scaffold activity|phosphatidylinositol binding|perinuclear region of cytoplasm|cilium assembly|sperm annulus
SEPT4	50.5743	0.315471	-3.38456	0.477069	-1.06773	0.000712925	0.0104836	Down	0.116859	0.0966742	0.197068	0.200248	0.183459	0.300191	0.120089	0.0623219	0.0696701	0.152945	0.0784516	0.0888339	GeneID:770762,Genbank:XM_004946419.2,CGNC:56261	septin 4	GO:0000281,GO:0000287,GO:0000921,GO:0003924,GO:0005525,GO:0005654,GO:0005739,GO:0005940,GO:0007286,GO:0007420,GO:0008021,GO:0015630,GO:0017157,GO:0030382,GO:0031105,GO:0031398,GO:0031514,GO:0032160,GO:0032947,GO:0036126,GO:0042803,GO:0042995,GO:0043065,GO:0043209,GO:0048240,GO:0051260,GO:0060271,GO:0097227,GO:2001244	mitotic cytokinesis|magnesium ion binding|septin ring assembly|GTPase activity|GTP binding|nucleoplasm|mitochondrion|septin ring|spermatid development|brain development|synaptic vesicle|microtubule cytoskeleton|regulation of exocytosis|sperm mitochondrion organization|septin complex|positive regulation of protein ubiquitination|motile cilium|septin filament array|protein-containing complex scaffo…	ko04215,ko04210	Apoptosis - multiple species|Apoptosis
SERPINB1	4172.28	0.287472	4.95124	2.68206	1.42334	7.37e-07	4.25e-05	Up	5.88866	11.9092	4.7163	8.33585	12.9112	9.90982	33.2359	27.9223	25.0611	10.5847	17.8847	29.2344	GeneID:420894,Genbank:XM_015282193.2,CGNC:13903	serpin family B member 1	GO:0004867,GO:0005576,GO:0005615,GO:0010951,GO:0016020,GO:0034774,GO:0043312,GO:0062023,GO:0070062	serine-type endopeptidase inhibitor activity|extracellular region|extracellular space|negative regulation of endopeptidase activity|membrane|secretory granule lumen|neutrophil degranulation|collagen-containing extracellular matrix|extracellular exosome
SERPINB10A	15.0251	0.679278	3.62739	5.51747	2.46401	0.000286304	0.00530428	Up	0.00576566	0.00288047	0.00309109	0.0126722	0.00276004	0.0228932	0.0351792	0.0703802	0.0264936	0.0427287	0.0568412	0.0160177	GeneID:101749622,Genbank:XM_004939683.3,CGNC:53376	serpin peptidase inhibitor, clade B (ovalbumin), member 10 A	GO:0000790,GO:0004867,GO:0005615,GO:0005654,GO:0006325,GO:0010951,GO:0030261,GO:0031490,GO:0043362	nuclear chromatin|serine-type endopeptidase inhibitor activity|extracellular space|nucleoplasm|chromatin organization|negative regulation of endopeptidase activity|chromosome condensation|chromatin DNA binding|nucleate erythrocyte maturation
SERPINB10B	338.533	0.689982	3.36623	5.00246	2.32264	0.000762035	0.0110772	Up	0.0975055	0.56159	0.210399	0.125431	0.247395	1.73055	1.59778	5.71041	1.43478	1.45638	1.53833	1.97877	GeneID:395715,Genbank:NM_204897.1,CGNC:49439	serpin peptidase inhibitor, clade B (ovalbumin), member 10 B	GO:0000790,GO:0004867,GO:0005615,GO:0005654,GO:0006325,GO:0010951,GO:0030261,GO:0031490,GO:0043362	nuclear chromatin|serine-type endopeptidase inhibitor activity|extracellular space|nucleoplasm|chromatin organization|negative regulation of endopeptidase activity|chromosome condensation|chromatin DNA binding|nucleate erythrocyte maturation
SERPING1	2614.46	0.135517	9.44525	2.42838	1.27999	3.55e-21	7.7e-18	Up	10.9977	11.8856	12.9555	10.5521	10.625	12.0441	22.8103	33.7258	27.4664	29.2148	22.4172	27.6178	GeneID:423132,Genbank:XM_025151166.1,CGNC:5576	serpin family G member 1			ko04610	Complement and coagulation cascades
SFRP1	2979.42	0.194279	-5.64982	0.46728	-1.09764	1.61e-08	1.76e-06	Down	11.1782	16.9558	13.8717	15.0026	16.2545	11.5321	10.5367	4.92126	6.4202	5.08914	5.74111	7.4784	GeneID:395237,Genbank:NM_204553.3,CGNC:2531	secreted frizzled related protein 1	GO:0005615,GO:0007275,GO:0017147,GO:0030154,GO:0035567,GO:0060070,GO:0090090	extracellular space|multicellular organism development|Wnt-protein binding|cell differentiation|non-canonical Wnt signaling pathway|canonical Wnt signaling pathway|negative regulation of canonical Wnt signaling pathway	ko04310	Wnt signaling pathway
SFTPC	48.6444	2.95725	-8.11173	6.01e-08	-23.9884	4.99e-16	5.84e-13	Down	0	0	0	0.242577	0	16.8406	0	0	0	0	0	0	GeneID:107049626,Genbank:XM_025142875.1,CGNC:72642	surfactant protein C	GO:0005615,GO:0007585	extracellular space|respiratory gaseous exchange
SH3TC2	1761.08	0.280629	4.55433	2.42515	1.27808	5.26e-06	0.000217137	Up	0.741991	0.831858	0.570152	0.378671	0.495793	0.859405	0.654919	2.00993	1.45987	1.76635	1.58274	1.89444	GeneID:426627,Genbank:XM_025154907.1,CGNC:66507	SH3 domain and tetratricopeptide repeats 2
SIGLEC1	1343.23	0.313861	5.03614	2.99104	1.58065	4.75e-07	2.95e-05	Up	1.64692	3.01027	5.21189	1.64565	3.88551	3.7165	11.3143	9.53393	6.19026	11.3154	6.19054	8.10009	GeneID:776920,Genbank:XM_025150247.1,CGNC:58419	sialic acid binding Ig like lectin 1			ko04514	Cell adhesion molecules (CAMs)
SIRPA	83.8079	0.456027	3.58355	3.10415	1.6342	0.000338952	0.00604902	Up	0.28078	0.186065	0.452064	0.0932948	0.169092	0.49167	0.533726	0.913656	0.384683	1.3126	1.07652	1.28182	GeneID:419267,Genbank:XM_015296465.2,CGNC:50954	signal-regulatory protein alpha	GO:0016021	integral component of membrane	ko04380	Osteoclast differentiation
SLA	661.961	0.281268	3.73416	2.07096	1.0503	0.00018834	0.00380307	Up	1.06208	0.950107	1.65269	0.828345	1.12276	1.92692	1.49581	3.46842	1.60506	2.80666	2.85525	3.44301	GeneID:378908,Genbank:XM_025147006.1,CGNC:12139	Src-like-adaptor	GO:0004715,GO:0005070,GO:0005768,GO:0030154,GO:0038083,GO:0042127	non-membrane spanning protein tyrosine kinase activity|SH3/SH2 adaptor activity|endosome|cell differentiation|peptidyl-tyrosine autophosphorylation|regulation of cell proliferation
SLBP	727.937	0.29882	5.99091	3.45864	1.79021	2.09e-09	2.97e-07	Up	0.862207	1.25682	1.13177	2.79665	2.44107	2.8917	6.27419	10.7048	5.23644	4.0243	6.99907	5.56878	GeneID:422902,Genbank:NM_001004403.2,CGNC:11719	stem-loop binding protein	GO:0003729,GO:0005634,GO:0005730,GO:0005737,GO:0005829,GO:0006398,GO:0033260,GO:0044770,GO:0051028,GO:0071204,GO:0071207,GO:1990904	mRNA binding|nucleus|nucleolus|cytoplasm|cytosol|mRNA 3'-end processing by stem-loop binding and cleavage|nuclear DNA replication|cell cycle phase transition|mRNA transport|histone pre-mRNA 3'end processing complex|histone pre-mRNA stem-loop binding|ribonucleoprotein complex
SLC13A2	1061.44	0.42697	9.05596	14.5871	3.86662	1.35e-19	2.06e-16	Up	0.170253	0.558916	0.23425	0.326956	0.618434	1.04239	3.58333	8.4387	3.22359	3.70644	8.41771	13.578	GeneID:427830,Genbank:XM_425404.5,CGNC:2661	solute carrier family 13 member 2	GO:0005886,GO:0005887,GO:0015361,GO:0016020,GO:0016021,GO:0070062	plasma membrane|integral component of plasma membrane|low-affinity sodium:dicarboxylate symporter activity|membrane|integral component of membrane|extracellular exosome
SLC15A5	58.4934	0.561086	-5.09437	0.137893	-2.85838	3.5e-07	2.34e-05	Down	0.0460232	0.0114876	0.0653151	0.0205178	0	0.0819252	0	0.0115151	0	0	0.0129607	0.0265698	GeneID:418177,Genbank:XM_416408.6,CGNC:50694	solute carrier family 15 member 5	GO:0015031,GO:0015333,GO:0016021,GO:0035673,GO:1904680	protein transport|peptide:proton symporter activity|integral component of membrane|oligopeptide transmembrane transporter activity|peptide transmembrane transporter activity
SLC1A6	577.688	0.344493	6.70572	4.95908	2.31007	2e-11	5.08e-09	Up	0.327229	0.56011	0.299368	0.474236	0.504308	1.12576	1.53789	4.33825	1.79618	3.47502	2.28255	2.93354	GeneID:420057,Genbank:XM_004948655.3,CGNC:349	solute carrier family 1 (high affinity aspartate/glutamate transporter), member 6	GO:0001504,GO:0005314,GO:0005794,GO:0005886,GO:0005887,GO:0006811,GO:0007268,GO:0014047,GO:0015171,GO:0015183,GO:0015810,GO:0015813,GO:0016020,GO:0042391,GO:0045111,GO:0046872,GO:0098712,GO:0098978,GO:0099056	neurotransmitter uptake|high-affinity glutamate transmembrane transporter activity|Golgi apparatus|plasma membrane|integral component of plasma membrane|ion transport|chemical synaptic transmission|glutamate secretion|amino acid transmembrane transporter activity|L-aspartate transmembrane transporter activity|aspartate transmembrane transport|L-glutamate transmembrane transport|membrane|regulatio…	ko04724	Glutamatergic synapse
SLC25A29	516.281	0.269727	4.93774	2.51724	1.33184	7.9e-07	4.48e-05	Up	1.53205	1.57501	1.70701	0.950689	1.254	1.21452	1.71557	6.21688	3.0115	3.04439	2.9693	4.25742	GeneID:423456,Genbank:XM_421366.5,CGNC:8522	solute carrier family 25 member 29	GO:0005289,GO:0005292,GO:0005739,GO:0005743,GO:0006844,GO:0015174,GO:0015227,GO:0015822,GO:0016021,GO:0089709,GO:1903400,GO:1903401,GO:1990575	high-affinity arginine transmembrane transporter activity|high-affinity lysine transmembrane transporter activity|mitochondrion|mitochondrial inner membrane|acyl carnitine transport|basic amino acid transmembrane transporter activity|acyl carnitine transmembrane transporter activity|ornithine transport|integral component of membrane|L-histidine transmembrane transport|L-arginine transmembrane tra…
SLC28A3	32.8027	0.556192	3.57973	3.97517	1.99102	0.00034395	0.00612065	Up	0.0261991	0.0197168	0.0290424	0.0289086	0.0190331	0.151863	0.0629632	0.270634	0.135164	0.255513	0.158505	0.162872	GeneID:427459,Genbank:XM_015280378.1,CGNC:9558	solute carrier family 28 member 3	GO:0005337,GO:0005415,GO:0005789,GO:0005886,GO:0005887,GO:0015389,GO:0015390,GO:0015860,GO:0015864,GO:1901642	nucleoside transmembrane transporter activity|nucleoside:sodium symporter activity|endoplasmic reticulum membrane|plasma membrane|integral component of plasma membrane|pyrimidine- and adenine-specific:sodium symporter activity|purine-specific nucleoside:sodium symporter activity|purine nucleoside transmembrane transport|pyrimidine nucleoside transport|nucleoside transmembrane transport
SLC2A11L3	16.9723	0.821999	-4.04677	0.0996877	-3.32644	5.19e-05	0.00139749	Down	0.0183269	0.189028	0.0502151	0.0649539	0.0443915	0.0324591	0.00873802	0.0180232	0	0.00507456	0	0.0051903	GeneID:101751878,Genbank:XM_004934332.3,CGNC:71293	solute carrier family 2 member 11-like 3	GO:0005634,GO:0005886,GO:0008645,GO:0016021,GO:0030054,GO:0051119	nucleus|plasma membrane|hexose transmembrane transport|integral component of membrane|cell junction|sugar transmembrane transporter activity
SLC2A14	965.286	0.252374	3.97299	2.00372	1.00268	7.1e-05	0.00176054	Up	2.90487	3.0234	4.91448	3.39222	4.65629	6.7159	4.97388	15.174	5.70853	9.00932	8.05755	9.61694	GeneID:396517,Genbank:NM_205511.1,CGNC:49848	solute carrier family 2 member 14	GO:0005355,GO:0005536,GO:0005615,GO:0005623,GO:0005886,GO:0005887,GO:0016021,GO:0042995,GO:0043204,GO:1904659	glucose transmembrane transporter activity|glucose binding|extracellular space|cell|plasma membrane|integral component of plasma membrane|integral component of membrane|cell projection|perikaryon|glucose transmembrane transport
SLC2A6	497.735	0.283579	7.75204	4.58942	2.19831	9.04e-15	7.24e-12	Up	0.876943	1.12508	1.08108	0.732435	0.783326	1.44624	2.43505	6.97587	2.83067	4.92997	4.94321	5.8698	GeneID:425954,Genbank:XM_025141409.1,CGNC:2156	solute carrier family 2 member 6	GO:0005351,GO:0005355,GO:0005886,GO:0005887,GO:0008645,GO:0016020,GO:0055056	carbohydrate:proton symporter activity|glucose transmembrane transporter activity|plasma membrane|integral component of plasma membrane|hexose transmembrane transport|membrane|D-glucose transmembrane transporter activity
SLC2A9	3602.67	0.364084	4.18658	2.87641	1.52427	2.83e-05	0.000840984	Up	1.65161	3.69108	3.54204	3.28011	7.50089	3.96503	6.7109	18.0697	3.94903	19.125	7.95451	12.4537	GeneID:422843,Genbank:XM_420789.6,CGNC:11121	solute carrier family 2 member 9	GO:0005351,GO:0005355,GO:0005886,GO:0008645,GO:0015143,GO:0016021,GO:0016323,GO:0016324,GO:0022857,GO:0046415,GO:1904659	carbohydrate:proton symporter activity|glucose transmembrane transporter activity|plasma membrane|hexose transmembrane transport|urate transmembrane transporter activity|integral component of membrane|basolateral plasma membrane|apical plasma membrane|transmembrane transporter activity|urate metabolic process|glucose transmembrane transport
SLC36A1	26806	0.287456	-3.62036	0.486093	-1.0407	0.000294188	0.00537636	Down	89.0471	131.429	74.4959	281.115	233.177	186.716	79.6437	55.7079	52.5145	82.5904	91.4944	107.552	GeneID:770250,Genbank:XM_004944938.3,CGNC:55883	solute carrier family 36 member 1	GO:0003333,GO:0005280,GO:0005765,GO:0005783,GO:0005886,GO:0006811,GO:0006865,GO:0015078,GO:0015171,GO:0015180,GO:0015187,GO:0015193,GO:0015808,GO:0015816,GO:0016021,GO:0035524,GO:1902600	amino acid transmembrane transport|amino acid:proton symporter activity|lysosomal membrane|endoplasmic reticulum|plasma membrane|ion transport|amino acid transport|proton transmembrane transporter activity|amino acid transmembrane transporter activity|L-alanine transmembrane transporter activity|glycine transmembrane transporter activity|L-proline transmembrane transporter activity|L-alanine tran…
SLC51B	221.007	0.45401	5.11002	4.99331	2.32	3.22e-07	2.19e-05	Up	0.198175	0.156066	0.109924	0.204633	0.154574	0.420017	1.39915	1.3658	1.07456	0.370292	0.146259	0.849245	GeneID:415531,Genbank:XM_025153901.1,CGNC:50008	solute carrier family 51 beta subunit			ko04976	Bile secretion
SLC6A6	52148	0.285452	-4.76299	0.389689	-1.35961	1.91e-06	9.57e-05	Down	42.005	94.7969	49.7526	90.3379	143.993	151.365	29.9896	29.1293	28.0526	56.9798	38.7406	40.1463	GeneID:416041,Genbank:XM_025154479.1,CGNC:4841	solute carrier family 6 member 6	GO:0005328,GO:0005369,GO:0005886,GO:0015734,GO:0050804,GO:0098982,GO:0099055	neurotransmitter:sodium symporter activity|taurine:sodium symporter activity|plasma membrane|taurine transport|modulation of chemical synaptic transmission|GABA-ergic synapse|integral component of postsynaptic membrane
SLC7A3	966.176	0.309238	3.52283	2.12785	1.08939	0.000426966	0.00725366	Up	1.35488	1.93775	2.02862	4.14027	4.39282	4.8093	3.3453	10.852	5.90803	6.95328	4.92037	7.87561	GeneID:422213,Genbank:XM_015278425.2,CGNC:4272	solute carrier family 7 member 3	GO:0000064,GO:0005886,GO:0006865,GO:0015171,GO:0015181,GO:0015189,GO:0016021,GO:0097638,GO:1903352	L-ornithine transmembrane transporter activity|plasma membrane|amino acid transport|amino acid transmembrane transporter activity|arginine transmembrane transporter activity|L-lysine transmembrane transporter activity|integral component of membrane|L-arginine import across plasma membrane|L-ornithine transmembrane transport
SLC9A5	284.295	0.395368	3.36638	2.5157	1.33096	0.000761616	0.0110772	Up	0.305098	0.732662	0.3529	0.295306	0.391064	0.782084	0.387435	1.47175	0.813591	1.76311	1.33852	1.73417	GeneID:425403,Genbank:XM_015279199.2,CGNC:66031	solute carrier family 9 member A5	GO:0005886,GO:0006814,GO:0015385,GO:0015386,GO:0016021,GO:0051453,GO:0071805,GO:0098719,GO:1902600	plasma membrane|sodium ion transport|sodium:proton antiporter activity|potassium:proton antiporter activity|integral component of membrane|regulation of intracellular pH|potassium ion transmembrane transport|sodium ion import across plasma membrane|proton transmembrane transport
SLCO2A1	2830.34	0.256905	4.44946	2.20853	1.14309	8.61e-06	0.000332352	Up	2.65396	6.90358	5.80674	5.01041	4.55071	6.88159	6.9168	15.3556	11.1033	15.4791	8.15488	12.8948	GeneID:424862,Genbank:XM_025153357.1,CGNC:4877	solute carrier organic anion transporter family member 2A1	GO:0005887,GO:0015132,GO:0015347,GO:0015732,GO:0043252	integral component of plasma membrane|prostaglandin transmembrane transporter activity|sodium-independent organic anion transmembrane transporter activity|prostaglandin transport|sodium-independent organic anion transport
SLCO4C1	335.41	0.459412	6.21693	7.24072	2.85613	5.07e-10	9.18e-08	Up	0.0746287	0.085393	0.214928	0.124348	0.0834316	0.173903	0.371328	2.41116	0.343589	0.688927	0.745137	0.912748	GeneID:769132,Genbank:XM_003643045.4,CGNC:55010	solute carrier organic anion transporter family member 4C1	GO:0005887,GO:0007275,GO:0007283,GO:0008514,GO:0015347,GO:0015711,GO:0016021,GO:0016323,GO:0030154,GO:0043252	integral component of plasma membrane|multicellular organism development|spermatogenesis|organic anion transmembrane transporter activity|sodium-independent organic anion transmembrane transporter activity|organic anion transport|integral component of membrane|basolateral plasma membrane|cell differentiation|sodium-independent organic anion transport
SMCHD1	12839.2	0.232983	4.67689	2.1282	1.08964	2.91e-06	0.000136261	Up	6.01976	6.8376	7.1946	12.1931	8.66984	8.6042	24.7413	24.5149	12.1473	11.0899	17.6008	11.93	GeneID:421057,Genbank:XM_015277951.2,CGNC:10985	structural maintenance of chromosomes flexible hinge domain containing 1	GO:0001740,GO:0003677,GO:0005524,GO:0006302,GO:0009048,GO:0016887,GO:0035861,GO:0042803,GO:0043584,GO:0045739,GO:0060820,GO:0060821,GO:0070868,GO:2000042,GO:2001034	Barr body|DNA binding|ATP binding|double-strand break repair|dosage compensation by inactivation of X chromosome|ATPase activity|site of double-strand break|protein homodimerization activity|nose development|positive regulation of DNA repair|inactivation of X chromosome by heterochromatin assembly|inactivation of X chromosome by DNA methylation|heterochromatin organization involved in chromatin s…
SNTG1	51.5324	0.253736	-3.99113	0.495619	-1.0127	6.58e-05	0.00165816	Down	0.087528	0.0936462	0.122652	0.0858392	0.0774512	0.0916992	0.0580723	0.0332967	0.0629826	0.0682613	0.042007	0.0277998	GeneID:421113,Genbank:XM_419197.5,CGNC:11347	syntrophin gamma 1	GO:0003779,GO:0005198,GO:0005622,GO:0005634,GO:0005737,GO:0005856,GO:0007154,GO:0008022,GO:0016010,GO:0016013,GO:0032587	actin binding|structural molecule activity|intracellular|nucleus|cytoplasm|cytoskeleton|cell communication|protein C-terminus binding|dystrophin-associated glycoprotein complex|syntrophin complex|ruffle membrane
SNX10	3305.05	0.206621	7.59934	2.96943	1.57018	2.98e-14	1.81e-11	Up	3.91633	4.42694	4.52086	6.70131	5.7551	5.30316	16.2277	25.0231	10.7389	10.1389	13.192	15.7311	GeneID:420628,Genbank:XM_025147204.1,CGNC:8390	sorting nexin 10	GO:0001696,GO:0005545,GO:0005634,GO:0005783,GO:0005815,GO:0006897,GO:0007032,GO:0015031,GO:0030141,GO:0030282,GO:0030316,GO:0031313,GO:0044691,GO:0045453,GO:0051117,GO:0055074,GO:0060271,GO:0061512,GO:0071539,GO:0090651,GO:0097178,GO:1990830	gastric acid secretion|1-phosphatidylinositol binding|nucleus|endoplasmic reticulum|microtubule organizing center|endocytosis|endosome organization|protein transport|secretory granule|bone mineralization|osteoclast differentiation|extrinsic component of endosome membrane|tooth eruption|bone resorption|ATPase binding|calcium ion homeostasis|cilium assembly|protein localization to cilium|protein lo…
SOCS1	642.312	0.253922	10.7528	6.63627	2.73037	5.75e-27	4.37e-23	Up	2.35085	2.95754	2.18901	1.89761	2.53361	4.06293	13.4517	30.4391	12.513	13.9421	19.4972	16.0846	GeneID:416630,Genbank:XM_015294233.2,CGNC:5410	suppressor of cytokine signaling 1			ko04630,ko04380,ko04910,ko04120,ko04917	Jak-STAT signaling pathway|Osteoclast differentiation|Insulin signaling pathway|Ubiquitin mediated proteolysis|Prolactin signaling pathway
SOCS3	3447.97	0.498365	4.41307	4.59264	2.19932	1.02e-05	0.000382079	Up	13.2519	9.12267	6.10746	8.11934	7.27168	37.6004	20.8345	84.6266	55.7731	67.3737	67.1913	71.9122	GeneID:395299,Genbank:NM_204600.1,CGNC:66201	suppressor of cytokine signaling 3	GO:0005622,GO:0007259,GO:0009968,GO:0016567,GO:0040008,GO:0043066	intracellular|JAK-STAT cascade|negative regulation of signal transduction|protein ubiquitination|regulation of growth|negative regulation of apoptotic process	ko04920,ko04668,ko04630,ko04380,ko04910,ko04120,ko04917	Adipocytokine signaling pathway|TNF signaling pathway|Jak-STAT signaling pathway|Osteoclast differentiation|Insulin signaling pathway|Ubiquitin mediated proteolysis|Prolactin signaling pathway
SPDYA	349.563	0.45125	-2.73344	0.425294	-1.23347	0.0062676	0.0495574	Down	3.23087	4.2786	1.32074	0.498575	2.27463	1.85023	0.488539	0.829107	0.848406	2.0606	0.785866	0.589452	GeneID:101748777,Genbank:XM_004940192.3,CGNC:72021	speedy/RINGO cell cycle regulator family member A	GO:0000082,GO:0005634,GO:0005654,GO:0006974,GO:0007140,GO:0007275,GO:0008284,GO:0019901,GO:0030295,GO:0045737	G1/S transition of mitotic cell cycle|nucleus|nucleoplasm|cellular response to DNA damage stimulus|male meiotic nuclear division|multicellular organism development|positive regulation of cell proliferation|protein kinase binding|protein kinase activator activity|positive regulation of cyclin-dependent protein serine/threonine kinase activity	ko04914,ko04114	Progesterone-mediated oocyte maturation|Oocyte meiosis
SPI1	3404.07	0.262231	6.0821	3.02077	1.59491	1.19e-09	1.82e-07	Up	4.00035	5.22349	8.08091	4.26406	5.75545	9.69822	10.5467	31.1654	13.3173	19.052	16.7237	21.573	GeneID:395879,Genbank:XM_025150593.1,CGNC:6161	Spi-1 proto-oncogene	GO:0000981,GO:0003723,GO:0005634,GO:0006357,GO:0030154,GO:0043565	DNA-binding transcription factor activity, RNA polymerase II-specific|RNA binding|nucleus|regulation of transcription by RNA polymerase II|cell differentiation|sequence-specific DNA binding	ko04380	Osteoclast differentiation
SRAPL	264.753	0.524235	5.85745	8.4017	3.07068	4.7e-09	6.06e-07	Up	0.0410126	0.0202942	0.0221408	0.0622431	0.0706373	0.0670495	0.165889	0.213032	0.200123	0.931401	0.169278	0.104109	GeneID:101747234,Genbank:XM_025152004.1,CGNC:66740	serine-rich adhesin for platelets-like
STAT1	24757.5	0.260781	6.1585	3.04411	1.60602	7.34e-10	1.25e-07	Up	14.4537	16.6517	17.6164	37.389	24.9877	18.5537	92.3364	101.196	48.9826	37.4294	57.256	56.8794	GeneID:424044,Genbank:XM_025152161.1,CGNC:52118	signal transducer and activator of transcription 1	GO:0000979,GO:0000982,GO:0001937,GO:0005634,GO:0005730,GO:0005737,GO:0006919,GO:0007259,GO:0007584,GO:0008015,GO:0008284,GO:0010742,GO:0016525,GO:0032727,GO:0032869,GO:0033209,GO:0034097,GO:0042803,GO:0043124,GO:0043434,GO:0045648,GO:0045893,GO:0048661,GO:0051591,GO:0051607,GO:0060333,GO:0060337,GO:0072136,GO:0072162,GO:0072308	RNA polymerase II core promoter sequence-specific DNA binding|transcription factor activity, RNA polymerase II proximal promoter sequence-specific DNA binding|negative regulation of endothelial cell proliferation|nucleus|nucleolus|cytoplasm|activation of cysteine-type endopeptidase activity involved in apoptotic process|JAK-STAT cascade|response to nutrient|blood circulation|positive regulation o…	ko04062,ko04620,ko04630,ko04380,ko04919,ko04917	Chemokine signaling pathway|Toll-like receptor signaling pathway|Jak-STAT signaling pathway|Osteoclast differentiation|Thyroid hormone signaling pathway|Prolactin signaling pathway
STEAP4	151.584	0.63765	3.2074	4.1273	2.0452	0.00133939	0.0168588	Up	0.135817	0.0355928	0.100002	0.201633	0.034371	0.687183	0.530347	1.14459	0.204289	1.085	0.86631	0.852897	GeneID:772063,Genbank:XM_015281970.2,CGNC:6835	STEAP4 metalloreductase	GO:0000139,GO:0005768,GO:0005794,GO:0005886,GO:0008823,GO:0015677,GO:0016021,GO:0031901,GO:0045444,GO:0046872,GO:0052851,GO:0055072,GO:0055114,GO:0070062,GO:0098706	Golgi membrane|endosome|Golgi apparatus|plasma membrane|cupric reductase activity|copper ion import|integral component of membrane|early endosome membrane|fat cell differentiation|metal ion binding|ferric-chelate reductase (NADPH) activity|iron ion homeostasis|oxidation-reduction process|extracellular exosome|ferric iron import across cell outer membrane
STOML1	1515.52	0.250631	4.57843	2.21529	1.1475	4.68e-06	0.000195161	Up	6.16635	6.60516	7.65159	14.0146	10.8862	9.12421	34.4149	22.6595	15.7842	12.9378	23.4829	11.6972	GeneID:415303,Genbank:XM_015278814.2,CGNC:1014	stomatin like 1	GO:0005886,GO:0006869,GO:0016021,GO:0031902,GO:0045121	plasma membrane|lipid transport|integral component of membrane|late endosome membrane|membrane raft
STRA6	38.1911	0.562438	3.56313	4.01122	2.00404	0.000366459	0.00636802	Up	0.0276766	0.107749	0.0844703	0.0325815	0.0353905	0.0957512	0.084025	0.216449	0.165691	0.602565	0.228829	0.210129	GeneID:415301,Genbank:XM_015278809.2,CGNC:1001	stimulated by retinoic acid 6	GO:0005886,GO:0005887,GO:0016918,GO:0019841,GO:0034632,GO:0034633,GO:0038023,GO:0043010,GO:0071939	plasma membrane|integral component of plasma membrane|retinal binding|retinol binding|retinol transmembrane transporter activity|retinol transport|signaling receptor activity|camera-type eye development|vitamin A import
STX11	211.556	0.412517	4.4982	3.61897	1.85558	6.85e-06	0.000273499	Up	0.107537	0.0713788	0.228026	0.150927	0.0742989	0.530122	0.472953	1.57431	0.376461	1.0382	0.59921	0.992629	GeneID:428597,Genbank:XM_004935577.3,CGNC:8871	syntaxin 11	GO:0000149,GO:0001913,GO:0005484,GO:0005794,GO:0005886,GO:0006886,GO:0006887,GO:0006906,GO:0008021,GO:0012505,GO:0016021,GO:0031201,GO:0031629,GO:0042267,GO:0042734,GO:0043312,GO:0043316,GO:0043320,GO:0045335,GO:0048278,GO:0048787,GO:0071346	SNARE binding|T cell mediated cytotoxicity|SNAP receptor activity|Golgi apparatus|plasma membrane|intracellular protein transport|exocytosis|vesicle fusion|synaptic vesicle|endomembrane system|integral component of membrane|SNARE complex|synaptic vesicle fusion to presynaptic active zone membrane|natural killer cell mediated cytotoxicity|presynaptic membrane|neutrophil degranulation|cytotoxic T c…	ko04130	SNARE interactions in vesicular transport
SUCNR1	70.6615	0.522075	3.0362	3.00034	1.58512	0.00239582	0.0254377	Up	0.676206	0.437472	0.690504	0.175297	0.24624	0.70475	0.797121	2.84974	0.285839	2.47986	1.31403	1.3551	GeneID:771768,Genbank:XM_025153465.1,CGNC:7886	succinate receptor 1	GO:0002001,GO:0002281,GO:0004930,GO:0005886,GO:0007186,GO:0016021,GO:0032611,GO:0042593,GO:0050729,GO:0050921,GO:0051592,GO:0060177,GO:0070062	renin secretion into blood stream|macrophage activation involved in immune response|G protein-coupled receptor activity|plasma membrane|G protein-coupled receptor signaling pathway|integral component of membrane|interleukin-1 beta production|glucose homeostasis|positive regulation of inflammatory response|positive regulation of chemotaxis|response to calcium ion|regulation of angiotensin metaboli…	ko04024	cAMP signaling pathway
SUSD3	153.496	0.252219	4.52018	2.20392	1.14007	6.18e-06	0.000250531	Up	0.626157	0.52491	1.07125	0.636144	0.704588	1.09682	1.16374	2.30211	1.341	2.01279	1.71826	1.65408	GeneID:415988,Genbank:XM_414330.6,CGNC:66245	sushi domain containing 3	GO:0005886,GO:0016021	plasma membrane|integral component of membrane
SYPL1	26.9364	0.362262	3.70362	2.53447	1.34168	0.000212541	0.0041738	Up	0.057035	0.102599	0.101393	0.121399	0.0887347	0.0809094	0.36589	0.214294	0.271829	0.284241	0.137832	0.18289	GeneID:417708,Genbank:NM_001199458.1,CGNC:66293	synaptophysin like 1	GO:0005887,GO:0007268,GO:0016021,GO:0030141,GO:0030285,GO:0042470,GO:0070062	integral component of plasma membrane|chemical synaptic transmission|integral component of membrane|secretory granule|integral component of synaptic vesicle membrane|melanosome|extracellular exosome
SYT2	12.9397	0.622716	2.74018	3.26335	1.70635	0.00614062	0.0488861	Up	0.00637672	0.0185833	0.00642484	0.0563518	0.0364507	0.0299258	0.0172858	0.0433612	0.0506305	0.097592	0.113113	0.111417	GeneID:396327,Genbank:XM_003642713.4,CGNC:49754	synaptotagmin 2	GO:0000149,GO:0001786,GO:0005509,GO:0005544,GO:0005886,GO:0014059,GO:0016021,GO:0016079,GO:0016192,GO:0017156,GO:0019905,GO:0030054,GO:0030276,GO:0030424,GO:0030665,GO:0030672,GO:0031045,GO:0042584,GO:0043533,GO:0048488,GO:0048791,GO:0061024,GO:0070382,GO:0071277,GO:1903861	SNARE binding|phosphatidylserine binding|calcium ion binding|calcium-dependent phospholipid binding|plasma membrane|regulation of dopamine secretion|integral component of membrane|synaptic vesicle exocytosis|vesicle-mediated transport|calcium ion regulated exocytosis|syntaxin binding|cell junction|clathrin binding|axon|clathrin-coated vesicle membrane|synaptic vesicle membrane|dense core granule|…
TAF4B	184.663	0.295616	4.6895	2.61405	1.38629	2.74e-06	0.000130134	Up	0.164878	0.169537	0.268695	0.317949	0.153475	0.363462	0.293018	0.807155	0.500306	0.952369	0.630722	0.649061	GeneID:421086,Genbank:XM_025147907.1,CGNC:11252	TATA-box binding protein associated factor 4b	GO:0001650,GO:0003677,GO:0003700,GO:0005654,GO:0005669,GO:0005737,GO:0006366,GO:0006367,GO:0007283,GO:0008134,GO:0045944,GO:0046982,GO:0048477,GO:0051059,GO:0051123,GO:1901796	fibrillar center|DNA binding|DNA-binding transcription factor activity|nucleoplasm|transcription factor TFIID complex|cytoplasm|transcription by RNA polymerase II|transcription initiation from RNA polymerase II promoter|spermatogenesis|transcription factor binding|positive regulation of transcription by RNA polymerase II|protein heterodimerization activity|oogenesis|NF-kappaB binding|RNA polymera…	ko03022	Basal transcription factors
TAP1	3168.27	0.194536	7.30867	2.6792	1.4218	2.7e-13	1.14e-10	Up	9.61063	7.43793	8.00428	16.6214	15.0961	14.8729	28.1604	46.916	30.8783	21.9853	26.9687	30.1385	GeneID:427727,Genbank:XM_015294989.2,CGNC:53176	transporter 1, ATP-binding cassette, sub-family B (MDR/TAP)	GO:0002250,GO:0002479,GO:0005524,GO:0015031,GO:0015433,GO:0016021,GO:0042287,GO:0042626,GO:0042825,GO:0046979	adaptive immune response|antigen processing and presentation of exogenous peptide antigen via MHC class I, TAP-dependent|ATP binding|protein transport|peptide antigen-transporting ATPase activity|integral component of membrane|MHC protein binding|ATPase activity, coupled to transmembrane movement of substances|TAP complex|TAP2 binding	ko04145,ko04612,ko02010	Phagosome|Antigen processing and presentation|ABC transporters
TAT	55.3017	0.28379	4.18407	2.27742	1.1874	2.86e-05	0.000848667	Up	0.108787	0.077899	0.12542	0.148415	0.142632	0.24094	0.477988	0.317198	0.320088	0.125818	0.253193	0.300937	GeneID:415884,Genbank:XM_025154347.1,CGNC:589	tyrosine aminotransferase	GO:0004838,GO:0005739,GO:0005829,GO:0006103,GO:0006536,GO:0006559,GO:0006572,GO:0006979,GO:0009058,GO:0016597,GO:0030170,GO:0046689,GO:0051384	L-tyrosine:2-oxoglutarate aminotransferase activity|mitochondrion|cytosol|2-oxoglutarate metabolic process|glutamate metabolic process|L-phenylalanine catabolic process|tyrosine catabolic process|response to oxidative stress|biosynthetic process|amino acid binding|pyridoxal phosphate binding|response to mercury ion|response to glucocorticoid	ko00400,ko00130,ko00950,ko00350,ko01230,ko00401,ko00960,ko00270,ko00360	Phenylalanine, tyrosine and tryptophan biosynthesis|Ubiquinone and other terpenoid-quinone biosynthesis|Isoquinoline alkaloid biosynthesis|Tyrosine metabolism|Biosynthesis of amino acids|Novobiocin biosynthesis|Tropane, piperidine and pyridine alkaloid biosynthesis|Cysteine and methionine metabolism|Phenylalanine metabolism
TBC1D24L	548.186	0.353836	-3.39852	0.434515	-1.20252	0.000677503	0.0101193	Down	4.12098	2.5849	3.61545	1.63193	3.29481	1.9808	1.37708	0.381571	1.67097	1.19363	0.963993	1.99911	GeneID:769242,Genbank:XM_025141833.1,CGNC:55099	TBC1 domain family member 24-like	GO:0005096	GTPase activator activity
TBX21	95.131	0.368298	3.74445	2.60101	1.37907	0.000180791	0.00369708	Up	0.314906	0.394995	0.65684	0.362338	0.445499	0.773811	0.307276	1.65974	0.741552	1.3894	1.52597	1.23282	GeneID:100858002,Genbank:XM_015299480.2,CGNC:65065	T-box 21	GO:0000122,GO:0003677,GO:0003700,GO:0005634,GO:0009615,GO:0010628,GO:0030217,GO:0032703,GO:0043025,GO:0043161,GO:0043565,GO:0044212,GO:0045580,GO:0045892,GO:0045893,GO:0048304,GO:0050776,GO:0071310,GO:0072676,GO:2000320,GO:2000329,GO:2000552	negative regulation of transcription by RNA polymerase II|DNA binding|DNA-binding transcription factor activity|nucleus|response to virus|positive regulation of gene expression|T cell differentiation|negative regulation of interleukin-2 production|neuronal cell body|proteasome-mediated ubiquitin-dependent protein catabolic process|sequence-specific DNA binding|transcription regulatory region DNA …
TCERG1L	116.813	0.26621	-3.94836	0.482603	-1.05109	7.87e-05	0.00190824	Down	0.505956	0.465388	0.490349	0.693302	0.564973	0.639632	0.287321	0.168084	0.305493	0.13243	0.380668	0.289598	GeneID:423969,Genbank:XM_421827.6,CGNC:7965	transcription elongation regulator 1 like	GO:0005634,GO:0070063	nucleus|RNA polymerase binding
TCF24	29.3198	0.590326	2.76376	3.0984	1.63152	0.00571387	0.0463604	Up	0.152329	0.0601709	0.0623847	0.0800507	0.114572	0.232826	0.602959	0.33519	0.0907422	0.0580492	0.598958	0.212004	GeneID:429524,Genbank:XM_025147989.1,CGNC:53687	transcription factor 24	GO:0003677,GO:0005634,GO:0046983	DNA binding|nucleus|protein dimerization activity
TFCP2L1	16504	0.309032	-3.89424	0.434236	-1.20345	9.85e-05	0.00227638	Down	18.543	31.921	26.6075	32.1712	48.5314	39.2486	14.5889	6.22663	6.67854	17.1177	15.4466	25.9697	GeneID:424238,Genbank:XM_422087.6,CGNC:8841	transcription factor CP2 like 1	GO:0000122,GO:0000902,GO:0000977,GO:0000981,GO:0001650,GO:0002070,GO:0003700,GO:0003714,GO:0005634,GO:0005739,GO:0006357,GO:0006694,GO:0007028,GO:0007431,GO:0007565,GO:0008340,GO:0016020,GO:0043565,GO:0045927	negative regulation of transcription by RNA polymerase II|cell morphogenesis|RNA polymerase II regulatory region sequence-specific DNA binding|DNA-binding transcription factor activity, RNA polymerase II-specific|fibrillar center|epithelial cell maturation|DNA-binding transcription factor activity|transcription corepressor activity|nucleus|mitochondrion|regulation of transcription by RNA polymera…
TFEC	217.752	0.233622	5.47295	2.42604	1.2786	4.43e-08	4.13e-06	Up	0.576226	0.45301	0.678496	0.423751	0.60697	0.949917	1.02257	2.21505	1.00165	1.5223	1.22077	1.2531	GeneID:417773,Genbank:NM_001006229.2,CGNC:7156	transcription factor EC	GO:0003677,GO:0005634,GO:0006355,GO:0046983	DNA binding|nucleus|regulation of transcription, DNA-templated|protein dimerization activity
TGM4	663.063	0.681942	4.71318	9.27994	3.21411	2.44e-06	0.000116979	Up	0.114296	0.200435	0.593329	0.167252	0.197082	1.57567	2.17244	9.85123	1.69954	3.672	3.51195	4.2272	GeneID:420706,Genbank:NM_001006368.1,CGNC:51321	transglutaminase 4	GO:0003810,GO:0005737,GO:0005794,GO:0018149,GO:0046872,GO:0062023,GO:0070062	protein-glutamine gamma-glutamyltransferase activity|cytoplasm|Golgi apparatus|peptide cross-linking|metal ion binding|collagen-containing extracellular matrix|extracellular exosome
THEMIS2	497.619	0.377822	6.11154	4.95565	2.30908	9.87e-10	1.58e-07	Up	0.415762	0.982728	2.01618	0.818457	0.982102	1.71815	2.90491	10.8961	3.26922	5.01673	4.73052	5.89534	GeneID:419565,Genbank:XM_417712.5,CGNC:465	thymocyte selection associated family member 2	GO:0005634,GO:0005737,GO:0006954,GO:0007155,GO:0050852	nucleus|cytoplasm|inflammatory response|cell adhesion|T cell receptor signaling pathway
TIFA	565.203	0.351024	3.42036	2.2984	1.20063	0.000625373	0.00955658	Up	2.11461	1.93036	2.07236	0.787913	0.7929	2.35901	1.63898	5.48349	3.32527	2.95843	4.86916	5.17087	GeneID:422692,Genbank:XM_420645.6,CGNC:51805	TRAF interacting protein with forkhead associated domain	GO:0002753,GO:0005737,GO:0007249,GO:0043123,GO:0045087,GO:0051260	cytoplasmic pattern recognition receptor signaling pathway|cytoplasm|I-kappaB kinase/NF-kappaB signaling|positive regulation of I-kappaB kinase/NF-kappaB signaling|innate immune response|protein homooligomerization
TLR15	222.215	0.566932	4.38678	5.60614	2.48701	1.15e-05	0.000420481	Up	0.17047	0.55333	0.257999	0.135249	0.0493635	0.707545	0.716396	3.54993	0.884401	0.869393	1.4258	2.40799	GeneID:421219,Genbank:NM_001037835.1,CGNC:51439	toll-like receptor 15	GO:0002755,GO:0005794,GO:0006954,GO:0016021,GO:0030670,GO:0034134,GO:0045087,GO:0045121,GO:0050707,GO:0050729,GO:0071726,GO:0071727	MyD88-dependent toll-like receptor signaling pathway|Golgi apparatus|inflammatory response|integral component of membrane|phagocytic vesicle membrane|toll-like receptor 2 signaling pathway|innate immune response|membrane raft|regulation of cytokine secretion|positive regulation of inflammatory response|cellular response to diacyl bacterial lipopeptide|cellular response to triacyl bacterial lipope…
TLR1A	637.696	0.252427	5.30578	2.53033	1.33932	1.12e-07	9.27e-06	Up	0.741005	0.939977	1.3842	0.710375	0.957459	1.6798	1.70945	3.74913	1.75407	3.194	2.16632	3.14296	GeneID:426274,Genbank:XM_025149743.1,CGNC:52731	toll-like receptor 1 family member A	GO:0002224,GO:0002755,GO:0004888,GO:0005794,GO:0005887,GO:0006954,GO:0030670,GO:0034150,GO:0035355,GO:0035663,GO:0042496,GO:0042802,GO:0045087,GO:0045121,GO:0050702,GO:0050707,GO:0071723,GO:0071726,GO:1900227	toll-like receptor signaling pathway|MyD88-dependent toll-like receptor signaling pathway|transmembrane signaling receptor activity|Golgi apparatus|integral component of plasma membrane|inflammatory response|phagocytic vesicle membrane|toll-like receptor 6 signaling pathway|Toll-like receptor 2-Toll-like receptor 6 protein complex|Toll-like receptor 2 binding|detection of diacyl bacterial lipopep…	ko04620	Toll-like receptor signaling pathway
TLR1B	1564.27	0.283784	4.2777	2.3197	1.21394	1.89e-05	0.000612208	Up	1.96064	2.92611	3.58666	1.11936	2.73404	3.0209	3.28551	9.46153	3.59334	6.89523	4.40802	8.03798	GeneID:771173,Genbank:XM_025149767.1,CGNC:56568	toll-like receptor 1 family member B	GO:0002224,GO:0002755,GO:0004888,GO:0005794,GO:0005887,GO:0006954,GO:0030670,GO:0034150,GO:0035355,GO:0035663,GO:0042496,GO:0042802,GO:0045087,GO:0045121,GO:0050702,GO:0050707,GO:0071723,GO:0071726,GO:1900227	toll-like receptor signaling pathway|MyD88-dependent toll-like receptor signaling pathway|transmembrane signaling receptor activity|Golgi apparatus|integral component of plasma membrane|inflammatory response|phagocytic vesicle membrane|toll-like receptor 6 signaling pathway|Toll-like receptor 2-Toll-like receptor 6 protein complex|Toll-like receptor 2 binding|detection of diacyl bacterial lipopep…	ko04620	Toll-like receptor signaling pathway
TLR2A	881.63	0.246446	5.25343	2.45323	1.29468	1.49e-07	1.15e-05	Up	1.23721	1.39513	2.10047	1.15113	0.82742	1.66704	2.21364	5.09275	2.53578	3.90561	2.73842	3.85337	GeneID:374141,Genbank:XM_025149465.1,CGNC:49059	toll-like receptor 2 family member A	GO:0002224,GO:0002237,GO:0002755,GO:0005886,GO:0005887,GO:0006954,GO:0031226,GO:0034134,GO:0045087,GO:0050707,GO:0050729	toll-like receptor signaling pathway|response to molecule of bacterial origin|MyD88-dependent toll-like receptor signaling pathway|plasma membrane|integral component of plasma membrane|inflammatory response|intrinsic component of plasma membrane|toll-like receptor 2 signaling pathway|innate immune response|regulation of cytokine secretion|positive regulation of inflammatory response	ko04145,ko04620,ko04151	Phagosome|Toll-like receptor signaling pathway|PI3K-Akt signaling pathway
TMEM163	78.0652	0.337007	-3.05121	0.490294	-1.02828	0.00227921	0.0247186	Down	0.186617	0.191637	0.077188	0.138294	0.140355	0.145021	0.0650647	0.0926327	0.0557492	0.131776	0.0472562	0.038067	GeneID:424287,Genbank:XM_015289925.2,CGNC:9253	transmembrane protein 163	GO:0008270,GO:0030054,GO:0030285,GO:0031901	zinc ion binding|cell junction|integral component of synaptic vesicle membrane|early endosome membrane
TMEM173	836.866	0.236737	7.03598	3.17262	1.66568	1.98e-12	6.26e-10	Up	0.758898	0.959353	0.81065	1.06817	0.579076	1.29324	3.12313	3.92996	2.29479	1.47401	2.97327	2.49847	GeneID:768990,Genbank:XM_025154877.1,CGNC:557	transmembrane protein 173	GO:0002218,GO:0002230,GO:0005737,GO:0005741,GO:0005789,GO:0005886,GO:0006915,GO:0016021,GO:0032481,GO:0032608,GO:0035438,GO:0042803,GO:0045087,GO:0048471,GO:0051607,GO:0061507,GO:0071360	activation of innate immune response|positive regulation of defense response to virus by host|cytoplasm|mitochondrial outer membrane|endoplasmic reticulum membrane|plasma membrane|apoptotic process|integral component of membrane|positive regulation of type I interferon production|interferon-beta production|cyclic-di-GMP binding|protein homodimerization activity|innate immune response|perinuclear …	ko04622,ko04623	RIG-I-like receptor signaling pathway|Cytosolic DNA-sensing pathway
TMPRSS11D	12.288	0.662145	-2.73749	0.284674	-1.81262	0.00619097	0.0491303	Down	0.0597157	0.0711034	0.0284643	0.0297945	0.0325343	0.0150145	0.0107153	0.00367375	0.0154052	0.00815516	0.0328451	0.0210365	GeneID:101748816,Genbank:XM_015276394.2,CGNC:68297	transmembrane protease, serine 11D	GO:0004252,GO:0005576,GO:0005886,GO:0005887,GO:0006508,GO:0008236,GO:0050890	serine-type endopeptidase activity|extracellular region|plasma membrane|integral component of plasma membrane|proteolysis|serine-type peptidase activity|cognition
TMPRSS4	139.129	0.429496	7.24515	8.64441	3.11177	4.32e-13	1.77e-10	Up	0.199599	0.424535	0.203886	0.0982221	0.320623	0.611487	1.23476	1.77909	1.68829	3.33794	2.0562	3.85028	GeneID:770454,Genbank:XM_001233788.5,CGNC:5591	transmembrane protease, serine 4
TNFRSF18	567.776	0.305088	3.6949	2.18445	1.12727	0.000219971	0.00427706	Up	0.795603	1.01965	1.99264	0.827197	1.09273	2.19763	1.42905	4.32232	2.01785	3.49755	2.86831	3.14841	GeneID:419424,Genbank:NM_001030874.1,CGNC:1331	TNF receptor superfamily member 18	GO:0002687,GO:0005031,GO:0005576,GO:0005886,GO:0005887,GO:0006915,GO:0007165,GO:0033209,GO:0042531,GO:0043066,GO:0045589,GO:0045785	positive regulation of leukocyte migration|tumor necrosis factor-activated receptor activity|extracellular region|plasma membrane|integral component of plasma membrane|apoptotic process|signal transduction|tumor necrosis factor-mediated signaling pathway|positive regulation of tyrosine phosphorylation of STAT protein|negative regulation of apoptotic process|regulation of regulatory T cell differe…	ko04060	Cytokine-cytokine receptor interaction
TNFRSF6B	463.179	0.262839	4.7394	2.37133	1.2457	2.14e-06	0.000104624	Up	1.76074	1.0367	1.42518	3.01487	3.16596	2.35488	3.58039	6.58112	3.96688	5.71245	5.1085	4.88876	GeneID:395096,Genbank:XM_417434.6,CGNC:49168	TNF receptor superfamily member 6b			ko04060	Cytokine-cytokine receptor interaction
TNFSF13B	371.485	0.284723	3.74429	2.09375	1.06609	0.000180903	0.00369708	Up	0.37812	0.420973	0.738203	0.468211	0.479863	1.14115	0.804325	1.78422	0.958032	1.40804	1.24731	1.51049	GeneID:374229,Genbank:XM_015274146.2,CGNC:12645	tumor necrosis factor superfamily member 13b			ko04060,ko04672,ko04064	Cytokine-cytokine receptor interaction|Intestinal immune network for IgA production|NF-kappa B signaling pathway
TNFSF8	45.4883	0.582544	5.15963	8.03174	3.00571	2.47e-07	1.75e-05	Up	0.0734449	0.0244041	0.0772202	0.130341	0.164836	0.168728	0.0681304	0.910141	0.522037	1.41408	0.710121	0.588156	GeneID:378930,Genbank:NM_204409.1,CGNC:5378	tumor necrosis factor superfamily member 8	GO:0005102,GO:0005125,GO:0005164,GO:0005615,GO:0005886,GO:0005887,GO:0006915,GO:0006955,GO:0007165,GO:0007267,GO:0008283,GO:0033209,GO:0043374,GO:0045944,GO:0050830	signaling receptor binding|cytokine activity|tumor necrosis factor receptor binding|extracellular space|plasma membrane|integral component of plasma membrane|apoptotic process|immune response|signal transduction|cell-cell signaling|cell proliferation|tumor necrosis factor-mediated signaling pathway|CD8-positive, alpha-beta T cell differentiation|positive regulation of transcription by RNA polymer…	ko04060	Cytokine-cytokine receptor interaction
TNIP3	744.817	0.586354	6.78734	15.7774	3.97979	1.14e-11	2.99e-09	Up	0.19831	0.278078	0.279273	0.351247	0.20891	1.02245	1.42185	10.3601	2.22403	3.98752	4.11615	12.7656	GeneID:771693,Genbank:XM_025150252.1,CGNC:9068	TNFAIP3 interacting protein 3	GO:0002756,GO:0005829,GO:0006954,GO:0016579,GO:0031593,GO:0034142,GO:0043124,GO:0071222	MyD88-independent toll-like receptor signaling pathway|cytosol|inflammatory response|protein deubiquitination|polyubiquitin modification-dependent protein binding|toll-like receptor 4 signaling pathway|negative regulation of I-kappaB kinase/NF-kappaB signaling|cellular response to lipopolysaccharide
TOPAZ1	109.724	0.50192	4.81659	5.3426	2.41754	1.46e-06	7.56e-05	Up	0.0501318	0.0736578	0.00651553	0.00788083	0.0258715	0.0148896	0.216278	0.172069	0.128241	0.242653	0.120399	0.200069	GeneID:100857244,Genbank:XM_025147480.1,CGNC:65761	testis and ovary specific PAZ domain containing 1	GO:0005829,GO:0007283,GO:0030154	cytosol|spermatogenesis|cell differentiation
TOR1BL	184.797	0.311497	9.1986	7.28708	2.86534	3.63e-20	6.13e-17	Up	0.412825	0.202045	0.236804	0.445829	0.363367	0.367305	1.35947	4.7743	1.6432	1.8545	2.39334	2.41068	GeneID:417192,Genbank:NM_001277658.1,CGNC:50458	torsin family 1, member B-like	GO:0000338,GO:0005524,GO:0005635,GO:0005788,GO:0005856,GO:0006998,GO:0007155,GO:0008021,GO:0008092,GO:0016887,GO:0030054,GO:0030141,GO:0030426,GO:0030659,GO:0031175,GO:0031965,GO:0034504,GO:0042406,GO:0044319,GO:0045104,GO:0048489,GO:0051082,GO:0051085,GO:0051260,GO:0051584,GO:0061077,GO:0071712,GO:0071763,GO:0072321,GO:1900244,GO:2000008	protein deneddylation|ATP binding|nuclear envelope|endoplasmic reticulum lumen|cytoskeleton|nuclear envelope organization|cell adhesion|synaptic vesicle|cytoskeletal protein binding|ATPase activity|cell junction|secretory granule|growth cone|cytoplasmic vesicle membrane|neuron projection development|nuclear membrane|protein localization to nucleus|extrinsic component of endoplasmic reticulum memb…
TPPNR1L	499.647	0.242359	4.17813	2.01756	1.01261	2.94e-05	0.000862896	Up	1.23718	1.61922	1.74181	0.879413	1.41052	1.75781	1.88031	3.53144	2.42737	3.93791	2.22145	2.56612	GeneID:771734,Genbank:XM_015296445.2,CGNC:57012	tyrosine-protein phosphatase non-receptor type substrate 1-like	GO:0001933,GO:0005886,GO:0005887,GO:0007155,GO:0009986,GO:0010468,GO:0016020,GO:0016477,GO:0017124,GO:0019903,GO:0022409,GO:0030695,GO:0032649,GO:0032651,GO:0032675,GO:0032680,GO:0032688,GO:0032715,GO:0032720,GO:0035696,GO:0043312,GO:0045019,GO:0045428,GO:0046329,GO:0050728,GO:0050765,GO:0050766,GO:0050870,GO:0050900,GO:0070062,GO:0070301,GO:0070373,GO:0070821,GO:0071222,GO:0071346,GO:0071347,GO:…	negative regulation of protein phosphorylation|plasma membrane|integral component of plasma membrane|cell adhesion|cell surface|regulation of gene expression|membrane|cell migration|SH3 domain binding|protein phosphatase binding|positive regulation of cell-cell adhesion|GTPase regulator activity|regulation of interferon-gamma production|regulation of interleukin-1 beta production|regulation of in…	ko04380	Osteoclast differentiation
TRAFD1	5164.42	0.164363	6.81574	2.17386	1.12026	9.38e-12	2.55e-09	Up	10.5687	7.95753	8.97338	10.9745	8.29489	9.71182	27.0275	28.4273	18.9346	13.8804	20.354	18.4185	GeneID:416884,Genbank:NM_001006191.2,CGNC:3566	TRAF-type zinc finger domain containing 1	GO:0045824,GO:0046872	negative regulation of innate immune response|metal ion binding
TRAK2	14485.1	0.239194	-6.40907	0.345556	-1.53301	1.46e-10	3.14e-08	Down	22.0034	24.2446	24.1797	41.5535	25.24	17.4225	14.9957	6.96545	9.29471	7.24624	9.10072	6.89436	GeneID:424082,Genbank:XM_025152666.1,CGNC:6343	trafficking kinesin protein 2	GO:0005102,GO:0005634,GO:0005737,GO:0005739,GO:0005769,GO:0005886,GO:0006357,GO:0006493,GO:0006605,GO:0008089,GO:0008104,GO:0008333,GO:0017022,GO:0019894,GO:0019899,GO:0022008,GO:0030425,GO:0030911,GO:0031410,GO:0032839,GO:0043025,GO:0044295,GO:0047496,GO:0048311,GO:0048813,GO:0050771,GO:0050811,GO:0098957,GO:0098972,GO:1904115	signaling receptor binding|nucleus|cytoplasm|mitochondrion|early endosome|plasma membrane|regulation of transcription by RNA polymerase II|protein O-linked glycosylation|protein targeting|anterograde axonal transport|protein localization|endosome to lysosome transport|myosin binding|kinesin binding|enzyme binding|neurogenesis|dendrite|TPR domain binding|cytoplasmic vesicle|dendrite cytoplasm|neur…	ko04727	GABAergic synapse
TRANK1	30434.2	0.313829	4.19598	2.49116	1.31682	2.72e-05	0.000815251	Up	12.6051	11.813	15.8541	18.9277	9.70319	9.76576	69.5232	38.1868	21.6431	17.0904	28.1379	20.7267	GeneID:420728,Genbank:XM_004939508.3,CGNC:51328	tetratricopeptide repeat and ankyrin repeat containing 1
TREM-B1	23.6319	0.402725	3.74181	2.84202	1.50692	0.000182701	0.00372882	Up	0.0115166	0.0400552	0.0301376	0.0352367	0.0271629	0.0337249	0.074256	0.0889412	0.0347924	0.17397	0.0750335	0.0626313	GeneID:768535,Genbank:NM_001313684.1,CGNC:54543	triggering receptor expressed on myeloid cells B1	GO:0004888,GO:0005886,GO:0005887,GO:0006968,GO:0007165,GO:0045087,GO:0050776	transmembrane signaling receptor activity|plasma membrane|integral component of plasma membrane|cellular defense response|signal transduction|innate immune response|regulation of immune response
TREM2	75.3604	0.452012	2.76411	2.37744	1.24941	0.00570784	0.0463362	Up	0.648678	0.435286	0.536681	0.640351	0.34423	0.998562	0.654009	2.26243	0.361435	1.89112	0.988823	2.57509	GeneID:419920,Genbank:NM_001037832.1,CGNC:51126	triggering receptor expressed on myeloid cells 2	GO:0001530,GO:0002588,GO:0004888,GO:0005543,GO:0005576,GO:0005886,GO:0006911,GO:0016021,GO:0030316,GO:0031663,GO:0032497,GO:0032499,GO:0042834,GO:0045087,GO:0050731,GO:0050850,GO:0070374,GO:0070392,GO:0070891,GO:0071223,GO:0071224,GO:0097028,GO:0097110,GO:1903078,GO:1903082,GO:2000350	lipopolysaccharide binding|positive regulation of antigen processing and presentation of peptide antigen via MHC class II|transmembrane signaling receptor activity|phospholipid binding|extracellular region|plasma membrane|phagocytosis, engulfment|integral component of membrane|osteoclast differentiation|lipopolysaccharide-mediated signaling pathway|detection of lipopolysaccharide|detection of pep…	ko04380	Osteoclast differentiation
TRIM39.2	436.711	0.228815	4.88891	2.17144	1.11865	1.01e-06	5.52e-05	Up	1.28227	1.40834	0.768703	2.06734	1.52525	1.77828	3.76259	4.24403	3.33844	1.68942	2.59701	2.39249	GeneID:417041,Genbank:NM_001006196.3,CGNC:14968	tripartite motif containing 39.2	GO:0000122,GO:0001650,GO:0002820,GO:0003676,GO:0003677,GO:0004842,GO:0005634,GO:0005654,GO:0005730,GO:0005737,GO:0005768,GO:0005769,GO:0005829,GO:0006469,GO:0007283,GO:0008270,GO:0008283,GO:0016605,GO:0019789,GO:0031965,GO:0032720,GO:0032897,GO:0034314,GO:0042147,GO:0042802,GO:0045087,GO:0045814,GO:0046872,GO:0051091,GO:0051127,GO:0061630,GO:0070206,GO:0070534,GO:0072643,GO:0090281,GO:1900041,GO:…	negative regulation of transcription by RNA polymerase II|fibrillar center|negative regulation of adaptive immune response|nucleic acid binding|DNA binding|ubiquitin-protein transferase activity|nucleus|nucleoplasm|nucleolus|cytoplasm|endosome|early endosome|cytosol|negative regulation of protein kinase activity|spermatogenesis|zinc ion binding|cell proliferation|PML body|SUMO transferase activit…
TRIM58	955.044	0.184864	5.46516	2.01435	1.01031	4.62e-08	4.29e-06	Up	5.27532	3.45247	2.00144	4.83251	4.20151	3.85606	7.22825	9.13759	9.49598	6.18283	7.25516	7.62051	GeneID:770718,Genbank:XM_001232969.5,CGNC:56231	tripartite motif containing 58	GO:0000209,GO:0005622,GO:0006511,GO:0008270,GO:0045504,GO:0045505,GO:0051865,GO:0061630,GO:0061931,GO:1902838	protein polyubiquitination|intracellular|ubiquitin-dependent protein catabolic process|zinc ion binding|dynein heavy chain binding|dynein intermediate chain binding|protein autoubiquitination|ubiquitin protein ligase activity|positive regulation of erythrocyte enucleation|regulation of nuclear migration along microtubule
TSPAN32	16.7594	0.351662	3.06953	2.11321	1.07943	0.00214397	0.0237603	Up	0.0523201	0.0102304	0.0524875	0.00917038	0.0797297	0.00991186	0.0188273	0.0610123	0.0837512	0.0648477	0.0931051	0.0542866	GeneID:395087,Genbank:XM_015286683.2,CGNC:4939	tetraspanin 32	GO:0005622,GO:0005887,GO:0007010,GO:0007166,GO:0007229,GO:0007267,GO:0008285,GO:0009986,GO:0030886,GO:0042832,GO:0050688,GO:0070442,GO:0070527	intracellular|integral component of plasma membrane|cytoskeleton organization|cell surface receptor signaling pathway|integrin-mediated signaling pathway|cell-cell signaling|negative regulation of cell proliferation|cell surface|negative regulation of myeloid dendritic cell activation|defense response to protozoan|regulation of defense response to virus|integrin alphaIIb-beta3 complex|platelet ag…
TTC38	24018.3	0.244029	-6.5239	0.331706	-1.59202	6.85e-11	1.58e-08	Down	183.445	120.961	103.026	102.216	114.515	83.6576	58.5653	40.5942	38.1012	22.6017	47.1684	40.4143	GeneID:426193,Genbank:XM_423856.6,CGNC:52707	tetratricopeptide repeat domain 38	GO:0070062	extracellular exosome
TTC38L	12056.4	0.279999	-5.25475	0.360651	-1.47132	1.48e-07	1.14e-05	Down	46.5863	82.5348	48.2102	29.2057	44.4777	21.5622	16.663	19.4677	12.942	13.1971	21.5785	21.9316	GeneID:426599,Genbank:XM_025142370.1,CGNC:52836	tetratricopeptide repeat protein 38-like	GO:0070062	extracellular exosome
TUBA4B	84.1728	0.411784	4.59619	3.71313	1.89264	4.3e-06	0.000182748	Up	0.199628	0.134848	0.22221	0.106374	0.500043	0.389515	0.398519	1.24417	0.376876	1.48654	0.729504	0.885261	GeneID:100857214,Genbank:XM_015290093.2,CGNC:65790	tubulin alpha 4b	GO:0000226,GO:0000278,GO:0003924,GO:0005200,GO:0005525,GO:0005737,GO:0005874,GO:0007017,GO:0019901	microtubule cytoskeleton organization|mitotic cell cycle|GTPase activity|structural constituent of cytoskeleton|GTP binding|cytoplasm|microtubule|microtubule-based process|protein kinase binding	ko04540,ko04210,ko04145	Gap junction|Apoptosis|Phagosome
UBE2L6	530.795	0.295971	4.57863	2.55822	1.35514	4.68e-06	0.000195161	Up	2.53067	2.26692	1.87246	6.38452	3.3815	3.68411	11.1192	11.2676	7.35887	4.46097	9.30221	6.16106	GeneID:100858073,Genbank:XM_003641332.4,CGNC:64999	ubiquitin-conjugating enzyme E2L 6	GO:0000151,GO:0005524,GO:0006511,GO:0016874,GO:0031625,GO:0061631,GO:0070979	ubiquitin ligase complex|ATP binding|ubiquitin-dependent protein catabolic process|ligase activity|ubiquitin protein ligase binding|ubiquitin conjugating enzyme activity|protein K11-linked ubiquitination
UPK1B	18.8651	2.12977	-2.89569	0.0139157	-6.16715	0.00378332	0.035262	Down	0.0242573	0.0358959	0	0	0.0234808	1.24775	0	0	0.012386	0	0	0	GeneID:418345,Genbank:XM_015294684.2,CGNC:11218	uroplakin 1B	GO:0005198,GO:0005887,GO:0007166,GO:0009617,GO:0016021,GO:0030855,GO:0070062,GO:0120001	structural molecule activity|integral component of plasma membrane|cell surface receptor signaling pathway|response to bacterium|integral component of membrane|epithelial cell differentiation|extracellular exosome|apical plasma membrane urothelial plaque
USP18	10223.1	0.570677	3.43987	3.89887	1.96306	0.000581995	0.00910415	Up	5.13526	7.58602	10.6017	42.9667	22.9158	10.0546	134.327	98.8649	50.2173	23.5533	41.8446	34.7971	GeneID:418167,Genbank:XM_416398.5,CGNC:50688	ubiquitin specific peptidase 18	GO:0004197,GO:0004843,GO:0005634,GO:0005829,GO:0006511,GO:0016579,GO:0019785,GO:0031647,GO:0036459,GO:0050727,GO:0060338	cysteine-type endopeptidase activity|thiol-dependent ubiquitin-specific protease activity|nucleus|cytosol|ubiquitin-dependent protein catabolic process|protein deubiquitination|ISG15-specific protease activity|regulation of protein stability|thiol-dependent ubiquitinyl hydrolase activity|regulation of inflammatory response|regulation of type I interferon-mediated signaling pathway
USP35	116.863	0.320544	4.26021	2.57681	1.36558	2.04e-05	0.000653754	Up	0.118297	0.204106	0.165574	0.100058	0.184333	0.253804	0.250891	0.57639	0.189167	0.49532	0.44766	0.417687	GeneID:419030,Genbank:XM_417222.6,CGNC:12973	ubiquitin specific peptidase 35	GO:0004197,GO:0004843,GO:0006511,GO:0016579	cysteine-type endopeptidase activity|thiol-dependent ubiquitin-specific protease activity|ubiquitin-dependent protein catabolic process|protein deubiquitination
VCAM1	2387.56	0.258489	5.64433	2.74917	1.459	1.66e-08	1.8e-06	Up	0.742892	1.0107	1.62825	0.924616	1.05305	1.37216	1.46678	4.61623	1.97291	3.22626	3.52786	3.70758	GeneID:424467,Genbank:XM_004936551.3,CGNC:3912	vascular cell adhesion molecule 1			ko04514,ko04670,ko04668,ko04064	Cell adhesion molecules (CAMs)|Leukocyte transendothelial migration|TNF signaling pathway|NF-kappa B signaling pathway
VILL	2774.43	0.402511	4.45959	3.47024	1.79504	8.21e-06	0.000320143	Up	2.75567	2.86629	0.87144	1.79201	2.37647	4.16823	2.60897	5.00298	5.51737	14.7208	10.3172	11.3728	GeneID:420415,Genbank:XM_004939116.3,CGNC:4296	villin like	GO:0001726,GO:0005509,GO:0005546,GO:0005737,GO:0005902,GO:0007173,GO:0008360,GO:0009617,GO:0010634,GO:0030027,GO:0030041,GO:0030042,GO:0030175,GO:0030335,GO:0032233,GO:0032432,GO:0032433,GO:0035727,GO:0035729,GO:0042803,GO:0043027,GO:0045010,GO:0051014,GO:0051015,GO:0051125,GO:0051693,GO:0060327,GO:0061041,GO:0071364,GO:2000392	ruffle|calcium ion binding|phosphatidylinositol-4,5-bisphosphate binding|cytoplasm|microvillus|epidermal growth factor receptor signaling pathway|regulation of cell shape|response to bacterium|positive regulation of epithelial cell migration|lamellipodium|actin filament polymerization|actin filament depolymerization|filopodium|positive regulation of cell migration|positive regulation of actin fil…
VNN1	17664.2	0.240069	4.25617	2.03042	1.02178	2.08e-05	0.00066271	Up	49.2562	21.3402	35.0387	27.8841	27.8162	39.5819	45.4609	90.026	65.2903	58.7108	82.5974	97.1558	GeneID:421702,Genbank:NM_001039288.2,CGNC:51528	vanin 1	GO:0005886,GO:0015939,GO:0017159,GO:0031225	plasma membrane|pantothenate metabolic process|pantetheine hydrolase activity|anchored component of membrane	ko00770	Pantothenate and CoA biosynthesis
VPS37D	43.2438	0.322985	-3.30734	0.476907	-1.06822	0.000941869	0.0130548	Down	2.7938	2.80604	1.80023	1.93538	1.48815	1.96073	0.875298	1.01928	0.847582	0.893866	1.49757	0.465136	GeneID:100859879,Genbank:XM_003642373.3,CGNC:63279	VPS37D, ESCRT-I subunit	GO:0000813,GO:0010008,GO:0015031,GO:0016197,GO:0016236,GO:0019058,GO:0031902,GO:0032509,GO:0036258,GO:0039702,GO:0070062	ESCRT I complex|endosome membrane|protein transport|endosomal transport|macroautophagy|viral life cycle|late endosome membrane|endosome transport via multivesicular body sorting pathway|multivesicular body assembly|viral budding via host ESCRT complex|extracellular exosome	ko04144	Endocytosis
VTG2	39.2814	0.375058	-3.60242	0.391989	-1.35111	0.000315272	0.00567302	Down	0.0464904	0.0499125	0.0531569	0.0921359	0.107293	0.0301562	0.0143582	0.0224886	0.0117281	0.0422996	0.0343446	0.0420024	GeneID:424533,Genbank:NM_001031276.1,CGNC:52212	vitellogenin 2	GO:0005319,GO:0045735	lipid transporter activity|nutrient reservoir activity
WDFY2	882.482	0.18697	5.52204	2.0455	1.03245	3.35e-08	3.29e-06	Up	1.66298	1.57089	1.69378	2.09123	2.12249	2.42816	2.71043	6.63024	2.69908	3.9533	3.93274	3.81208	GeneID:770107,Genbank:NM_001079750.1,CGNC:12780	WD repeat and FYVE domain containing 2	GO:0001934,GO:0005769,GO:0031982,GO:0045600,GO:0046872	positive regulation of protein phosphorylation|early endosome|vesicle|positive regulation of fat cell differentiation|metal ion binding
WNT7B	23.4995	0.868147	3.35869	7.54667	2.91584	0.000783119	0.0113403	Up	0.0386584	0.0126404	0.132073	0.0227337	0	0.0248332	0.0117327	0.497527	0.181094	0.156966	0.155531	0.151915	GeneID:427937,Genbank:NM_001037274.1,CGNC:10609	Wnt family member 7B	GO:0005109,GO:0005615,GO:0016055,GO:0021871,GO:0030182,GO:0045165,GO:0046330,GO:0048018,GO:0048144,GO:0060070,GO:0070307,GO:0071300,GO:0072089	frizzled binding|extracellular space|Wnt signaling pathway|forebrain regionalization|neuron differentiation|cell fate commitment|positive regulation of JNK cascade|receptor ligand activity|fibroblast proliferation|canonical Wnt signaling pathway|lens fiber cell development|cellular response to retinoic acid|stem cell proliferation	ko04390,ko04916,ko04150,ko04310,ko04550	Hippo signaling pathway|Melanogenesis|mTOR signaling pathway|Wnt signaling pathway|Signaling pathways regulating pluripotency of stem cells
WNT9B	8.13148	1.8092	-3.01872	0.0226952	-5.46147	0.00253843	0.0265453	Down	0.0295263	0	0	0.0449785	0.158694	0	0	0.00412876	0	0	0	0	GeneID:771092,Genbank:XM_015299263.1,CGNC:56502	Wnt family member 9B	GO:0001658,GO:0001701,GO:0001932,GO:0003339,GO:0005109,GO:0005576,GO:0005615,GO:0007267,GO:0007275,GO:0009267,GO:0009786,GO:0016055,GO:0030182,GO:0030539,GO:0032526,GO:0035150,GO:0039706,GO:0043085,GO:0045165,GO:0048018,GO:0048701,GO:0060021,GO:0060070,GO:0060071,GO:0061038,GO:0061303,GO:0071300,GO:0072003,GO:0072038,GO:0072044,GO:0072046,GO:0072174,GO:0072181,GO:1902455,GO:1904948,GO:1905438	branching involved in ureteric bud morphogenesis|in utero embryonic development|regulation of protein phosphorylation|regulation of mesenchymal to epithelial transition involved in metanephros morphogenesis|frizzled binding|extracellular region|extracellular space|cell-cell signaling|multicellular organism development|cellular response to starvation|regulation of asymmetric cell division|Wnt sign…	ko04390,ko04916,ko04150,ko04310,ko04550	Hippo signaling pathway|Melanogenesis|mTOR signaling pathway|Wnt signaling pathway|Signaling pathways regulating pluripotency of stem cells
XKR9	199.868	0.379418	3.9933	2.85824	1.51513	6.52e-05	0.00165128	Up	0.218952	0.227794	0.217565	0.0734356	0.102081	0.125658	0.592108	0.63805	0.56194	0.169378	0.275937	0.691787	GeneID:428363,Genbank:XM_015282823.2,CGNC:15732	XK related 9	GO:0016021	integral component of membrane
YF6	84.0791	0.815188	3.17921	6.02788	2.59165	0.00147678	0.0180023	Up	0.0155339	0.022822	0.2142	0.0347309	0.0151054	0.0375423	0.614603	0.504978	0.0314625	0.407047	0.279803	0.0250937	GeneID:427737,Genbank:XM_025155863.1,CGNC:53180	Major histocompatibility complex RfpY class I alpha chain YF6	GO:0002474,GO:0005886,GO:0006955,GO:0016021,GO:0042612	antigen processing and presentation of peptide antigen via MHC class I|plasma membrane|immune response|integral component of membrane|MHC class I protein complex
ZNFX1	22999.3	0.278935	4.07732	2.1997	1.13731	4.56e-05	0.00125716	Up	13.1649	12.5742	13.1224	34.0031	22.5263	14.7415	63.8391	54.1341	34.0025	24.6944	34.8551	28.4498	GeneID:419218,Genbank:XM_015296679.2,CGNC:3608	zinc finger NFX1-type containing 1	GO:0000775,GO:0000981,GO:0003723,GO:0005634,GO:0008270,GO:0030702,GO:0031048,GO:0031380	chromosome, centromeric region|DNA-binding transcription factor activity, RNA polymerase II-specific|RNA binding|nucleus|zinc ion binding|chromatin silencing at centromere|chromatin silencing by small RNA|nuclear RNA-directed RNA polymerase complex
